# Supplementary material for: Polymorphism in a secondary phosphine
Source: Acta Crystallogr C Struct Chem. 2025 Jan 30;81(Pt 2):109–13. doi: 10.1107/S2053229625000555 (PMC11795654; doi:10.1107/S2053229625000555)
Supplement: Supplementary file 1 [file c-81-00109-sup1.cif]

##############################################################################
#                                                                            #
# This CIF contains the data in a paper accepted for publication in          #
# Acta Crystallographica Section C. It conforms to the requirements of       #
# Notes for Authors for Acta Crystallographica Section C, and has been       #
# peer reviewed under the auspices of the IUCr Commission on Journals.       #
#                                                                            #
# Full details of the Crystallographic Information File format               #
# are given in the paper "The Crystallographic Information File (CIF):       #
# a New Standard Archive File for Crystallography" by S. R. Hall, F. H.      #
# Allen and I. D. Brown [Acta Cryst. (1991), A47, 655-685].                  #
#                                                                            #
# The current version of the core CIF dictionary is obtainable from          #
# ftp://ftp.iucr.org/pub/cif_core.dic.                                       #
#                                                                            #
# Software is freely available for graphical display of the structure(s)     #
# in this CIF. For information consult the CIF software page                 #
# http://www.iucr.org/resources/cif/software.                                #
#                                                                            #
# This file may be used for bona fide research purposes within the           #
# scientific community so long as proper attribution is given to the journal # 
# article from which it was obtained.                                        #
#                                                                            #
##############################################################################
data_kji190001_fa
_audit_creation_method
;
Olex2 1.2
(compiled May 29 2018 13:30:08 for OlexSys, GUI svn.r5506)
;
_chemical_name_systematic
;
Bis(2,3,5,6-tetramethylphenyl)phosphine
;
_chemical_name_common     ?
_chemical_formula_moiety     'C20 H27 P'
_chemical_formula_sum     'C20 H27 P'
_chemical_formula_iupac     'C20 H27 P'
_chemical_formula_weight     298.38
_chemical_melting_point     ?
_space_group_crystal_system     monoclinic
_space_group_name_H-M_alt     'P 1 2/n 1'
_space_group_name_Hall     '-P 2yac'
loop_
    _space_group_symop_operation_xyz
    'x, y, z'
    '-x+1/2, y, -z+1/2'
    '-x, -y, -z'
    'x-1/2, -y, z-1/2'
_cell_length_a     6.5476(2)
_cell_length_b     5.9910(2)
_cell_length_c     21.5676(6)
_cell_angle_alpha     90
_cell_angle_beta     96.020(2)
_cell_angle_gamma     90
_cell_volume     841.36(4)
_cell_formula_units_Z     2
_cell_measurement_reflns_used     4245
_cell_measurement_theta_min     4.0830
_cell_measurement_theta_max     66.3590
_cell_measurement_temperature     150.0(2)
_exptl_crystal_description     block
_exptl_crystal_colour     colourless
_exptl_crystal_size_max     0.24
_exptl_crystal_size_mid     0.08
_exptl_crystal_size_min     0.06
_exptl_crystal_density_diffrn     1.178
_exptl_crystal_density_meas     ?
_exptl_crystal_density_method     ?
_exptl_crystal_F_000     324
loop_
    _exptl_crystal_face_index_h
    _exptl_crystal_face_index_k
    _exptl_crystal_face_index_l
    _exptl_crystal_face_perp_dist
    -1 -1 1 0.0352
    1 1 -1 0.0252
    1 -1 -1 0.0344
    -1 1 1 0.0414
    0 0 1 0.1076
    0 0 -1 0.1046
_exptl_absorpt_coefficient_mu     1.354
_exptl_absorpt_correction_type     analytical
_exptl_absorpt_process_details
;
[CrysAlis PRO (Rigaku OD, 2015), based on expressions derived by
Clark & Reid (1995)]
;
_exptl_absorpt_correction_T_min     0.696
_exptl_absorpt_correction_T_max     0.866
_diffrn_ambient_temperature     150.0(2)
_diffrn_source     'fine-focus sealed X-ray tube'
_diffrn_radiation_type     CuK\a
_diffrn_radiation_wavelength     1.54184
_diffrn_radiation_monochromator     mirror
_diffrn_measurement_device_type
            'Rigaku Xcalibur Gemini ultra diffractometer with an Atlas detector'
_diffrn_measurement_device     'four-circle diffractometer'
_diffrn_measurement_method     '\w scans'
_diffrn_detector     'CCD plate'
_diffrn_detector_area_resol_mean     10.3968
_diffrn_reflns_number     11409
_diffrn_reflns_av_R_equivalents     0.0400
_diffrn_reflns_av_unetI/netI     0.0199
_diffrn_reflns_theta_min     4.122
_diffrn_reflns_theta_max     66.852
_diffrn_reflns_theta_full     66.852
_diffrn_measured_fraction_theta_max     0.997
_diffrn_measured_fraction_theta_full     0.997
_diffrn_reflns_limit_h_min     -7
_diffrn_reflns_limit_h_max     7
_diffrn_reflns_limit_k_min     -7
_diffrn_reflns_limit_k_max     7
_diffrn_reflns_limit_l_min     -25
_diffrn_reflns_limit_l_max     24
_diffrn_radiation_probe     x-ray
_refine_special_details
;
Single-crystal diffraction was carried out on a Rigaku Xcalibur
Altlas Gemini ultra diffractometer using Cu <i>K</i>\a radiation (\l = 1.54184
\%A). Data were collected at 150 K using an Oxford Cryosystems CryostreamPlus
open-flow N~2~ cooling device. Intensities were corrected for absorption using
a multifaceted crystal model created by indexing the faces of the crystal for
which data were collected (Clark & Reid, 1995). Cell refinement, data
collection and data reduction were undertaken <i>via</i> the software
<i>CrysAlis PRO</i> (Rigaku OD, 2024). Both structures were solved using
<i>SHELXT</i> (Sheldrick, 2015) and refined by <i>SHELXL</i> (Sheldrick, 2008)
using the <i>OLEX2</i> interface (Dolomanov <i>et al.</i>, 2009).
;
_reflns_number_total     1500
_reflns_number_gt     1299
_reflns_threshold_expression     'I > 2\s(I)'
_refine_ls_structure_factor_coef     Fsqd
_refine_ls_matrix_type     full
_refine_ls_R_factor_all     0.0470
_refine_ls_R_factor_gt     0.0393
_refine_ls_wR_factor_gt     0.1096
_refine_ls_wR_factor_ref     0.1181
_refine_ls_goodness_of_fit_ref     1.063
_refine_ls_restrained_S_all     1.063
_refine_ls_number_reflns     1500
_refine_ls_number_parameters     103
_refine_ls_number_restraints     0
_refine_ls_hydrogen_treatment     mixed
_refine_ls_weighting_scheme     calc
_refine_ls_weighting_details
              'w=1/[\s^2^(Fo^2^)+(0.0665P)^2^+0.3189P] where P=(Fo^2^+2Fc^2^)/3'
_atom_sites_solution_hydrogens     mixed
_atom_sites_solution_primary     dual
_atom_sites_solution_secondary     ?
_refine_ls_shift/su_max     0.001
_refine_ls_shift/su_mean     0.000
_refine_diff_density_max     0.272
_refine_diff_density_min     -0.236
_refine_ls_extinction_method     none
_refine_ls_extinction_coef     .
loop_
    _atom_type_symbol
    _atom_type_description
    _atom_type_scat_dispersion_real
    _atom_type_scat_dispersion_imag
    _atom_type_scat_source
    'C' 'C' 0.0181 0.0091
                         'International Tables Vol C Tables 4.2.6.8 and 6.1.1.4'
    'H' 'H' 0.0000 0.0000
                         'International Tables Vol C Tables 4.2.6.8 and 6.1.1.4'
    'P' 'P' 0.2955 0.4335
                         'International Tables Vol C Tables 4.2.6.8 and 6.1.1.4'
_computing_data_collection
;
CrysAlis PRO (Rigaku OD, 2015)
;
_computing_cell_refinement
;
CrysAlis PRO (Rigaku OD, 2015)
;
_computing_data_reduction
;
CrysAlis PRO (Rigaku OD, 2015)
;
_computing_structure_solution
;
SHELXT (Sheldrick, 2015)
;
_computing_structure_refinement
;
SHELXL (Sheldrick, 2008)
;
_computing_molecular_graphics
;
OLEX2 (Dolomanov <i>et al.</i>, 2009)
;
_computing_publication_material
;
OLEX2 (Dolomanov <i>et al.</i>, 2009)
;
loop_
    _atom_site_type_symbol
    _atom_site_label
    _atom_site_fract_x
    _atom_site_fract_y
    _atom_site_fract_z
    _atom_site_U_iso_or_equiv
    _atom_site_adp_type
    _atom_site_calc_flag
    _atom_site_occupancy
    _atom_site_disorder_assembly
    _atom_site_disorder_group
    P P1 0.7500 0.70011(11) 0.7500 0.0370(2) Uani d 1 . .
    H H1 0.930(8) 0.760(8) 0.736(2) 0.055 Uiso d 0.5 . .
    C C1 0.6681(2) 0.5206(3) 0.68230(8) 0.0305(4) Uani d 1 . .
    C C2 0.4837(3) 0.5804(3) 0.64606(8) 0.0334(4) Uani d 1 . .
    C C3 0.4182(3) 0.4548(3) 0.59272(8) 0.0355(4) Uani d 1 . .
    C C4 0.5370(3) 0.2772(3) 0.57701(8) 0.0382(4) Uani d 1 . .
    H H4 0.4904 0.1910 0.5413 0.046 Uiso calc 1 . .
    C C5 0.7214(3) 0.2184(3) 0.61090(8) 0.0345(4) Uani d 1 . .
    C C6 0.7905(2) 0.3439(3) 0.66413(8) 0.0311(4) Uani d 1 . .
    C C7 0.3561(3) 0.7772(4) 0.66223(10) 0.0461(5) Uani d 1 . .
    H H7A 0.2539 0.7281 0.6894 0.069 Uiso calc 1 . .
    H H7B 0.2860 0.8413 0.6239 0.069 Uiso calc 1 . .
    H H7C 0.4453 0.8903 0.6838 0.069 Uiso calc 1 . .
    C C8 0.2213(3) 0.5095(4) 0.55258(9) 0.0465(5) Uani d 1 . .
    H H8A 0.1051 0.4965 0.5775 0.070 Uiso calc 1 . .
    H H8B 0.2028 0.4051 0.5175 0.070 Uiso calc 1 . .
    H H8C 0.2284 0.6623 0.5367 0.070 Uiso calc 1 . .
    C C9 0.8429(3) 0.0249(4) 0.58956(9) 0.0461(5) Uani d 1 . .
    H H9A 0.7649 -0.0477 0.5539 0.069 Uiso calc 1 . .
    H H9B 0.8689 -0.0828 0.6237 0.069 Uiso calc 1 . .
    H H9C 0.9740 0.0791 0.5773 0.069 Uiso calc 1 . .
    C C10 0.9941(3) 0.2855(3) 0.70003(8) 0.0353(4) Uani d 1 . .
    H H10A 1.0520 0.4184 0.7218 0.053 Uiso calc 1 . .
    H H10B 1.0888 0.2315 0.6711 0.053 Uiso calc 1 . .
    H H10C 0.9734 0.1686 0.7305 0.053 Uiso calc 1 . .
loop_
    _atom_site_aniso_label
    _atom_site_aniso_U_11
    _atom_site_aniso_U_22
    _atom_site_aniso_U_33
    _atom_site_aniso_U_12
    _atom_site_aniso_U_13
    _atom_site_aniso_U_23
    P1 0.0399(4) 0.0324(4) 0.0362(4) 0.000 -0.0071(3) 0.000
    C1 0.0282(8) 0.0338(9) 0.0288(8) -0.0022(7) -0.0002(6) 0.0041(7)
    C2 0.0288(8) 0.0381(9) 0.0324(9) 0.0010(7) -0.0003(7) 0.0066(7)
    C3 0.0276(8) 0.0485(11) 0.0294(9) -0.0006(8) -0.0014(7) 0.0091(8)
    C4 0.0366(9) 0.0509(11) 0.0259(8) -0.0027(8) -0.0024(7) -0.0018(8)
    C5 0.0335(9) 0.0401(10) 0.0295(8) 0.0007(7) 0.0011(7) 0.0017(7)
    C6 0.0282(8) 0.0355(9) 0.0290(8) -0.0011(7) 0.0004(7) 0.0056(7)
    C7 0.0369(10) 0.0486(11) 0.0506(11) 0.0103(9) -0.0063(8) 0.0003(9)
    C8 0.0337(9) 0.0683(14) 0.0351(10) 0.0034(9) -0.0070(8) 0.0075(9)
    C9 0.0490(11) 0.0484(11) 0.0397(10) 0.0083(9) -0.0010(8) -0.0068(9)
    C10 0.0298(9) 0.0410(10) 0.0340(9) 0.0030(7) -0.0024(7) 0.0025(8)
_geom_special_details
;
 All esds (except the esd in the dihedral angle between two l.s. planes)
 are estimated using the full covariance matrix.  The cell esds are taken
 into account individually in the estimation of esds in distances, angles
 and torsion angles; correlations between esds in cell parameters are only
 used when they are defined by crystal symmetry.  An approximate (isotropic)
 treatment of cell esds is used for estimating esds involving l.s. planes.
;
loop_
    _geom_bond_atom_site_label_1
    _geom_bond_atom_site_label_2
    _geom_bond_site_symmetry_2
    _geom_bond_distance
    _geom_bond_publ_flag
    P1 H1 . 1.29(5) ?
    P1 C1 2_656 1.8472(17) ?
    P1 C1 . 1.8471(17) ?
    C1 C2 . 1.414(2) ?
    C1 C6 . 1.408(2) ?
    C2 C3 . 1.404(3) ?
    C2 C7 . 1.507(3) ?
    C3 C4 . 1.381(3) ?
    C3 C8 . 1.512(2) ?
    C4 H4 . 0.9500 ?
    C4 C5 . 1.390(3) ?
    C5 C6 . 1.407(3) ?
    C5 C9 . 1.505(3) ?
    C6 C10 . 1.510(2) ?
    C7 H7A . 0.9800 ?
    C7 H7B . 0.9800 ?
    C7 H7C . 0.9800 ?
    C8 H8A . 0.9800 ?
    C8 H8B . 0.9800 ?
    C8 H8C . 0.9800 ?
    C9 H9A . 0.9800 ?
    C9 H9B . 0.9800 ?
    C9 H9C . 0.9800 ?
    C10 H10A . 0.9800 ?
    C10 H10B . 0.9800 ?
    C10 H10C . 0.9800 ?
loop_
    _geom_angle_atom_site_label_1
    _geom_angle_atom_site_label_2
    _geom_angle_atom_site_label_3
    _geom_angle_site_symmetry_1
    _geom_angle_site_symmetry_3
    _geom_angle
    _geom_angle_publ_flag
    C1 P1 H1 2_656 . 98(2) ?
    C1 P1 H1 . . 100(2) ?
    C1 P1 C1 . 2_656 108.78(11) ?
    C2 C1 P1 . . 116.72(13) ?
    C6 C1 P1 . . 122.08(12) ?
    C6 C1 C2 . . 120.98(16) ?
    C1 C2 C7 . . 122.17(16) ?
    C3 C2 C1 . . 119.14(16) ?
    C3 C2 C7 . . 118.68(15) ?
    C2 C3 C8 . . 121.47(17) ?
    C4 C3 C2 . . 118.86(15) ?
    C4 C3 C8 . . 119.67(17) ?
    C3 C4 H4 . . 118.4 ?
    C3 C4 C5 . . 123.14(17) ?
    C5 C4 H4 . . 118.4 ?
    C4 C5 C6 . . 118.78(17) ?
    C4 C5 C9 . . 119.49(17) ?
    C6 C5 C9 . . 121.73(16) ?
    C1 C6 C10 . . 121.94(15) ?
    C5 C6 C1 . . 119.01(15) ?
    C5 C6 C10 . . 119.05(15) ?
    C2 C7 H7A . . 109.5 ?
    C2 C7 H7B . . 109.5 ?
    C2 C7 H7C . . 109.5 ?
    H7A C7 H7B . . 109.5 ?
    H7A C7 H7C . . 109.5 ?
    H7B C7 H7C . . 109.5 ?
    C3 C8 H8A . . 109.5 ?
    C3 C8 H8B . . 109.5 ?
    C3 C8 H8C . . 109.5 ?
    H8A C8 H8B . . 109.5 ?
    H8A C8 H8C . . 109.5 ?
    H8B C8 H8C . . 109.5 ?
    C5 C9 H9A . . 109.5 ?
    C5 C9 H9B . . 109.5 ?
    C5 C9 H9C . . 109.5 ?
    H9A C9 H9B . . 109.5 ?
    H9A C9 H9C . . 109.5 ?
    H9B C9 H9C . . 109.5 ?
    C6 C10 H10A . . 109.5 ?
    C6 C10 H10B . . 109.5 ?
    C6 C10 H10C . . 109.5 ?
    H10A C10 H10B . . 109.5 ?
    H10A C10 H10C . . 109.5 ?
    H10B C10 H10C . . 109.5 ?
_shelx_space_group_comment
;
The symmetry employed for this shelxl refinement is uniquely defined
by the following loop, which should always be used as a source of
symmetry information in preference to the above space-group names.
They are only intended as comments.
;
_shelx_estimated_absorpt_T_min     0.737
_shelx_estimated_absorpt_T_max     0.923
_shelx_hkl_file
;
   0   0  -2 1136.84   11.36
   0   0  -3    0.62    1.30
   0   0  -4 2643.62   24.69
   0   0  -5   -0.42    2.31
   0   0  -6  554.05   14.24
   0   0  -7    3.03    2.64
   0   0  -8  659.29   18.21
   0   0  -9    2.20    3.51
   0   0 -10   80.64    8.18
   0   0 -11    0.33    3.45
   0   0 -12 1313.46   33.11
   0   0 -13   -0.15    1.04
   0   0 -13    2.88    3.49
   0   0 -14  255.57    7.77
   0   0 -14  254.90    7.81
   0   0 -14  268.45    8.79
   0   0 -14  266.59    8.62
   0   0  14  258.21    8.01
   0   0 -14  265.79   16.96
   0   0  15   -2.93    1.09
   0   0 -15   -1.86    5.43
   0   0 -15    0.93    1.56
   0   0 -15    0.79    2.34
   0   0 -15    1.48    1.70
   0   0 -15    1.67    1.48
   0   0 -16   -1.46    1.11
   0   0 -16    2.10    2.24
   0   0 -16    0.59    1.78
   0   0  16    4.44    1.49
   0   0 -16    0.35    1.56
   0   0 -16   -0.38    3.89
   0   0 -17    2.08    1.39
   0   0 -17   -4.47    1.91
   0   0 -17    0.25    2.06
   0   0  17    0.76    1.24
   0   0 -17    1.45    2.41
   0   0 -17    3.63    4.67
   0   0 -18   72.91    5.50
   0   0 -18   70.95    4.69
   0   0 -18   78.08   10.98
   0   0 -18   71.48    5.61
   0   0 -18   72.44    4.80
   0   0 -19    4.99    2.00
   0   0 -19    2.48    1.81
   0   0 -19    0.22    2.37
   0   0 -20  176.19    8.82
   0   0 -20  181.61    8.48
   0   0 -21   -0.88    2.64
   0   0 -21   -3.61    2.45
   0   0 -21    0.35    2.24
   0   0 -22   26.69    3.48
   0   0 -22   28.04    4.01
   0   0 -22   32.43    3.86
   0   0 -23   -2.16    2.21
   0   0 -23   -0.83    2.32
   0   0 -23    0.25    1.63
   0   0 -24   48.67    3.96
   0   0 -24   47.53    4.05
   0   0 -24   46.04    3.84
   0   0 -25    1.40    1.70
   0   0 -25   -1.10    1.46
   0   0 -25    2.96    1.29
   0  -1   0 4402.02   30.72
   0   1   0 4522.57   26.13
   0  -1   1   32.14    3.11
   0   1  -1   33.18    2.84
   0   1   1   35.57    2.49
   0  -1  -1   31.88    2.90
   0  -1  -1   34.14    3.32
   0  -1  -2  227.66    7.71
   0  -1   2  235.79    7.66
   0  -1  -2  218.42    7.12
   0   1   2  228.19    6.09
   0   1  -2  225.28    7.45
   0   1  -3 2142.04   25.00
   0  -1  -3 2134.01   24.18
   0   1  -3 2155.18   20.05
   0  -1   3 2102.09   23.82
   0   1  -4    1.35    2.67
   0   1  -4    0.97    1.65
   0  -1  -4    1.61    2.37
   0  -1  -5    0.94    2.40
   0   1  -5    2.16    1.88
   0   1  -5    1.40    2.61
   0   1  -6  284.09   10.08
   0  -1  -6  288.94   11.62
   0   1  -7    6.49    2.98
   0  -1  -7    7.72    3.83
   0  -1  -8  293.60   13.62
   0   1  -8  274.87   11.56
   0   1  -9 2014.40   33.05
   0  -1  -9 1983.16   36.50
   0   1 -10  255.48   12.93
   0  -1 -10  276.22   15.03
   0  -1 -11  578.53   22.70
   0   1 -11  618.99   20.83
   0   1 -12   52.53    3.86
   0   1 -12   49.28    3.52
   0   1 -12   48.61    6.42
   0  -1 -12   45.38    3.55
   0  -1 -12   50.95    8.15
   0   1 -12   50.76    3.66
   0   1 -13   24.14    2.71
   0  -1 -13   28.27    2.73
   0   1 -13   32.36    3.17
   0  -1 -13   25.74    2.64
   0   1  13   24.01    2.91
   0   1 -13   28.85    3.02
   0   1 -13   20.90    4.28
   0  -1 -13   31.81    6.40
   0   1 -13   28.27    3.06
   0  -1 -13   29.75    2.93
   0   1  14   15.34    2.39
   0  -1 -14   14.04    6.73
   0   1 -14   15.69    2.29
   0  -1 -14   11.39    2.02
   0  -1 -14   13.36    2.26
   0   1 -14    7.91    2.27
   0   1 -14   16.06    2.69
   0  -1 -14   18.10    2.60
   0   1 -14    9.22    4.53
   0  -1 -15   92.66   11.83
   0   1 -15   91.96    5.47
   0   1 -15   87.62    5.53
   0   1 -15   92.20   10.37
   0  -1 -15   90.20    5.39
   0   1  15   91.30    5.41
   0  -1 -15   89.18    5.41
   0   1 -15   92.67    5.37
   0  -1 -15   89.45    5.16
   0  -1 -16   24.58    3.41
   0  -1 -16   22.28    3.52
   0  -1 -16   27.34    3.48
   0  -1 -16   20.28    8.85
   0   1 -16   21.45    3.41
   0   1  16   22.61    2.85
   0   1 -16   25.26    3.66
   0   1 -16   24.92    3.21
   0   1 -16   36.93    7.38
   0  -1 -16   22.45    3.04
   0  -1 -17   33.41    4.39
   0   1 -17   26.67    3.75
   0   1  17   32.35    3.63
   0  -1 -17   34.99    3.83
   0  -1 -17   31.38    9.30
   0   1 -17   31.52    4.06
   0  -1 -17   30.04    3.47
   0  -1 -17   28.84    3.52
   0   1 -17   32.04    3.69
   0   1 -18    5.62    2.44
   0   1 -18    0.93    2.35
   0   1 -18    0.78    2.07
   0  -1 -18    3.24    2.76
   0  -1 -18    2.48    1.83
   0  -1 -18    2.08    1.70
   0  -1 -18    6.20    1.98
   0   1  18    5.04    1.40
   0   1 -19   63.10    5.12
   0   1  19   66.45    5.24
   0   1 -19   66.54    5.68
   0   1 -19   62.84    5.19
   0  -1 -19   69.56    5.20
   0  -1 -19   58.10    4.65
   0  -1 -19   62.72    4.81
   0  -1 -19   66.28    6.01
   0   1 -20   38.14    4.17
   0  -1 -20   33.77    3.63
   0  -1 -20   36.28    4.88
   0   1 -20   33.19    3.98
   0   1 -20   36.67    4.15
   0   1 -20   34.57    4.69
   0  -1 -20   29.97    3.66
   0  -1 -20   34.26    3.94
   0   1  20   28.32    3.44
   0   1 -21   13.33    2.93
   0   1 -21   22.52    3.39
   0  -1 -21   24.93    3.86
   0  -1 -21   19.12    2.81
   0   1 -21   23.38    3.90
   0   1 -21   16.02    2.82
   0  -1 -21   24.74    3.72
   0   1 -22    5.82    2.70
   0   1 -22   10.03    2.58
   0  -1 -22    4.19    1.53
   0  -1 -22    6.73    2.92
   0  -1 -22    6.33    2.81
   0   1 -22    5.53    2.10
   0   1 -22    6.69    1.92
   0   1 -23    6.54    1.64
   0  -1 -23    6.48    2.96
   0  -1 -23    1.63    1.43
   0   1 -23    5.73    1.85
   0   1 -23    3.18    2.23
   0  -1 -23    5.03    2.48
   0   1 -23    2.83    1.96
   0  -1 -24    4.28    2.39
   0   1 -24    1.97    1.68
   0  -1 -24    3.35    1.77
   0   1 -24    3.18    1.63
   0  -1 -25   28.31    2.96
   0  -1 -25   26.92    2.87
   0   1 -25   24.84    2.66
   0  -2   0  210.86    9.90
   0   2   0  221.15    8.41
   0   2   1    0.30    1.77
   0   2  -1    4.99    2.22
   0  -2   1    1.52    2.20
   0  -2  -1   -0.02    3.03
   0   2   2 1440.59   20.34
   0  -2  -2 1458.67   25.96
   0  -2  -2 1485.55   24.28
   0   2  -2 1422.36   23.81
   0  -2   2 1477.55   26.03
   0  -2  -3   44.93    5.02
   0   2   3   39.72    3.70
   0   2  -3   39.21    4.98
   0  -2  -3   46.29    5.65
   0  -2   3   39.94    5.37
   0  -2   4  227.62   11.25
   0   2  -4  243.24    9.44
   0  -2  -4  236.99   11.08
   0  -2  -4  234.51   11.78
   0   2  -4  220.12   10.77
   0   2   4  236.00    8.66
   0   2  -5  144.70    9.47
   0   2   5  154.76    7.58
   0  -2   5  148.60    9.43
   0   2  -5  154.30    7.77
   0  -2  -5  151.17   10.05
   0  -2  -5  151.03    9.50
   0  -2  -6   -0.63    3.53
   0   2   6    3.90    2.42
   0   2  -6   -1.05    2.76
   0   2  -6    0.42    1.99
   0  -2   6   -4.12    3.90
   0  -2  -6    4.29    3.73
   0  -2  -7  265.78   14.11
   0  -2   7  271.05   13.79
   0   2  -7  271.94   11.40
   0   2   7  274.31   11.27
   0  -2  -7  278.15   13.97
   0  -2   8  336.03   15.98
   0   2  -8  351.81   13.69
   0  -2  -8  321.85   15.88
   0  -2  -9  330.96   17.09
   0  -2   9  327.50   16.37
   0   2  -9  322.98   13.85
   0  -2 -10   75.15    4.52
   0   2 -10   78.79    4.44
   0   2  10   88.93    4.74
   0  -2  10   78.48    8.95
   0  -2 -10   83.88    9.09
   0  -2 -10   81.54    4.59
   0   2 -10   70.27    6.88
   0   2 -11    6.11    1.82
   0  -2 -11    7.16    2.01
   0   2 -11    8.02    2.00
   0  -2 -11    5.86    2.15
   0  -2 -11    5.84    1.87
   0  -2 -11   10.03    5.19
   0   2 -11    3.16    2.38
   0  -2  11   12.98    3.88
   0   2  11   14.33    2.25
   0   2 -11    6.30    1.69
   0   2 -11    5.88    1.53
   0   2 -12   39.67    3.43
   0  -2 -12   42.49    8.22
   0  -2 -12   44.26    3.83
   0   2 -12   42.21    3.69
   0   2 -12   41.15    3.38
   0   2 -12   45.95    3.61
   0  -2  12   43.73    8.12
   0  -2 -12   47.80    3.97
   0  -2 -12   37.58    3.41
   0   2 -12   40.78    3.25
   0   2  12   36.57    3.29
   0   2 -12   42.45    5.69
   0   2 -12   43.53    3.25
   0   2 -13    0.45    0.46
   0   2  13   -0.01    1.21
   0  -2 -13    0.03    2.02
   0   2 -13    1.77    1.65
   0  -2  13   -0.04    4.93
   0  -2 -13   -6.02    4.70
   0   2 -13    1.59    0.90
   0   2 -13    1.86    1.75
   0  -2 -13    0.81    1.68
   0  -2 -13    1.71    1.30
   0   2 -13    1.09    1.35
   0  -2 -14   28.02    3.64
   0  -2 -14   21.28    3.24
   0  -2 -14   25.77    3.39
   0   2 -14   28.70    3.21
   0   2 -14   27.69    3.02
   0  -2  14   14.45    4.82
   0   2 -14   24.93    3.63
   0   2 -14   25.67    2.81
   0  -2 -14   25.04    6.83
   0   2 -14   27.46    3.39
   0   2  14   27.43    3.39
   0  -2 -15   72.51    5.01
   0  -2 -15   78.77   10.59
   0  -2 -15   68.18    5.31
   0   2 -15   67.42    5.17
   0   2 -15   68.12    4.64
   0   2  15   69.17    5.01
   0   2 -15   67.97    5.23
   0   2 -15   73.32    4.60
   0  -2 -15   61.63    5.04
   0  -2 -16   57.00   10.93
   0  -2 -16   50.12    4.98
   0   2  16   50.46    4.75
   0   2 -16   49.23    4.60
   0  -2  16   55.47    9.13
   0   2 -16   54.41    4.38
   0   2 -16   47.95    4.73
   0  -2 -16   54.73    4.65
   0   2 -16   56.47    4.15
   0  -2 -16   50.48    4.96
   0   2  17   45.33    4.35
   0  -2 -17   46.93    4.66
   0   2 -17   56.46    4.32
   0  -2 -17   49.61    5.05
   0  -2 -17   51.14    4.97
   0   2 -17   51.49    4.43
   0   2 -17   49.59    4.72
   0   2 -17   51.86    5.10
   0  -2 -18    2.52    2.59
   0  -2 -18    4.46    2.78
   0   2 -18    3.06    2.05
   0   2 -18    3.36    3.06
   0   2 -18    5.30    2.98
   0   2  18    4.15    1.99
   0  -2 -18    6.35    2.47
   0   2 -19   52.95    4.32
   0  -2 -19   49.21    4.93
   0  -2 -19   53.50    5.20
   0   2  19   44.97    4.37
   0   2 -19   58.42    5.38
   0   2 -19   52.83    5.57
   0  -2 -20    1.69    2.02
   0  -2 -20    2.73    2.20
   0   2 -20    1.06    2.54
   0  -2 -20   -0.69    2.29
   0   2 -20   -0.54    2.47
   0   2  20    2.48    1.93
   0   2 -21   13.30    3.24
   0  -2 -21   12.26    2.94
   0   2  21   11.07    2.61
   0  -2 -21   16.15    3.23
   0  -2 -21    7.51    2.46
   0   2 -21   14.91    3.19
   0   2 -22  497.65   12.63
   0  -2 -22  468.72   12.44
   0  -2 -22  508.83   12.58
   0  -2 -22  462.18   11.66
   0   2 -22  490.19   12.45
   0   2 -23   11.91    2.67
   0  -2 -23   11.78    2.75
   0  -2 -23   11.12    2.40
   0  -2 -23    9.63    1.94
   0   2 -23   15.76    2.58
   0  -2 -24   66.54    4.26
   0   2 -24   75.17    4.35
   0   2 -24   68.81    4.18
   0  -2 -24   69.49    4.26
   0  -3   0    7.96    5.33
   0   3   0   23.71    3.81
   0  -3  -1    6.50    5.08
   0  -3   1   11.93    5.26
   0   3  -1   16.39    3.37
   0   3   1    9.08    2.81
   0  -3   2  217.77   12.85
   0  -3  -2  210.07   13.05
   0   3   2  219.15   10.07
   0   3  -2  224.72   11.77
   0  -3   3  175.12   11.93
   0  -3  -3  160.82   11.76
   0   3  -3  152.53   10.42
   0   3  -4  208.51   10.80
   0  -3   4  192.83   12.39
   0  -3  -4  186.71   12.71
   0   3  -4  181.82   11.69
   0  -3  -5  151.50   11.55
   0  -3   5  155.44   11.40
   0  -3  -5  146.13   11.61
   0   3  -5  159.67   11.57
   0   3  -5  154.98    9.21
   0  -3   6  102.07    9.79
   0   3  -6  103.24    5.05
   0  -3  -6   96.00    9.62
   0   3   6  114.87    5.37
   0  -3  -6  105.66    5.19
   0   3  -6  104.94    5.01
   0  -3  -6   94.40   10.25
   0   3  -6   97.78    4.86
   0  -3  -7   77.58    4.77
   0  -3  -7   63.36    8.67
   0  -3  -7   72.05    9.40
   0   3  -7   69.17    4.10
   0   3   7   67.07    4.30
   0  -3  -7   74.06    4.23
   0  -3   7   78.07    9.00
   0   3  -7   71.92    4.50
   0   3  -7   70.71    4.29
   0  -3  -7   71.29    4.14
   0   3   7   75.15    4.50
   0   3  -7   67.69    4.37
   0   3  -8   80.84    4.68
   0   3  -8   74.74    4.63
   0   3  -8   77.99    4.77
   0   3  -8   66.67    4.31
   0  -3  -8   83.23    4.96
   0   3   8   69.30    4.43
   0  -3  -8   81.94    9.83
   0  -3  -8   74.44    4.55
   0  -3  -8   75.63    4.52
   0   3  -8   71.55    4.14
   0  -3  -8   69.80    9.25
   0   3   8   73.35    4.68
   0  -3   8   73.76    8.95
   0   3  -9   34.48    3.40
   0   3   9   36.91    3.57
   0  -3  -9   37.01    3.47
   0   3  -9   37.81    3.54
   0  -3  -9   36.38    3.42
   0   3  -9   38.85    3.56
   0   3   9   40.96    3.30
   0  -3  -9   36.36    3.55
   0  -3  -9   18.65    5.86
   0   3  -9   38.54    3.39
   0  -3   9   38.96    7.16
   0   3 -10   46.92    3.88
   0  -3 -10   52.61    4.20
   0   3  10   48.30    4.19
   0  -3  10   59.96    8.71
   0  -3 -10   53.10    4.34
   0   3 -10   47.83    3.87
   0  -3 -10   47.60    8.95
   0   3 -10   46.71    3.56
   0   3  10   48.81    4.01
   0   3 -10   49.43    3.99
   0   3 -10   49.36    4.00
   0  -3 -10   53.27    4.33
   0  -3 -10   48.39    3.62
   0   3 -11  144.69    6.13
   0  -3 -11  141.80    6.93
   0   3 -11  147.07    6.91
   0   3 -11  142.82    6.50
   0   3 -11  149.11    6.75
   0  -3 -11  155.24    7.01
   0   3  11  143.87    6.96
   0   3 -11  152.37    6.78
   0  -3 -11  145.92   15.11
   0   3 -11  138.93    5.93
   0  -3 -11  143.69    7.12
   0  -3  11  157.09   14.75
   0  -3  12  239.72   17.35
   0   3 -12  230.02    8.41
   0   3  12  213.18    8.65
   0  -3 -12  223.17    8.96
   0   3 -12  215.46    7.80
   0  -3 -12  219.16    8.75
   0   3 -12  217.60    8.55
   0   3 -12  213.56    8.07
   0  -3 -12  215.30   18.22
   0   3 -12  218.12    7.83
   0  -3 -12  218.28    8.91
   0   3 -12  224.37    8.46
   0  -3 -13  299.45   10.54
   0   3 -13  283.12    9.15
   0   3 -13  293.01    9.64
   0   3 -13  276.40    9.18
   0  -3 -13  287.22   10.14
   0   3 -13  277.63    9.76
   0   3  13  273.62   10.02
   0   3 -13  276.10    9.05
   0   3 -13  294.74   10.11
   0   3  13  251.81    9.09
   0  -3 -13  280.12   21.10
   0  -3 -13  281.02   10.32
   0  -3  13  295.78   20.86
   0  -3 -14    4.29    4.80
   0   3  14    5.29    1.86
   0   3 -14    8.39    1.98
   0   3  14   -0.37    2.25
   0   3 -14    3.25    1.57
   0  -3 -14    7.74    2.63
   0   3 -14    6.34    2.64
   0  -3 -14    5.29    2.57
   0   3 -14    3.85    2.44
   0  -3 -14    1.14    2.78
   0   3  15   -0.52    2.17
   0   3 -15    0.30    1.21
   0   3 -15    0.44    1.65
   0  -3 -15   -0.82    2.63
   0   3 -15   -2.00    1.75
   0  -3 -15   -2.01    1.84
   0   3 -15   -0.71    1.74
   0   3  15    0.07    1.52
   0  -3 -15    2.10    2.45
   0   3  16    2.35    1.42
   0   3  16    0.82    2.35
   0   3 -16    1.16    2.84
   0  -3 -16   -2.68    1.98
   0   3 -16    1.51    1.88
   0  -3 -16   -3.37    2.89
   0  -3 -16    0.32    2.15
   0   3 -16    1.17    2.11
   0  -3 -17    9.23    2.55
   0  -3 -17   11.17    3.64
   0   3 -17   10.06    2.41
   0   3 -17    6.91    2.52
   0  -3 -17    9.32    2.94
   0   3 -17   11.09    3.06
   0   3  17    9.35    2.33
   0   3  17    9.18    2.83
   0  -3 -17    7.90    2.36
   0   3  18  111.24    6.86
   0   3 -18  121.71    6.63
   0  -3 -18  103.73    6.25
   0  -3 -18  114.25    7.33
   0   3 -18  117.02    7.30
   0   3 -18  113.12    6.36
   0  -3 -18  114.86    6.69
   0  -3 -18  102.23    6.25
   0  -3 -19    5.78    2.13
   0  -3 -19    8.26    2.55
   0  -3 -19    4.43    2.25
   0   3 -19    9.05    3.00
   0   3 -19    8.50    2.68
   0   3 -19   11.51    2.62
   0   3  19   10.91    2.52
   0  -3 -19    7.55    3.15
   0  -3 -20    7.17    2.25
   0  -3 -20   10.04    2.48
   0   3 -20    8.90    3.14
   0   3 -20    6.77    2.22
   0   3  20    9.54    2.47
   0  -3 -20   12.09    3.22
   0  -3 -21   -0.61    1.50
   0  -3 -21    2.54    1.80
   0   3 -21   -0.01    1.84
   0   3  21    3.25    1.66
   0  -3 -21    0.11    1.42
   0   3 -21    5.16    1.77
   0   3  22   79.65    4.27
   0  -3 -22   82.94    4.97
   0  -3 -22   74.71    4.32
   0   3 -22   93.86    5.16
   0   3 -22   84.93    4.45
   0  -3 -22   82.20    4.46
   0  -3 -23    6.82    1.93
   0   3 -23    5.43    1.74
   0  -4   0  898.65   30.86
   0   4   0  864.21   15.02
   0   4   0  891.88   15.94
   0   4   0  899.54   15.66
   0   4   0  863.15   15.43
   0  -4   1    9.52    5.00
   0   4   1   14.82    2.75
   0  -4  -1   21.09    5.53
   0   4   1   16.46    2.79
   0   4  -1   14.16    2.13
   0   4  -1   14.13    2.47
   0   4  -1   18.48    2.68
   0   4   1   15.01    2.42
   0  -4  -1   13.63    2.06
   0   4   1   15.31    2.46
   0   4  -1   19.00    2.88
   0  -4   1   15.92    2.43
   0   4   2   -0.67    1.11
   0   4   2    1.58    1.32
   0  -4   2    0.87    2.78
   0  -4  -2   -0.31    1.26
   0  -4  -2   -3.76    3.34
   0   4  -2   -3.57    1.81
   0   4  -2    0.59    1.47
   0   4   2    2.90    1.79
   0   4   2   -0.14    2.08
   0   4  -2    1.80    1.96
   0   4  -2    1.09    1.05
   0  -4   2    0.23    1.11
   0  -4  -3   75.88    4.66
   0   4  -3   77.14    5.17
   0   4   3   81.61    5.25
   0   4  -3   74.88    4.41
   0   4   3   70.26    4.67
   0  -4   3   76.98    9.88
   0  -4   3   79.75    4.63
   0   4  -3   84.01    5.03
   0   4  -3   73.03    4.79
   0   4   3   90.16    5.10
   0   4   3   74.43    5.09
   0  -4  -3   81.92    9.98
   0  -4   4   10.18    1.89
   0   4   4    8.97    1.96
   0   4  -4   12.87    2.91
   0   4  -4   10.88    2.04
   0   4   4   14.64    2.46
   0   4   4   14.18    2.67
   0   4  -4   10.77    1.99
   0   4  -4   13.44    2.54
   0  -4  -4    8.83    2.02
   0   4   4    9.24    2.46
   0  -4  -4   14.91    5.03
   0  -4   4   11.62    4.33
   0   4   5  412.14   10.55
   0   4   5  398.75   11.27
   0   4  -5  382.27   10.29
   0   4   5  398.49   11.15
   0   4  -5  419.97   11.36
   0  -4   5  400.13   10.39
   0   4   5  371.52   10.03
   0  -4  -5  395.76   21.95
   0   4  -5  411.86   11.29
   0  -4  -5  401.17   11.22
   0  -4   5  418.80   21.79
   0   4  -5  398.78   10.98
   0   4   6  174.33    7.13
   0  -4   6  154.03   13.62
   0  -4  -6  147.39   14.52
   0   4   6  175.22    7.78
   0   4  -6  170.55    7.12
   0  -4  -6  163.97    7.45
   0   4  -6  172.36    7.55
   0   4  -6  160.76    7.36
   0  -4  -6  175.97    6.99
   0   4  -6  166.43    7.46
   0   4   6  169.54    7.59
   0   4   7  565.55   13.51
   0   4  -7  572.12   13.73
   0   4  -7  597.62   13.59
   0  -4   7  572.32   25.76
   0  -4  -7  588.22   13.14
   0   4  -7  567.99   13.66
   0   4   7  565.93   13.96
   0   4  -7  594.75   14.01
   0  -4  -7  581.16   14.17
   0  -4  -7  599.59   28.18
   0  -4  -7  580.61   14.05
   0   4   7  567.20   12.66
   0  -4  -8   59.44    4.90
   0  -4  -8   63.45    4.84
   0   4   8   66.80    4.70
   0   4  -8   65.80    5.17
   0   4  -8   62.99    4.10
   0   4  -8   59.88    4.92
   0   4  -8   65.21    5.10
   0   4   8   68.95    5.37
   0   4   8   65.41    5.00
   0   4  -8   65.73    5.07
   0  -4  -8   68.29    5.43
   0  -4  -9  146.97    7.71
   0   4  -9  141.50    7.39
   0   4   9  147.94    7.56
   0   4   9  142.92    7.23
   0   4  -9  138.98    7.29
   0  -4  -9  141.09    7.15
   0  -4  -9  143.29    7.11
   0   4  -9  139.89    7.15
   0   4  -9  139.42    7.34
   0   4  -9  145.23    6.46
   0  -4 -10   48.46    4.46
   0  -4 -10   43.95    4.52
   0   4 -10   43.02    4.50
   0   4  10   45.75    4.33
   0   4 -10   55.19    4.30
   0  -4 -10   49.53    4.70
   0   4 -10   50.36    4.48
   0   4 -10   47.74    4.64
   0   4  10   47.11    4.59
   0  -4 -11   -1.05    1.98
   0   4 -11    5.45    2.09
   0  -4 -11    3.14    2.75
   0   4  11    1.51    2.38
   0  -4 -11    5.94    1.95
   0   4 -11    5.37    2.40
   0   4  11    3.04    2.32
   0   4 -11    6.57    2.60
   0   4 -11    2.70    2.09
   0   4 -12   19.30    3.19
   0   4 -12   23.80    3.84
   0   4 -12   18.71    3.19
   0  -4 -12   22.08    3.99
   0   4  12   23.04    3.36
   0  -4 -12   20.87    2.85
   0   4  12   21.19    3.96
   0  -4 -12   17.75    3.28
   0   4 -12   17.52    3.08
   0  -4 -13  100.58    6.80
   0  -4 -13  108.54    7.42
   0   4  13  111.30    6.31
   0   4 -13  104.32    6.19
   0   4 -13  118.11    6.39
   0   4 -13   96.25    6.62
   0   4 -13  110.93    6.62
   0   4  13   98.80    6.85
   0  -4 -14   46.73    5.06
   0   4  14   47.45    5.04
   0  -4 -14   37.37    4.92
   0   4  14   43.89    4.47
   0   4 -14   48.12    4.52
   0   4 -14   37.66    4.73
   0   4 -14   46.08    4.48
   0   4 -15  155.89    7.99
   0  -4 -15  134.44    7.90
   0   4  15  154.81    8.15
   0  -4 -15  142.53    7.09
   0  -4 -15  148.30    7.81
   0   4 -15  158.94    7.66
   0   4 -15  152.67    7.62
   0   4  15  148.12    7.09
   0   4 -16   21.43    3.11
   0   4  16   19.07    3.61
   0  -4 -16   26.95    4.22
   0   4 -16   18.19    3.27
   0   4  16   21.49    3.13
   0  -4 -16   20.07    2.71
   0   4 -16   20.48    3.85
   0  -4 -16   17.97    4.06
   0   4 -17    5.75    2.85
   0  -4 -17    3.49    2.68
   0  -4 -17    3.05    2.76
   0   4 -17    4.51    2.28
   0   4  17    0.46    2.34
   0   4 -18    9.28    2.77
   0  -4 -18    7.08    2.55
   0   4  18    6.64    2.20
   0  -4 -18    9.41    2.36
   0   4 -18    6.81    2.49
   0  -4 -19   16.92    2.69
   0  -4 -19   12.61    2.50
   0   4  19   13.61    2.73
   0   4 -19   14.61    2.72
   0   4 -19    9.25    2.21
   0   4 -20    6.59    2.08
   0   4 -20    4.02    1.72
   0  -4 -20    4.29    2.07
   0   4  20    7.02    1.57
   0  -4 -20    4.97    1.46
   0  -4 -21   13.14    2.26
   0  -4 -21   15.01    2.09
   0   4 -21   13.59    1.93
   0  -5   0  119.24    7.11
   0  -5   0  121.96    6.84
   0   5   0  119.71    6.68
   0   5   0  133.29    6.86
   0   5   0  121.97    6.97
   0  -5  -1   11.90    3.22
   0   5  -1    8.76    3.24
   0   5  -1    8.81    2.59
   0   5   1    7.88    2.93
   0  -5  -1   14.87    3.07
   0   5  -1    8.18    2.56
   0  -5   1    9.01    2.90
   0  -5   1   13.13    2.72
   0   5   1    7.58    2.10
   0   5   1    4.56    2.86
   0   5  -2   99.60    5.52
   0   5  -2  102.33    6.05
   0  -5  -2  102.14    6.44
   0   5   2  102.45    6.11
   0   5   2  105.31    5.97
   0  -5  -2  121.68   14.30
   0  -5  -2  104.98    6.98
   0  -5   2  102.94    6.26
   0  -5   2  103.74    6.19
   0   5  -2  103.88    6.48
   0   5  -2  108.99    6.62
   0   5   2  101.33    6.62
   0   5  -3   75.55    4.98
   0  -5  -3   65.03    5.59
   0  -5  -3   70.88    6.05
   0   5   3   65.98    5.69
   0   5   3   72.02    5.30
   0   5   3   68.62    4.97
   0   5  -3   68.56    5.58
   0  -5   3   72.50    5.16
   0  -5  -3   70.44    5.08
   0  -5   3   66.66    5.20
   0   5  -3   75.91    5.79
   0  -5  -3   69.26   10.63
   0   5   3   71.64    5.54
   0   5  -3   72.98    5.39
   0  -5   4  235.62    9.14
   0  -5  -4  250.44    9.99
   0  -5  -4  224.08   18.22
   0   5  -4  237.65    9.45
   0   5   4  249.01    8.98
   0   5   4  265.54   10.20
   0  -5  -4  229.59    9.04
   0  -5  -4  254.88   10.46
   0   5   4  227.78    8.75
   0   5   4  252.18    9.90
   0   5  -4  228.11    9.04
   0   5  -4  243.44    8.72
   0   5  -4  249.74    9.94
   0  -5  -5  105.35   12.61
   0   5   5  122.82    7.11
   0   5   5  122.43    7.18
   0  -5  -5  128.71    7.64
   0  -5   5  114.75    6.41
   0  -5  -5  113.97    6.57
   0   5  -5  113.38    6.76
   0   5  -5  115.88    6.38
   0  -5  -5  115.03    7.48
   0   5  -5  111.23    6.70
   0   5   5  121.18    6.38
   0   5  -5  125.87    7.23
   0   5  -6   80.53    6.07
   0   5   6   81.81    6.07
   0   5  -6   72.25    5.60
   0   5   6   79.54    6.19
   0  -5  -6   82.53    6.35
   0  -5  -6   72.62    5.59
   0   5  -6   70.93    5.21
   0   5  -6   75.20    5.89
   0   5   6   68.80    4.89
   0  -5  -6   89.93    6.65
   0   5  -7  175.19    8.44
   0  -5  -7  173.51    8.45
   0   5  -7  179.95    8.32
   0   5   7  169.74    8.20
   0   5  -7  180.02    8.22
   0   5  -7  173.28    8.21
   0  -5  -7  172.27    8.71
   0  -5  -7  186.74    9.08
   0   5   7  174.13    8.72
   0   5   7  172.18    7.39
   0   5  -8   11.41    2.93
   0  -5  -8   12.85    3.55
   0   5  -8   12.84    3.18
   0  -5   8   12.67    3.04
   0   5   8    8.65    2.96
   0   5  -8   10.64    3.09
   0   5  -8   14.11    3.61
   0   5   8   16.46    3.76
   0  -5  -8   12.12    3.64
   0  -5  -8   16.43    3.95
   0   5   8    8.53    1.86
   0   5  -9   83.06    5.96
   0  -5  -9   69.85    5.76
   0   5  -9   66.14    5.54
   0   5  -9   70.51    5.10
   0   5   9   73.02    6.13
   0  -5  -9   78.21    6.29
   0  -5   9   64.51    5.37
   0  -5  -9   68.56    4.97
   0  -5  -9   71.12    5.96
   0   5   9   64.48    5.27
   0  -5 -10   24.89    3.81
   0   5 -10   21.18    3.53
   0   5  10   19.85    3.81
   0   5 -10   24.02    3.72
   0   5  10   26.94    3.77
   0  -5 -10   22.31    3.46
   0   5 -10   25.98    3.61
   0  -5  10   19.73    3.18
   0  -5 -10   21.22    4.43
   0  -5 -10   18.93    3.08
   0   5 -11   55.58    5.19
   0  -5 -11   54.48    4.93
   0   5 -11   47.30    4.40
   0  -5 -11   47.86    5.19
   0  -5 -11   47.61    5.11
   0   5 -11   59.08    5.23
   0   5  11   47.92    5.09
   0  -5 -11   51.02    4.45
   0   5  11   53.00    4.78
   0   5 -12   21.21    3.63
   0  -5 -12   26.54    4.41
   0   5 -12   22.67    3.30
   0   5  12   21.24    4.04
   0  -5 -12   22.98    3.12
   0  -5 -12   24.24    3.54
   0  -5 -12   21.50    3.63
   0   5 -12   23.15    3.30
   0   5  12   23.35    3.36
   0   5 -13    1.03    2.42
   0  -5 -13    2.25    2.28
   0  -5 -13    2.47    1.56
   0  -5 -13    1.93    2.35
   0  -5 -13   -1.09    2.03
   0   5  13   -3.07    2.67
   0   5  13    2.82    1.95
   0   5 -13    2.17    1.32
   0   5 -13   -0.33    1.58
   0   5 -14   39.73    4.25
   0   5 -14   33.15    3.63
   0   5  14   33.84    4.03
   0   5  14   30.95    3.32
   0  -5 -14   34.19    3.77
   0  -5 -14   25.77    2.76
   0  -5 -14   38.36    4.18
   0  -5 -14   31.85    3.73
   0   5 -14   27.89    3.16
   0   5 -15    9.97    1.90
   0  -5 -15   11.52    2.65
   0  -5 -15    7.71    2.28
   0   5  15    6.99    2.77
   0   5 -15    3.49    1.61
   0  -5 -15    5.34    1.72
   0   5 -15    6.03    2.33
   0   5  15    8.03    1.59
   0  -5 -15    7.14    2.77
   0  -5 -16  127.46    5.57
   0  -5 -16  135.78    6.52
   0   5 -16  128.56    5.18
   0   5 -16  137.05    6.25
   0  -5 -16  134.36    6.20
   0  -5 -16  130.01    5.58
   0   5 -16  112.99    5.18
   0   5  16  128.30    6.14
   0   5  17    4.30    1.59
   0   5 -17    5.42    1.72
   0  -5 -17    9.29    2.17
   0  -5 -17    6.57    2.02
   0  -5 -17    3.90    1.38
   0   5 -17    4.05    1.55
   0   5 -18   45.38    3.22
   0  -5 -18   40.58    3.24
   0  -5 -18   45.53    3.46
   0   5  18   37.07    3.15
   0  -6   0    7.72    2.02
   0   6   0    7.63    2.92
   0  -6   0    7.14    3.27
   0   6   0    4.22    2.53
   0   6   1   45.20    4.36
   0  -6  -1   36.82    4.48
   0   6  -1   46.98    4.68
   0  -6   1   44.68    4.13
   0  -6   1   36.09    4.23
   0  -6  -1   30.66    3.59
   0   6   1   33.24    4.02
   0   6  -1   37.65    4.12
   0  -6   2    2.74    2.12
   0   6  -2    2.75    1.61
   0  -6  -2    2.67    2.86
   0  -6  -2    2.58    2.11
   0   6   2    2.33    2.42
   0   6   2    0.83    2.47
   0   6  -2    3.64    2.81
   0   6  -2    7.33    2.54
   0   6   3   28.58    3.92
   0  -6   3   24.42    3.26
   0  -6  -3   21.38    4.08
   0   6  -3   22.09    3.08
   0   6  -3   26.39    3.86
   0  -6  -3   26.34    3.65
   0   6   3   19.70    3.02
   0   6  -3   25.11    3.63
   0  -6  -4   20.14    3.94
   0   6  -4   11.91    2.65
   0  -6   4   16.64    3.19
   0   6   4   17.91    2.74
   0   6   4   20.55    3.38
   0  -6  -4   16.35    3.28
   0   6  -4   17.67    3.56
   0   6  -4   17.03    3.33
   0  -6  -5   13.83    3.55
   0   6  -5   14.12    2.73
   0   6   5   18.87    3.24
   0   6   5   18.47    2.77
   0  -6   5   18.12    3.17
   0   6  -5   15.54    2.67
   0   6  -5   18.87    2.97
   0  -6  -5   18.12    3.20
   0   6  -5   13.37    2.99
   0   6   6   -0.09    0.79
   0   6  -6   -0.02    1.94
   0  -6  -6    4.54    2.95
   0   6  -6    3.14    1.66
   0  -6  -6   -1.63    1.35
   0  -6  -6    2.11    2.40
   0  -6   6    0.37    1.67
   0   6   6    1.15    2.21
   0   6  -6   -2.06    0.82
   0   6  -7   41.38    3.44
   0  -6   7   42.25    4.23
   0  -6  -7   44.57    4.09
   0   6   7   47.52    4.47
   0   6  -7   45.66    4.32
   0  -6  -7   47.32    4.68
   0   6  -7   43.72    3.97
   0  -6  -7   47.68    4.73
   0  -6  -8   10.06    2.53
   0   6  -8    2.80    2.04
   0   6  -8    6.29    2.03
   0  -6  -8    3.45    1.47
   0  -6  -8    7.30    2.56
   0  -6   8    3.02    2.11
   0   6   8    3.57    2.34
   0   6  -8    0.51    2.08
   0  -6  -8    4.04    1.66
   0  -6   9   51.61    3.88
   0   6  -9   57.94    4.20
   0  -6  -9   52.76    4.33
   0   6   9   53.84    4.39
   0   6  -9   61.72    4.54
   0   6  -9   59.36    4.20
   0  -6  -9   54.14    4.84
   0  -6  -9   50.24    4.44
   0   6 -10    3.09    1.76
   0  -6 -10    0.70    1.79
   0  -6 -10    2.03    1.72
   0   6 -10   -0.95    1.74
   0   6 -10    2.43    0.94
   0  -6 -10    0.85    2.00
   0   6  10    0.89    1.27
   0  -6 -11   10.60    2.17
   0  -6 -11   12.64    2.20
   0   6 -11   11.87    2.15
   0   6 -11    9.51    2.16
   0  -6 -11   10.62    2.50
   0   6  11   13.75    1.85
   0   6 -11   11.92    1.90
   0   6 -12    9.98    1.97
   0  -6 -12    6.40    1.67
   0   6 -12    9.30    1.63
   0   6  12   12.78    2.17
   0  -6 -12   11.79    2.40
   0  -6 -12    4.78    1.50
   0  -6 -13   34.19    2.98
   0   6 -13   38.49    3.17
   0   6 -13   32.60    2.79
   0  -6 -13   35.75    3.18
   0   7   0    6.22    1.81
   0  -7   0    4.85    2.01
   0  -7   0    8.49    1.75
   0   7   0    6.92    1.65
   0  -7   1   -0.28    0.86
   0   7  -1    1.30    1.47
   0   7   1    1.68    1.77
   0  -7  -1    5.05    1.70
   0   7   1    1.13    0.99
   0  -7   1    2.61    1.07
   0   7  -1    0.65    0.66
   0  -7  -1    3.64    1.45
   0  -7  -2    8.48    2.23
   0  -7  -2   10.88    2.14
   0   7  -2   12.54    1.79
   0   7  -2    9.77    1.75
   0   7   2    9.11    1.71
   0  -7   2   11.85    2.18
   0   7  -3   22.91    2.48
   0  -7  -3   27.56    2.83
   0  -7  -3   24.27    2.72
   0   7   3   29.80    2.69
   0  -7   3   30.94    3.03
   0   7  -3   28.76    2.64
   0  -7   4   26.34    2.79
   0   7  -4   23.29    2.50
   0   7  -4   25.07    2.29
   0   7   4   29.14    2.60
   0  -7  -4   22.43    2.61
   0   7   5   15.33    2.18
   0   7  -5   19.66    2.06
   0  -7  -5   17.29    2.19
   1   0 -25    7.15    1.74
   1   0 -25    5.82    1.73
   1   0 -25    4.48    1.50
   1   0 -24    0.81    1.84
   1   0 -24   -1.85    1.66
   1   0 -24    0.62    1.26
   1   0 -23   52.74    4.58
   1   0 -23   59.34    4.59
  -1   0  22    1.51    1.35
   1   0 -22   -1.88    2.49
   1   0 -22    1.53    2.45
   1   0 -21   17.72    3.71
   1   0 -21   16.30    3.02
   1   0 -21   21.07    3.49
  -1   0  21   16.27    2.82
  -1   0  20    1.01    1.63
   1   0 -20    0.17    2.47
   1   0 -20    3.91    2.81
   1   0 -20   -0.43    2.07
  -1   0  19   45.07    4.34
   1   0 -19   54.39    5.00
   1   0 -19   55.75    4.68
   1   0 -19   42.25    4.67
   1   0 -18   -1.28    1.71
   1   0 -18    2.42    2.50
   1   0 -18   -0.80    2.06
   1   0 -18   -6.63    3.77
  -1   0  18   -1.21    1.87
   1   0 -17   36.96    9.60
   1   0 -17   46.89    4.20
  -1   0  17   36.98    4.02
   1   0 -17   44.73    3.74
   1   0 -17   39.65    4.60
   1   0 -16    1.24    1.59
   1   0 -16    0.76    1.24
   1   0 -16   -0.20    1.66
  -1   0  16    1.61    1.50
   1   0 -15  360.71   10.41
   1   0 -15  368.31   10.19
   1   0 -15  343.23    9.49
   1   0 -15  358.60   10.68
  -1   0  15  356.47   10.51
   1   0 -15  357.70    9.42
   1   0 -15  382.89   21.91
  -1   0  14    1.47    1.34
   1   0 -14    1.77    1.04
   1   0 -14   -1.99    1.24
   1   0 -14    1.78    2.23
   1   0 -14    2.66    1.78
   1   0 -14    0.95    1.50
  -1   0  13 1775.91   21.25
   1   0 -13 1843.38   43.21
   1   0 -13 1780.90   20.64
   1   0 -13 1796.57   20.50
   1   0 -12   -5.33    3.11
   1   0 -11   -0.34    3.69
   1   0 -10    1.45    3.45
   1   0  -9  297.15   14.36
   1   0  -8   -2.24    3.49
   1   0  -7  268.71   12.01
   1   0  -6    0.63    2.67
   1   0  -5 1063.36   19.81
   1   0  -4   -0.02    2.38
   1   0  -3 1242.86   17.71
   1   0  -2    0.60    1.51
   1   0  -1 5796.01   31.07
  -1   0   0    0.82    0.94
  -1   0   0   -0.32    1.35
  -1   0  -1  347.56    7.79
  -1   0  -1  348.42    6.05
  -1   0  -2    0.20    1.22
  -1   0  -2    0.39    1.02
  -1   0  -2    0.09    1.57
  -1   0  -3   10.93    2.42
  -1   0  -3   10.58    1.92
  -1   0  -4   -0.83    1.68
  -1   0  -4    0.89    1.81
  -1   0  -5  679.06   13.95
  -1   0  -5  659.47   15.01
  -1   0  -6    2.86    2.22
  -1   0  -7 2661.17   32.82
  -1   0  -8   -0.12    3.05
  -1   0  -9  155.12    9.80
  -1   0 -10    2.40    2.94
  -1   0 -11  138.22   10.26
  -1   0 -12   -0.64    1.45
  -1   0 -12    0.82    1.02
  -1   0 -12   -2.95    3.43
  -1   0 -12   -0.45    1.27
  -1   0 -13  190.20    7.07
  -1   0 -13  197.30   13.87
  -1   0 -13  189.81    6.73
  -1   0 -13  199.56    7.46
  -1   0 -14    0.48    1.60
  -1   0 -14    1.96    1.35
  -1   0 -14   -1.72    3.11
  -1   0 -14   -2.01    1.57
  -1   0 -15   83.10    5.60
  -1   0 -15   86.17   10.24
  -1   0 -15   79.75    5.10
  -1   0 -15   76.05    5.01
  -1   0 -16    0.50    1.88
  -1   0 -16   -4.56    2.21
  -1   0 -16    2.40    1.86
  -1   0 -16   -3.23    2.31
  -1   0 -17  199.74    8.60
  -1   0 -17  192.41    8.46
  -1   0 -17  202.91    8.18
  -1   0 -17  209.78    9.14
  -1   0 -18    0.80    2.13
  -1   0 -18    2.90    2.59
  -1   0 -18   -1.39    2.40
  -1   0 -18   -1.14    2.08
  -1   0 -19    0.13    1.96
  -1   0 -19    0.34    2.15
  -1   0 -19    1.08    2.72
  -1   0 -19    1.28    2.93
  -1   0 -20   -1.40    2.06
  -1   0 -20    0.40    2.99
  -1   0 -20    3.17    1.61
  -1   0 -20   -1.13    2.58
  -1   0 -21    6.74    2.42
  -1   0 -21    1.46    2.48
  -1   0 -21    7.08    3.18
  -1   0 -22    5.45    2.24
  -1   0 -22    0.09    2.51
  -1   0 -22    2.13    1.97
  -1   0 -23  115.07    6.39
  -1   0 -23  111.73    5.80
  -1   0 -23  107.35    5.65
  -1   0 -24    0.26    1.18
  -1   0 -24   -1.63    1.03
  -1   0 -24   -1.86    1.91
   1   1 -25   40.21    3.45
   1  -1 -25   34.18    3.35
   1  -1 -25   40.86    3.39
   1  -1 -24    6.76    2.33
  -1   1  24    5.71    1.83
   1   1 -24    7.44    1.81
   1  -1 -24   10.36    2.68
   1   1 -24   10.23    2.36
   1   1 -23    6.04    2.44
   1   1 -23    8.88    2.06
   1  -1 -23    7.10    2.00
  -1   1  23    9.79    2.05
   1   1 -23    8.51    1.97
   1  -1 -23   10.05    2.56
   1   1 -23    5.56    1.97
   1  -1 -22    8.37    2.05
   1   1 -22    6.81    2.28
   1   1 -22    6.04    1.79
   1  -1 -22    5.95    3.21
   1   1 -22    9.58    2.84
  -1   1  22    3.95    2.33
   1   1 -22    9.21    2.39
   1  -1 -22    7.15    2.51
   1  -1 -21   45.97    4.06
  -1  -1  21   36.60    4.07
   1  -1 -21   36.72    4.17
   1   1 -21   36.59    3.82
   1   1 -21   42.92    4.70
  -1   1  21   35.47    3.96
   1   1 -21   39.63    4.05
   1  -1 -21   34.46    4.58
   1  -1 -21   39.74    3.82
   1  -1 -20   15.48    3.94
   1   1 -20   15.83    3.12
   1  -1 -20   12.55    2.98
   1  -1 -20   12.02    2.81
   1   1 -20   13.12    2.56
  -1  -1  20   15.59    2.94
   1   1 -20   12.95    3.64
   1  -1 -20   15.54    3.53
  -1   1  20   15.10    3.15
   1  -1 -19    2.04    2.40
   1  -1 -19   -0.78    1.85
  -1   1  19    1.72    2.36
   1  -1 -19    1.39    2.62
   1  -1 -19    0.67    1.72
  -1  -1  19   -0.84    1.05
   1   1 -19    0.35    1.67
   1   1 -19   -5.56    3.08
   1   1 -19    0.73    2.19
   1   1 -18   99.55    5.96
   1  -1 -18  101.95    6.29
   1   1 -18  100.64    6.50
  -1   1  18   95.35    6.25
  -1  -1  18  110.41    6.60
   1   1 -18   90.85   12.80
   1  -1 -18   95.83    6.04
   1  -1 -18  105.53   14.32
   1  -1 -18  101.12    6.43
   1   1 -18   98.44    6.22
   1   1 -17    1.47    3.49
   1  -1 -17   -4.42    7.07
   1   1 -17    2.43    2.15
   1  -1 -17    2.03    2.29
   1   1 -17    1.21    2.17
   1  -1 -17    3.43    1.96
   1   1 -17    1.71    2.13
  -1   1  17    3.89    2.07
   1  -1 -17    0.57    1.72
  -1  -1  17    3.94    1.87
   1   1 -17    4.79    1.98
   1   1 -16  203.09   17.47
   1  -1 -16  204.71   17.37
  -1  -1  16  184.84    8.09
  -1   1  16  181.35    7.94
   1  -1 -16  186.12    7.97
   1   1 -16  189.53    8.32
   1   1 -16  173.49    7.67
   1  -1 -16  183.13    7.94
   1   1 -16  178.04    8.03
   1   1 -16  182.06    7.39
   1  -1 -16  184.10    7.75
   1   1 -15   87.16    5.51
  -1  -1  15  101.34    5.78
   1   1 -15  100.77    5.89
   1  -1 -15  112.68    6.02
  -1   1  15   92.88    5.56
   1  -1 -15  100.54    5.65
   1   1 -15  100.16    5.89
   1  -1 -15   99.21    5.93
   1   1 -15   90.83   11.35
   1   1 -15  107.70    5.53
   1  -1 -15  112.24   13.39
  -1   1  14    4.76    1.94
   1  -1 -14    5.94    1.98
   1  -1 -14    5.96    1.49
   1   1 -14   -0.86    4.09
   1   1 -14    2.78    1.28
   1  -1 -14    3.86    1.80
  -1  -1  14    5.29    2.04
   1   1 -14    4.32    1.75
   1   1 -14    4.07    1.74
   1   1 -14    3.35    1.93
   1  -1 -13  275.92   18.35
   1   1 -13  280.58    8.74
  -1   1  13  265.56    8.65
   1  -1 -13  290.31    8.88
   1   1 -13  274.17    8.40
  -1  -1  13  274.12    8.62
   1   1 -13  269.82    8.67
   1  -1 -13  268.47    8.54
   1   1 -13  277.68   17.61
   1   1 -12   21.42    5.46
   1  -1 -12    6.88    4.20
   1  -1 -12   16.17    2.37
   1  -1 -12   13.95    2.35
   1   1 -12   17.43    2.41
   1   1 -12   14.13    2.35
  -1   1  12   11.90    2.26
   1  -1 -11   14.74    5.55
   1   1 -11   17.74    4.44
   1  -1 -10  150.52   11.89
   1   1 -10  145.01   10.81
   1  -1  -9   82.19    8.75
   1   1  -9   91.91    8.83
   1   1  -8   -4.39    3.72
   1  -1  -8   -2.10    3.81
   1   1  -7  239.21   11.61
   1  -1  -7  233.35   11.50
   1  -1  -6 1297.73   24.68
   1   1  -6 1375.03   25.40
   1   1  -5 3071.25   35.71
   1  -1  -5 3075.99   35.03
   1  -1  -4 9999.00   57.77
  -1   1   3 4976.23   42.34
   1  -1  -3 5006.41   36.79
  -1   1   2  816.94   16.79
   1  -1  -2  820.14   13.10
   1  -1  -1 1165.55   12.90
  -1   1   1 1165.40   19.91
   1  -1  -1 1198.40   13.02
   1  -1   0  913.74    9.57
   1  -1   0  909.20    8.44
  -1   1   0  906.47   17.32
   1  -1   1  434.28    6.24
  -1   1  -1  417.58   12.00
   1  -1   2    3.31    1.14
  -1   1  -2    2.30    2.67
   1  -1   3 1121.56   13.74
  -1   1  -3 1074.89   20.66
  -1  -1  -3 1114.36   20.06
  -1  -1  -3 1120.70   20.19
  -1   1  -4    1.78    2.74
  -1  -1  -4    1.18    2.42
  -1   1  -4    1.60    0.99
  -1  -1  -4    1.81    2.69
  -1  -1  -5   55.12    5.83
  -1  -1  -5   71.85    6.28
  -1   1  -5   66.00    6.48
  -1   1  -5   65.44    3.42
  -1  -1  -6  437.91   14.92
  -1   1  -6  451.43   10.22
  -1   1  -6  451.35   15.98
  -1  -1  -6  410.83   14.83
  -1  -1  -7  262.03   12.36
  -1   1  -7  253.45    8.77
  -1   1  -7  265.54   13.47
  -1   1  -8  926.04   18.40
  -1  -1  -8  937.71   24.33
  -1   1  -8  961.97   26.07
  -1  -1  -9    9.37    4.76
  -1   1  -9   17.77    3.39
  -1  -1 -10   59.22    7.60
  -1   1 -10   65.24    5.85
  -1   1 -11  289.35    8.10
  -1   1 -11  315.35   13.51
  -1   1 -11  311.11    8.55
  -1  -1 -11  306.66   16.17
  -1  -1 -11  290.78    8.19
  -1   1 -12   30.55    3.12
  -1   1 -12   26.10    5.22
  -1  -1 -12   28.61    5.20
  -1  -1 -12   31.38    3.24
  -1   1 -12   29.41    2.73
  -1   1 -12   27.60    3.05
  -1   1 -12   31.06    3.05
  -1  -1 -12   32.58    3.02
  -1  -1 -12   30.04    2.94
  -1  -1 -12   26.02    2.52
  -1  -1 -13    3.46    1.67
  -1   1 -13    7.76    2.10
  -1  -1 -13    6.98    1.57
  -1  -1 -13    3.58    1.47
  -1   1 -13    5.87    1.92
  -1   1 -13    4.21    2.07
  -1   1 -13    4.01    1.58
  -1   1 -13    2.54    1.46
  -1  -1 -13    2.34    1.62
  -1   1 -14   72.45    4.94
  -1  -1 -14   75.43    4.90
  -1  -1 -14   73.41    4.47
  -1  -1 -14   63.32    9.73
  -1   1 -14   76.37    4.63
  -1   1 -14   70.14    4.97
  -1  -1 -14   80.25    5.25
  -1   1 -14   70.61    4.41
  -1  -1 -14   73.93    4.77
  -1   1 -14   72.18    4.78
  -1  -1 -15   13.35    2.50
  -1  -1 -15   12.40    2.51
  -1   1 -15   10.58    2.62
  -1   1 -15   15.74    3.02
  -1   1 -15    8.35    1.86
  -1  -1 -15   14.78    3.00
  -1  -1 -15    6.64    5.33
  -1   1 -15   13.52    2.91
  -1   1 -15   11.01    2.12
  -1  -1 -15   13.25    2.59
  -1  -1 -16  193.72    7.81
  -1  -1 -16  193.28    8.63
  -1   1 -16  194.23    8.48
  -1  -1 -16  206.80    8.27
  -1   1 -16  196.92    8.49
  -1   1 -16  203.71    8.62
  -1   1 -16  198.59    7.87
  -1  -1 -16  194.48   16.75
  -1  -1 -17  221.98    9.39
  -1   1 -17  225.34    9.40
  -1   1 -17  214.82    8.43
  -1   1 -17  213.93    8.85
  -1   1 -17  228.40    9.18
  -1  -1 -17  223.02    9.47
  -1  -1 -17  213.95   18.21
  -1  -1 -17  218.69    8.45
  -1  -1 -17  231.14    8.87
  -1   1 -18  573.00   14.50
  -1   1 -18  562.63   14.91
  -1  -1 -18  561.44   14.95
  -1  -1 -18  555.73   14.89
  -1   1 -18  554.98   13.62
  -1   1 -18  566.15   14.41
  -1  -1 -18  554.94   13.50
  -1  -1 -18  568.38   13.86
  -1   1 -19   69.92    5.60
  -1   1 -19   72.00    5.21
  -1   1 -19   75.67    6.05
  -1  -1 -19   67.64    5.91
  -1   1 -19   77.81    5.57
  -1  -1 -19   71.72    6.14
  -1  -1 -19   75.08    5.27
  -1  -1 -19   74.91    5.23
  -1   1 -20   90.17    6.50
  -1  -1 -20   86.84    5.47
  -1   1 -20   88.92    5.90
  -1   1 -20   82.59    5.57
  -1  -1 -20   85.47    6.51
  -1  -1 -20   99.66    6.68
  -1   1 -20   87.02    5.93
  -1   1 -21   56.31    4.32
  -1  -1 -21   60.65    4.44
  -1   1 -21   60.82    5.24
  -1   1 -21   54.77    4.74
  -1  -1 -21   65.62    5.52
  -1   1 -21   61.49    5.18
  -1  -1 -21   64.49    5.52
  -1   1 -22   36.60    3.62
  -1  -1 -22   39.24    4.45
  -1  -1 -22   35.07    3.56
  -1   1 -22   36.62    3.67
  -1  -1 -22   40.99    4.38
  -1   1 -22   40.15    4.22
  -1   1 -22   40.09    4.01
  -1   1 -23   56.98    4.12
  -1  -1 -23   55.32    4.49
  -1   1 -23   60.18    4.29
  -1   1 -23   66.80    4.71
  -1   1 -23   56.74    3.78
  -1  -1 -23   61.88    4.78
  -1   1 -24    1.90    1.45
  -1  -1 -24    0.32    1.91
  -1   1 -24    1.85    1.55
  -1  -1 -24    3.10    1.69
   1  -2 -24    3.52    2.04
  -1   2  24    4.19    1.02
   1   2 -24    5.55    1.90
   1  -2 -24    3.71    1.91
   1   2 -24    8.07    1.92
   1  -2 -23   13.60    2.80
   1   2 -23    6.76    2.03
   1  -2 -23    5.56    2.13
   1   2 -23   10.85    2.41
   1  -2 -23    9.94    2.43
  -1   2  23    9.92    2.18
   1   2 -22   17.11    3.08
   1  -2 -22   14.60    2.97
   1   2 -22   13.49    3.12
  -1   2  22   17.74    2.83
   1  -2 -22   12.98    3.17
   1  -2 -21   21.48    3.73
   1  -2 -21   20.29    3.33
  -1   2  21   19.45    3.13
   1  -2 -21   19.23    3.66
   1   2 -21   21.18    3.48
   1   2 -21   19.45    3.41
   1  -2 -20   11.88    3.14
   1   2 -20   13.01    3.21
   1  -2 -20    7.27    3.26
  -1   2  20   12.23    3.45
   1   2 -20    8.33    2.81
   1  -2 -20    9.32    3.02
   1  -2 -19   14.99    3.15
   1   2 -19   17.53    3.77
   1  -2 -19   17.30    3.46
   1   2 -19   20.63    3.30
  -1   2  19   18.82    3.71
  -1  -2  19   18.64    3.45
   1  -2 -18   29.64    4.26
   1   2 -18   26.82    3.88
  -1   2  18   28.18    4.18
  -1  -2  18   24.59    3.45
   1   2 -18   26.27    4.40
   1  -2 -18   24.01    4.13
   1  -2 -17   13.30    2.62
   1   2 -17   16.38    3.57
   1   2 -17   18.10    3.44
  -1  -2  17   22.28    8.25
   1  -2 -17   22.88    4.11
   1   2 -17   19.50    3.73
  -1   2  17   18.04    3.57
   1  -2 -17   19.55    3.78
  -1  -2  17   19.72    3.24
   1   2 -16   22.15    3.68
   1   2 -16   22.79    3.85
   1   2 -16   22.35    3.46
   1  -2 -16   21.44    3.71
  -1   2  16   22.21    3.78
  -1  -2  16   17.12    3.08
   1   2 -16   17.60    2.80
   1  -2 -16   22.94    7.36
   1  -2 -16   18.34    2.98
  -1  -2  16    4.24    4.95
   1  -2 -16   21.23    4.08
  -1   2  15  181.46    8.18
  -1  -2  15  176.32    7.87
   1   2 -15  173.91    8.06
   1   2 -15  187.15    7.56
   1  -2 -15  171.23   17.65
   1   2 -15  176.39    8.11
   1  -2 -15  168.45    7.92
   1   2 -15  174.14    7.68
   1  -2 -15  175.81    7.61
   1   2 -15  150.00   15.32
  -1  -2  15  175.71   16.55
   1  -2 -15  179.36    8.37
   1   2 -14    5.90    2.13
   1  -2 -14    4.67    2.18
   1   2 -14    7.86    2.11
   1   2 -14    4.97    2.29
   1   2 -14   14.34    4.90
   1  -2 -14    3.21    1.52
   1  -2 -14    3.90    2.45
   1   2 -14    5.99    1.78
   1  -2 -14    9.58    5.94
  -1   2  14    6.76    2.64
  -1  -2  14    9.15    5.30
   1   2 -13   94.79    5.19
   1   2 -13   86.58    5.51
   1   2 -13   90.84    5.24
   1  -2 -13   95.40   12.21
   1  -2 -13   89.81    5.47
   1   2 -13   92.32    5.54
   1  -2 -13   91.83    5.61
  -1   2  13   82.87    5.48
   1  -2 -13   85.44    5.20
   1   2 -13   83.81   10.05
  -1  -2  13   86.46   10.85
   1   2 -12   59.93    4.39
   1   2 -12   54.80    4.17
   1  -2 -12   54.96    4.20
   1  -2 -12   53.02    9.21
   1   2 -12   52.30    3.94
  -1   2  12   57.08    4.48
   1  -2 -12   52.50    4.20
   1   2 -12   47.61    7.33
  -1  -2  12   40.82    8.77
   1   2 -12   51.66    3.96
   1  -2 -12   51.98    4.18
   1   2 -11   31.91    3.13
   1  -2 -11   32.21    7.43
   1   2 -11   35.91    3.07
   1   2 -11   34.53    3.04
   1  -2 -11   36.67    3.24
   1   2 -11   41.43    7.37
  -1   2  11   32.32    3.25
   1  -2 -11   36.42    3.48
   1  -2 -11   35.96    3.31
  -1  -2  11   23.49    5.62
   1   2 -11   37.40    3.25
   1  -2 -10   12.60    5.23
   1  -2 -10   10.98    2.08
   1  -2 -10   13.48    2.26
   1   2 -10   12.21    4.78
   1   2 -10   12.34    2.15
  -1  -2  10   10.95    4.35
   1  -2 -10   12.18    2.19
   1   2 -10   13.85    2.11
  -1   2  10   16.45    2.51
   1  -2  -9  167.30   12.66
  -1  -2   9  163.30   12.33
  -1   2   9  151.52   11.24
   1   2  -9  139.60   11.08
   1   2  -8    0.41    4.21
   1  -2  -8    3.44    4.33
  -1   2   8   -0.11    2.09
  -1  -2   8    7.22    4.69
  -1  -2   7  952.15   27.21
  -1   2   7  966.18   25.28
   1  -2  -7  994.73   25.60
   1  -2  -6  361.40   14.61
  -1   2   6  367.67   15.12
  -1  -2   6  349.36   16.31
   1   2  -6  376.34   15.58
  -1   2   5   59.29    6.51
   1  -2  -5   51.54    5.59
  -1  -2   5   56.30    7.24
   1   2  -5   46.02    5.86
   1  -2  -4  740.28   17.91
  -1   2   4  746.83   20.12
  -1  -2   4  770.94   22.58
   1  -2  -4  760.91   18.85
  -1  -2   3  605.33   19.41
   1  -2  -3  603.19   16.00
   1  -2  -3  634.09   15.40
  -1   2   3  639.90   18.19
   1  -2  -2  123.86    7.08
  -1  -2   2  131.87    9.50
  -1   2   2  134.71    8.58
   1  -2  -2  135.30    6.59
   1  -2  -1  286.15    8.60
   1  -2  -1  283.79   10.05
  -1   2   1  277.15   11.89
  -1  -2   1  287.63   13.30
   1  -2   0  177.52    7.75
  -1   2   0  164.59    9.20
  -1  -2   0  187.81   10.82
   1  -2   1    3.27    1.65
  -1  -2  -1    2.44    3.10
  -1   2  -1    3.49    2.79
  -1  -2  -2   16.30    4.84
   1  -2   2   13.98    3.08
  -1   2  -2   10.75    3.68
  -1   2  -2   11.84    1.06
  -1  -2  -3  255.99   12.89
   1  -2   3  245.44    9.45
  -1   2  -3  264.47   12.65
  -1  -2  -4  131.49    9.89
  -1   2  -4  132.79    9.72
  -1  -2  -4  136.24    9.75
   1  -2   4  131.21    7.41
   1  -2   5 2435.20   32.09
  -1   2  -5 2384.54   40.56
  -1  -2  -5 2452.24   41.03
  -1  -2  -5 2380.97   39.23
   1  -2   6  438.14   14.80
  -1  -2  -6  415.31   18.46
  -1   2  -6  378.55   17.40
  -1  -2  -6  432.42   17.89
  -1  -2  -7  417.29   18.80
  -1  -2  -7  426.46   18.46
  -1   2  -7  423.16   19.40
   1  -2   7  403.33   15.03
  -1  -2  -8  685.72   24.25
   1  -2   8  677.53   20.29
  -1   2  -8  668.65   25.15
  -1  -2  -8  692.48   24.50
  -1  -2  -9  518.62   11.09
  -1   2  -9  507.72   10.65
  -1   2  -9  535.16   11.39
  -1   2  -9  533.88   23.32
  -1  -2  -9  524.67   10.95
  -1  -2  -9  514.62   21.95
   1  -2   9  553.46   19.41
  -1  -2 -10  141.88    6.09
  -1   2 -10  147.37    5.96
  -1   2 -10  142.10    5.95
  -1   2 -10  144.10    5.97
  -1  -2 -10  141.55    6.23
  -1   2 -10  139.64    5.90
  -1  -2 -10  148.15    6.23
   1   2  10  135.41    5.66
  -1  -2 -10  154.15   13.30
   1  -2  10  148.44   10.78
  -1   2 -10  136.80    5.67
  -1   2 -10  141.82    6.19
  -1  -2 -11   21.81    2.89
  -1  -2 -11   21.01    2.77
  -1   2 -11   22.05    2.58
  -1   2 -11   22.00    2.66
  -1   2 -11   22.84    2.55
  -1   2 -11   21.61    2.82
  -1   2 -11   18.36    2.69
   1   2  11   23.99    2.61
  -1  -2 -11   18.66    2.39
   1  -2  11   20.71    4.35
  -1   2 -11   25.80    2.80
  -1  -2 -11   20.69    2.83
  -1  -2 -12    2.33    1.92
   1   2  12    4.63    1.57
  -1   2 -12    4.14    1.57
  -1   2 -12    1.20    1.18
  -1  -2 -12   -0.18    1.26
  -1   2 -12    0.37    1.60
  -1   2 -12    3.21    1.76
  -1   2 -12    1.00    1.29
  -1  -2 -12    3.77    2.49
  -1  -2 -12    1.44    1.09
  -1  -2 -12   -0.40    1.22
  -1  -2 -13   80.24    5.21
   1   2  13   86.57    5.20
  -1  -2 -13   88.23    5.23
  -1   2 -13   90.70    5.11
  -1   2 -13   88.79    5.27
  -1  -2 -13   86.11    5.48
  -1  -2 -13  104.06   13.09
  -1   2 -13   93.57    5.29
  -1   2 -13   85.14    5.46
  -1   2 -13   95.42    5.48
  -1  -2 -14  174.87    7.54
  -1  -2 -14  160.73   15.04
  -1  -2 -14  174.17    7.96
  -1   2 -14  186.55    7.69
  -1   2 -14  179.53    8.03
  -1  -2 -14  167.82    7.54
  -1   2 -14  169.33    7.51
   1   2  14  179.73    7.40
  -1   2 -14  189.86    7.52
  -1   2 -14  173.43    7.28
  -1   2 -15   92.43    5.64
  -1  -2 -15   90.25    5.79
   1   2  15   77.57    5.12
  -1  -2 -15   87.81   11.21
  -1   2 -15   90.61    6.16
  -1   2 -15   87.17    5.45
  -1  -2 -15   94.86    5.78
  -1   2 -15   95.88    6.09
  -1  -2 -15   90.29    5.94
  -1  -2 -15   88.36    6.10
  -1   2 -16   46.01    4.70
  -1  -2 -16   42.85    4.53
  -1   2 -16   48.43    4.92
  -1   2 -16   50.78    4.38
  -1   2 -16   49.94    4.39
  -1  -2 -16   43.24    4.57
  -1  -2 -16   50.60    4.87
  -1  -2 -16   51.87    4.53
   1   2  16   39.87    3.64
  -1   2 -17    1.27    1.14
  -1  -2 -17    2.29    2.25
  -1   2 -17    1.00    2.34
  -1  -2 -17    0.53    2.41
   1   2  17    0.74    0.73
  -1   2 -17   -2.93    1.71
  -1   2 -17   -2.27    2.35
  -1  -2 -17   -0.91    2.50
  -1   2 -18   92.66    5.69
  -1  -2 -18   96.82    6.33
  -1  -2 -18   88.04    5.86
  -1   2 -18  105.83    6.93
  -1   2 -18   93.27    5.78
  -1  -2 -18   88.98    6.06
  -1   2 -18  103.67    6.70
  -1   2 -19    6.45    3.04
  -1   2 -19    5.79    3.24
  -1  -2 -19    6.97    2.80
  -1  -2 -19    5.90    2.92
  -1  -2 -19   11.30    3.33
  -1   2 -19    9.12    2.58
  -1   2 -20   30.95    3.54
  -1   2 -20   34.61    4.53
  -1  -2 -20   40.74    4.46
  -1  -2 -20   33.85    4.09
  -1  -2 -20   37.25    4.33
  -1   2 -20   38.13    4.38
  -1  -2 -21  357.42   10.80
  -1   2 -21  375.16   11.35
  -1   2 -21  370.31   10.10
  -1  -2 -21  365.52   11.12
  -1   2 -21  386.98   11.44
  -1  -2 -21  371.64   10.70
  -1   2 -22    6.51    2.37
  -1  -2 -22    8.69    2.10
  -1  -2 -22   10.94    2.47
  -1  -2 -22    6.39    2.25
  -1   2 -22   12.28    2.56
  -1  -2 -22   15.82    2.85
  -1   2 -22   10.72    2.25
  -1   2 -23   43.08    3.70
  -1   2 -23   45.71    3.73
  -1  -2 -23   44.94    3.50
  -1  -2 -23   41.19    3.54
  -1  -2 -23   40.60    3.45
   1  -3 -23   31.09    2.81
   1   3 -23   35.09    3.06
   1  -3 -23   39.51    3.27
   1   3 -22    6.43    2.12
   1  -3 -22    3.41    1.61
  -1   3  22    3.02    1.47
   1  -3 -22    3.57    1.71
   1  -3 -22    2.03    1.79
   1   3 -22    3.47    1.44
   1  -3 -21    8.08    2.65
   1   3 -21   12.33    2.69
  -1   3  21   13.65    2.50
   1  -3 -21    6.29    2.21
   1   3 -21   11.08    2.31
   1  -3 -21    8.96    2.36
   1  -3 -20    3.15    2.61
   1  -3 -20    1.01    2.38
   1   3 -20    2.29    2.47
   1   3 -20    3.20    1.90
  -1   3  20    0.84    1.68
   1   3 -19   67.57    5.63
   1  -3 -19   74.53    5.83
   1   3 -19   76.42    5.11
  -1   3  19   69.84    5.39
   1  -3 -19   68.15    5.60
   1  -3 -19   64.30    5.22
   1  -3 -19   58.14    4.70
   1   3 -18    8.83    2.20
   1  -3 -18    9.73    3.06
   1  -3 -18   11.60    3.92
   1   3 -18   13.16    2.83
  -1   3  18    9.21    3.43
   1   3 -18   10.21    3.73
   1  -3 -18   11.73    3.41
   1  -3 -17    2.15    3.19
   1  -3 -17    1.68    2.01
   1   3 -17    0.63    2.21
  -1   3  17    4.33    2.97
   1   3 -17    0.92    1.86
   1   3 -17    1.55    3.05
   1  -3 -17    2.06    3.38
   1  -3 -16   74.85    6.08
  -1   3  16   69.90    5.73
   1  -3 -16   71.80    6.05
   1   3 -16   71.59    5.80
   1   3 -16   70.08    5.55
   1   3 -16   71.85    5.48
   1  -3 -16   68.37    5.51
  -1  -3  16   73.31    5.53
   1   3 -16   69.67    4.83
  -1  -3  15   24.70    8.37
   1   3 -15   19.40    3.31
   1   3 -15   20.72    3.72
   1   3 -15   23.74    3.45
   1  -3 -15   22.10    3.91
   1   3 -15   18.40    3.00
   1  -3 -15   22.67    4.01
  -1   3  15   19.26    3.77
   1  -3 -15   21.39    3.66
  -1  -3  14    5.08    4.77
  -1   3  14    5.08    2.67
   1  -3 -14    6.29    2.60
   1   3 -14    6.87    1.83
   1   3 -14    2.44    2.04
   1  -3 -14    4.13    2.76
   1  -3 -14    2.09    2.38
   1  -3 -14   -3.09    7.43
   1   3 -14    4.88    2.19
   1   3 -14    7.17    3.05
   1  -3 -13  141.10    7.54
   1  -3 -13  138.98    7.53
   1   3 -13  130.03    6.88
   1  -3 -13  126.13   13.67
   1   3 -13  133.59    7.17
  -1   3  13  139.18    7.42
   1  -3 -13  138.56    7.12
   1   3 -13  135.16    6.75
   1   3 -13  133.45    6.26
  -1  -3  13  141.77   14.89
   1   3 -12   10.93    1.83
   1   3 -12    8.44    2.37
   1  -3 -12    7.04    6.64
  -1   3  12    9.66    3.01
   1  -3 -12   13.47    2.87
  -1  -3  12   13.73    5.28
   1  -3 -12    6.87    2.51
   1   3 -12   11.10    2.49
   1   3 -12    9.81    2.11
   1   3 -12   12.71    2.39
   1  -3 -12   14.36    3.20
  -1   3  11  776.53   14.07
   1  -3 -11  816.07   31.21
   1  -3 -11  780.52   15.90
  -1   3  11  816.04   16.29
   1  -3 -11  771.89   15.30
   1   3 -11  836.84   30.35
   1   3 -11  832.61   15.31
   1   3 -11  746.08   14.62
   1  -3 -11  827.63   16.59
   1   3 -11  777.85   15.30
  -1  -3  11  796.21   33.19
   1   3 -11  789.34   15.60
   1  -3 -10  149.14    6.79
  -1  -3  10  151.36    6.51
  -1  -3  10  154.63   14.40
   1  -3 -10  157.42    6.80
   1  -3 -10  130.59   12.58
   1   3 -10  160.51    7.05
   1   3 -10  146.21    6.52
  -1   3  10  151.37    6.85
   1   3 -10  144.76    6.24
   1  -3 -10  159.02    7.33
   1   3 -10  142.30    6.25
   1   3 -10  127.34   12.13
  -1   3  10  145.99    6.06
  -1  -3   9   54.99    8.76
  -1   3   9   45.23    3.61
   1  -3  -9   52.26    7.61
   1  -3  -9   44.52    3.66
   1   3  -9   54.80    4.12
   1   3  -9   48.11    3.55
  -1  -3   9   45.28    3.62
   1   3  -9   52.43    4.10
  -1   3   9   51.63    4.13
   1   3  -9   40.33    6.65
   1  -3  -9   48.02    4.19
   1  -3  -9   48.71    3.84
   1   3  -9   47.61    3.72
   1   3  -8   82.05    4.54
  -1   3   8   76.05    4.29
   1   3  -8   92.04    9.45
  -1  -3   8   79.10    4.61
   1  -3  -8   91.79    9.70
   1   3  -8   72.48    4.35
   1   3  -8   83.40    4.96
   1   3  -8   81.23    4.61
  -1   3   8   81.02    8.64
  -1   3   8   80.46    4.93
   1  -3  -8   81.84    4.68
   1  -3  -8   83.13    5.11
   1  -3  -8   78.88    4.55
  -1  -3   8   81.49    9.48
   1   3  -7   40.28    7.04
   1  -3  -7   28.28    3.08
   1   3  -7   29.75    2.83
   1  -3  -7   32.74    2.85
   1   3  -7   31.83    2.62
   1  -3  -7   22.77    4.98
   1   3  -7   30.78    3.21
  -1   3   7   24.06    6.12
  -1   3   7   30.77    3.30
  -1   3   7   30.84    2.71
   1   3  -7   35.71    3.07
  -1  -3   7   23.08    6.14
   1   3  -6  206.42    7.10
   1   3  -6  210.03    7.10
   1  -3  -6  202.21   12.54
   1   3  -6  205.09   13.49
  -1   3   6  201.71    6.99
   1  -3  -6  200.88    7.28
  -1   3   6  191.86   12.30
  -1  -3   6  227.33   14.81
  -1  -3   5  115.23   10.97
  -1   3   5  103.01    8.70
   1  -3  -5  125.51    9.25
   1  -3  -5  118.08    9.53
   1   3  -5  118.34    5.27
   1   3  -5  121.42    9.93
   1  -3  -4  603.38   19.07
   1  -3  -4  570.01   20.06
  -1  -3   4  593.16   23.61
  -1   3   4  570.34   20.25
  -1  -3   3  342.43   17.71
   1  -3  -3  337.92   15.18
  -1   3   3  308.80   14.67
  -1  -3   2    0.49    5.03
  -1   3   2    6.56    2.42
   1  -3  -2    0.21    3.28
  -1   3   1   79.05    8.20
  -1  -3   1   90.38    9.34
   1  -3  -1   74.82    7.68
   1  -3   0   74.83    7.40
  -1   3   0   77.19    7.97
  -1  -3   0   94.49    9.99
   1  -3   1  953.46   23.12
  -1   3  -1  960.48   26.84
  -1  -3  -1  985.07   29.57
   1  -3   2  175.17   10.21
  -1   3  -2  169.95   12.15
  -1  -3  -2  192.75   13.80
   1  -3   3  132.70    9.11
  -1  -3  -3  150.15   13.05
  -1   3  -3  138.47   11.16
  -1  -3  -4   90.60    9.90
   1  -3   4   90.53    7.85
  -1   3  -4   67.97    8.60
  -1   3  -5  361.18   18.58
   1   3   5  365.04    9.40
  -1   3  -5  372.95    9.37
  -1   3  -5  355.27    8.87
  -1  -3  -5  344.24    9.18
  -1  -3  -5  363.58    9.50
  -1   3  -5  360.46    9.13
  -1  -3  -5  375.28   19.56
  -1  -3  -6   10.24    5.34
  -1   3  -6   10.78    2.23
  -1  -3  -6    9.72    1.96
  -1   3  -6    8.91    2.23
  -1   3  -6    8.97    1.71
   1   3   6    8.70    1.98
  -1  -3  -6    7.69    1.91
  -1   3  -6    8.95    5.65
  -1   3  -6    6.54    1.86
  -1  -3  -6    8.47    1.74
  -1   3  -7   48.23    3.86
  -1   3  -7   54.93    3.88
  -1  -3  -7   52.83    3.86
  -1   3  -7   49.94    3.39
  -1  -3  -7   60.47    8.41
  -1  -3  -7   57.44    4.24
  -1   3  -7   55.87    4.04
  -1   3  -7   48.19    8.02
  -1  -3  -7   55.25    4.00
   1   3   7   55.18    3.99
  -1   3  -7   48.63    4.00
  -1  -3  -8    1.18    1.70
  -1   3  -8    1.11    1.15
  -1  -3  -8   -0.10    1.38
  -1   3  -8    1.59    1.63
  -1  -3  -8    5.54    4.23
   1   3   8    2.60    1.46
  -1   3  -8    1.61    1.40
  -1   3  -8    2.83    1.58
  -1   3  -8    5.66    1.95
  -1  -3  -8    2.28    1.41
  -1  -3  -9   88.39    5.03
  -1  -3  -9   89.34    5.38
  -1   3  -9  100.02    5.57
  -1   3  -9   92.40    5.26
  -1  -3  -9   98.39    5.85
  -1  -3  -9  109.61   11.54
  -1   3  -9   91.98    4.72
  -1  -3  -9   78.89   10.78
  -1   3  -9   89.15    5.36
   1   3   9   91.86    5.41
  -1   3  -9  103.13    5.30
  -1   3  -9   92.15    5.71
  -1  -3 -10  108.16    5.49
  -1  -3 -10  122.92   13.33
   1   3  10  101.97    5.72
  -1   3 -10  105.94    5.81
  -1  -3 -10  108.93    6.14
  -1   3 -10  113.95    6.28
  -1   3 -10  112.94    5.48
  -1   3 -10  113.89    5.80
  -1  -3 -10  109.46    6.22
  -1   3 -10  118.80    6.38
  -1   3 -10  106.69    5.78
  -1   3 -11  170.70    7.55
  -1  -3 -11  158.08    7.64
  -1   3 -11  160.76    7.35
  -1  -3 -11  167.72   15.74
  -1  -3 -11  168.74    7.76
   1   3  11  154.00    7.15
  -1  -3 -11  162.33    6.71
  -1   3 -11  163.01    7.07
  -1   3 -11  147.77    6.47
  -1   3 -11  162.51    7.31
  -1  -3 -12  203.68    8.69
  -1   3 -12  200.84    8.51
  -1  -3 -12  195.34   17.65
  -1  -3 -12  201.06    8.73
  -1  -3 -12  211.91    8.03
  -1   3 -12  198.69    7.78
  -1   3 -12  203.96    8.23
  -1   3 -12  204.16    8.43
   1   3  12  197.40    8.21
  -1  -3 -12  195.72    7.48
  -1   3 -12  202.85    8.30
  -1   3 -13   13.85    2.45
   1   3  13   11.93    2.79
  -1   3 -13   13.64    2.94
  -1   3 -13   13.23    2.75
  -1   3 -13   19.29    3.50
  -1  -3 -13   15.08    2.94
  -1  -3 -13   21.54    8.60
  -1  -3 -13   15.68    3.50
  -1  -3 -13   15.59    3.47
  -1  -3 -13   11.91    2.11
  -1  -3 -14   12.58    3.33
  -1  -3 -14    8.11    5.57
  -1   3 -14   13.93    2.51
  -1   3 -14   11.81    2.92
  -1  -3 -14   11.93    3.41
  -1  -3 -14   13.46    2.57
   1   3  14   10.57    2.60
  -1   3 -14    8.59    2.72
  -1  -3 -14   11.18    2.84
  -1   3 -14   10.88    2.57
  -1  -3 -15   16.15    3.37
  -1   3 -15   18.29    3.40
  -1   3 -15   11.51    3.14
  -1  -3 -15   13.37    2.56
  -1   3 -15   14.54    2.86
   1   3  15   15.70    3.09
  -1  -3 -15   18.19    3.22
  -1   3 -15   13.40    2.84
  -1  -3 -15   17.83    3.82
  -1  -3 -16    0.09    2.97
  -1   3 -16   -0.54    2.57
  -1  -3 -16    1.39    1.64
  -1   3 -16    1.47    2.56
  -1   3 -16    5.19    2.15
   1   3  16    0.75    1.59
  -1  -3 -16    0.84    1.98
  -1   3 -16    3.79    2.39
  -1  -3 -16    0.24    0.84
  -1   3 -17   14.89    3.25
  -1  -3 -17   14.57    3.63
  -1   3 -17   10.17    3.41
  -1  -3 -17    4.88    2.37
  -1  -3 -17   11.80    2.92
  -1   3 -17   11.27    2.35
  -1  -3 -17    9.54    2.79
   1   3  17   11.87    3.02
  -1  -3 -18   87.55    5.40
   1   3  18   86.90    5.62
  -1   3 -18   97.91    6.56
  -1  -3 -18   95.72    6.69
  -1  -3 -18   91.63    5.78
  -1   3 -18   90.21    5.82
  -1  -3 -18   89.38    5.80
  -1   3 -18   90.02    5.84
   1   3  18   88.47    5.51
  -1  -3 -19   28.09    3.72
   1   3  19   23.61    3.16
  -1  -3 -19   26.74    3.16
  -1   3 -19   31.69    3.71
  -1   3 -19   27.06    3.95
  -1  -3 -19   32.87    3.73
  -1   3 -19   29.88    3.55
  -1  -3 -20   25.37    2.99
   1   3  20   27.51    3.01
  -1   3 -20   26.47    3.64
  -1  -3 -20   22.58    3.41
  -1  -3 -20   16.88    2.64
  -1   3 -20   27.88    3.32
  -1   3 -21   92.14    5.36
  -1  -3 -21   82.27    4.87
  -1  -3 -21   73.99    4.34
  -1  -3 -21   87.03    4.77
  -1   3 -21   86.58    4.91
  -1  -3 -21   85.63    5.09
  -1  -3 -22   -2.82    1.11
  -1   3 -22    0.72    1.25
  -1  -3 -22    1.59    1.33
  -1  -3 -22   -1.94    1.46
  -1   3 -22    1.15    1.39
   1   4 -21   24.51    2.54
   1  -4 -21   18.41    2.57
  -1   4  21   21.12    2.53
   1  -4 -20   37.11    3.47
   1   4 -20   35.61    3.25
   1   4 -20   28.95    2.53
  -1   4  20   39.38    3.56
   1  -4 -20   34.06    2.90
   1  -4 -19   30.23    3.51
   1  -4 -19   24.10    3.06
   1   4 -19   24.53    3.37
   1   4 -19   27.73    3.03
  -1   4  19   26.83    3.30
   1  -4 -18    4.04    2.46
   1   4 -18    1.45    1.72
   1   4 -18   -0.22    2.06
   1  -4 -18    1.99    1.66
   1  -4 -18    4.22    2.04
   1   4 -17  112.71    6.36
   1  -4 -17  107.03    6.49
  -1   4  17  109.99    5.85
   1   4 -17  107.06    6.30
  -1   4  17  118.18    7.01
   1  -4 -17  102.87    6.59
  -1   4  16   99.55    6.92
   1   4 -16   92.82    6.00
  -1   4  16   87.48    5.61
   1   4 -16   88.52    6.14
   1  -4 -16   97.60    6.72
   1  -4 -16   97.88    6.66
   1   4 -15   53.96    4.93
   1  -4 -15   38.66    4.63
   1   4 -15   54.43    5.10
  -1   4  15   51.32    5.53
   1  -4 -15   43.95    5.15
  -1   4  15   48.10    4.62
  -1   4  14   28.98    4.53
   1  -4 -14   36.81    5.01
   1  -4 -14   28.96    3.92
   1   4 -14   27.44    4.03
  -1   4  14   31.36    3.98
   1   4 -14   35.24    3.37
   1   4 -14   35.78    3.90
   1   4 -14   37.51    4.31
   1  -4 -13   61.56    5.84
   1  -4 -13   62.04    5.37
   1   4 -13   68.90    5.28
   1   4 -13   60.97    4.52
  -1   4  13   68.71    5.48
  -1   4  13   62.19    5.79
   1   4 -13   60.02    4.57
  -1   4  13   64.06    4.54
   1   4 -13   69.89    5.78
   1  -4 -12   53.33    4.88
  -1   4  12   52.07    4.74
   1   4 -12   57.88    4.83
   1  -4 -12   53.46    4.42
  -1   4  12   62.25    4.37
   1  -4 -12   58.36    5.66
  -1   4  12   55.56    5.55
   1   4 -12   51.52    4.67
   1   4 -12   53.36    5.00
   1   4 -11  107.98    6.70
  -1   4  11  103.15    5.90
  -1   4  11  104.90    6.89
  -1  -4  11  103.46    6.03
  -1   4  11  105.28    6.39
   1   4 -11   99.86    5.99
   1   4 -11  109.38    6.23
   1  -4 -11  112.11    7.17
  -1  -4  11  120.02   13.58
   1  -4 -11  102.59    6.27
  -1  -4  10   99.26   13.42
   1   4 -10   92.33    5.57
  -1   4  10   95.43    6.19
  -1   4  10  100.15    5.70
   1   4 -10   93.41    6.23
   1  -4 -10   89.13    5.80
  -1   4  10  102.47    6.57
   1   4 -10   97.22    6.17
  -1  -4  10   92.09    5.66
   1  -4 -10   90.39    6.38
   1  -4  -9   27.99    3.92
   1   4  -9   29.36    3.71
  -1  -4   9   25.35    3.15
  -1   4   9   35.62    3.55
  -1   4   9   29.88    3.85
   1   4  -9   25.11    3.73
   1   4  -9   27.31    3.09
  -1   4   9   25.93    3.70
   1  -4  -9   29.90    3.42
  -1  -4   9   14.81    4.77
   1   4  -9   26.75    3.22
   1   4  -8  615.11   13.05
  -1   4   8  608.89   14.39
   1  -4  -8  592.06   13.45
  -1  -4   8  567.67   28.34
  -1  -4   8  575.24   13.97
  -1   4   8  594.93   13.53
  -1   4   8  598.77   14.40
   1   4  -8  613.26   13.44
   1   4  -8  599.21   14.01
   1  -4  -8  620.55   15.04
   1   4  -7  134.17    6.36
  -1  -4   7  115.86   12.89
  -1   4   7  136.08    6.53
   1   4  -7  131.88    5.82
   1   4  -7  149.42    7.15
  -1  -4   7  137.72    7.06
   1   4  -7  135.50    6.53
  -1   4   7  141.82    6.98
   1  -4  -7  142.06    7.27
  -1   4   7  156.77    7.43
   1  -4  -7  145.57    6.49
   1   4  -7  139.27    6.88
  -1  -4   6  238.59   18.21
   1   4  -6  213.12    7.94
  -1   4   6  211.31    8.04
   1   4  -6  223.85    8.53
   1   4  -6  213.29    8.13
  -1   4   6  215.07    8.39
  -1   4   6  224.39    8.53
   1  -4  -6  218.96    8.54
  -1  -4   6  211.88    7.68
   1   4  -6  217.20    7.96
   1   4  -5    1.17    1.50
  -1  -4   5   -1.77    3.21
  -1  -4   5    2.52    1.31
  -1   4   5    3.38    1.67
   1   4  -5   -1.21    1.19
   1  -4  -5   -0.40    1.24
  -1   4   5    0.82    1.57
   1   4  -5   -0.94    1.97
  -1  -4   5    1.01    0.86
   1   4  -5    0.51    1.38
  -1   4   5   -0.86    1.76
   1  -4  -4   28.85    3.12
   1   4  -4   38.03    3.55
  -1   4   4   28.68    3.55
   1   4  -4   39.18    3.57
  -1  -4   4   32.32    3.28
   1   4  -4   37.61    3.54
  -1   4   4   41.25    3.90
  -1  -4   4   41.33    3.70
  -1   4   4   36.43    3.75
   1  -4  -4   36.54    7.00
  -1   4   4   30.70    3.00
  -1  -4   4   43.28    7.22
   1   4  -4   40.55    3.75
   1   4  -4   40.94    6.40
  -1   4   3    3.78    1.23
  -1  -4   3    5.83    1.58
  -1   4   3    6.07    2.17
  -1  -4   3    1.55    3.52
   1  -4  -3    3.47    1.22
   1   4  -3    6.14    2.15
  -1  -4   3    6.79    1.69
   1  -4  -3   11.02    3.58
   1   4  -3    5.97    2.09
  -1   4   3    4.76    1.94
   1   4  -3    3.73    1.83
  -1   4   3    8.51    2.07
   1  -4  -2   64.64    4.47
  -1  -4   2   65.89   10.88
   1   4  -2   68.13    4.37
  -1   4   2   65.56    4.59
  -1   4   2   68.77    4.75
   1   4  -2   67.04    4.68
  -1   4   2   67.20    4.30
  -1  -4   2   72.83    4.73
  -1   4   2   72.51    4.53
  -1  -4   2   70.29    4.80
   1   4  -2   72.13    4.71
   1   4  -1   50.95    4.08
  -1   4   1   59.51    4.44
   1  -4  -1   51.47    3.67
   1   4  -1   53.57    3.74
  -1  -4   1   48.77    4.08
  -1   4   1   52.86    3.82
  -1   4   1   56.34    4.01
  -1  -4   1   58.02    4.39
   1   4  -1   51.37    4.29
  -1   4   1   50.80    4.21
  -1  -4   0   31.69    3.33
  -1   4   0   23.43    6.22
  -1   4   0   28.90    3.46
   1   4   0   33.47    3.03
  -1   4   0   30.27    3.01
  -1  -4   0   31.91    3.61
  -1   4   0   31.91    3.25
  -1  -4   0   25.49    7.41
   1   4   0   32.91    3.49
  -1   4   0   35.02    3.63
  -1   4  -1   -3.31    2.00
  -1   4  -1    0.30    1.35
   1   4   1    0.70    1.54
  -1  -4  -1   -1.25    1.29
  -1  -4  -1    1.69    1.48
   1   4   1    1.05    1.65
  -1  -4  -1   -0.30    2.05
  -1   4  -1    1.59    1.87
  -1  -4  -2  101.80    5.69
  -1  -4  -2  102.76   11.93
   1   4   2   99.65    5.73
  -1   4  -2  103.65    5.76
   1   4   2  108.11    6.03
  -1   4  -2   98.20    5.72
  -1  -4  -2  104.96    5.58
  -1   4  -2  100.76   10.55
  -1   4  -2  102.88    5.06
  -1  -4  -2  101.69    6.03
  -1   4  -2  100.77    5.60
  -1  -4  -3    0.48    2.09
   1   4   3    2.19    2.62
  -1   4  -3    1.58    1.97
   1   4   3    0.54    1.97
  -1  -4  -3   -0.43    1.79
  -1   4  -3    0.57    1.69
  -1   4  -3   -0.50    3.89
  -1   4  -3   -0.34    0.92
  -1   4  -3    2.58    1.83
  -1  -4  -3    0.39    1.29
  -1  -4  -4  193.83    7.96
  -1   4  -4  191.28    7.25
  -1   4  -4  194.83    8.02
  -1  -4  -4  180.63    7.97
   1   4   4  184.16    7.91
   1   4   4  191.38    8.06
  -1   4  -4  180.48    7.71
  -1  -4  -4  178.15    7.83
  -1   4  -4  205.19   15.75
  -1   4  -4  190.44    7.92
  -1  -4  -4  185.61    7.06
  -1  -4  -4  198.98   17.03
   1   4   5   39.02    3.88
  -1   4  -5   43.49    4.25
  -1   4  -5   41.31    3.59
  -1  -4  -5   47.55    4.62
  -1   4  -5   44.89    4.35
  -1  -4  -5   53.01    9.63
  -1  -4  -5   41.25    4.05
  -1   4  -5   43.40    7.14
   1   4   5   44.70    4.09
  -1  -4  -5   45.88    4.52
  -1   4  -5   39.54    4.29
  -1  -4  -5   46.03    3.86
  -1  -4  -6   43.35    4.31
  -1  -4  -6   50.55    3.65
  -1   4  -6   52.07    4.64
  -1   4  -6   56.07    4.73
  -1  -4  -6   55.52    4.18
  -1   4  -6   47.98    4.04
  -1  -4  -6   56.00    4.92
  -1   4  -6   58.54    4.74
  -1  -4  -6   48.59    9.81
   1   4   6   54.15    4.63
  -1   4  -6   38.90    7.41
  -1  -4  -6   52.39    4.72
   1   4   6   58.13    5.02
  -1   4  -7  105.22    6.01
   1   4   7  110.10    6.59
  -1   4  -7  116.74    6.69
  -1  -4  -7  113.26    6.13
  -1  -4  -7  109.59   13.25
   1   4   7  124.49    6.82
  -1  -4  -7  111.04    6.51
  -1   4  -7  119.37   12.63
  -1  -4  -7  117.60    6.68
  -1  -4  -7  110.30    6.49
  -1   4  -7  109.03    6.25
  -1   4  -7  108.21    6.50
  -1  -4  -8   35.70    4.15
  -1   4  -8   35.84    4.26
  -1  -4  -8   30.99    3.81
  -1   4  -8   33.49    3.86
  -1   4  -8   31.19    4.14
   1   4   8   33.83    4.11
  -1  -4  -8   32.46    3.95
   1   4   8   36.03    4.29
  -1  -4  -8   31.84    4.11
  -1   4  -8   28.75    3.79
  -1  -4  -8   24.42    6.79
  -1   4  -9    0.58    2.04
  -1  -4  -9    2.33    1.85
  -1  -4  -9    1.63    1.85
  -1   4  -9    1.54    2.21
   1   4   9    0.37    2.15
  -1   4  -9    0.86    1.35
   1   4   9    0.38    1.84
  -1  -4  -9   -1.19    2.60
  -1   4  -9    0.09    1.98
  -1   4  -9   -0.40    2.91
  -1  -4  -9    0.38    2.37
  -1  -4 -10  115.20    6.66
  -1   4 -10  117.56    6.73
  -1   4 -10  116.37    6.98
  -1   4 -10  116.75    5.96
   1   4  10  112.60    6.62
  -1  -4 -10  122.30    7.32
  -1  -4 -10  117.99    6.62
   1   4  10  119.54    6.98
  -1   4 -10  112.09    6.70
  -1  -4 -10  128.11    7.14
  -1   4 -10  118.04    7.08
  -1   4 -11    1.57    2.39
   1   4  11   -0.44    2.54
  -1  -4 -11    1.99    2.79
  -1   4 -11   -0.71    1.55
  -1  -4 -11    2.15    2.48
  -1   4 -11    2.62    2.42
   1   4  11    1.40    2.51
  -1  -4 -11    2.21    3.18
  -1   4 -11   -0.63    2.37
  -1  -4 -11    0.67    1.94
  -1  -4 -12   92.02    6.07
  -1   4 -12   99.22    6.74
  -1   4 -12   92.44    6.57
   1   4  12   96.29    6.49
  -1   4 -12   88.59    5.47
   1   4  12   86.84    6.19
  -1  -4 -12   81.27    6.48
  -1  -4 -12   93.81    6.68
  -1   4 -12   87.55    5.97
  -1  -4 -13    9.57    3.33
   1   4  13    8.51    2.98
  -1  -4 -13   11.54    3.36
  -1   4 -13   11.95    2.51
  -1   4 -13   10.24    2.94
   1   4  13   12.28    2.90
  -1   4 -13    6.64    3.19
  -1  -4 -13   16.87    2.98
  -1   4 -13   12.41    2.96
  -1  -4 -14   69.47    5.82
  -1   4 -14   69.09    5.67
  -1   4 -14   69.86    5.16
  -1  -4 -14   61.32    4.68
  -1  -4 -14   74.51    6.24
  -1   4 -14   69.02    5.43
   1   4  14   63.93    5.19
   1   4  14   66.06    5.45
  -1   4 -15   -0.26    2.73
   1   4  15    2.12    2.52
   1   4  15   -0.24    1.81
  -1   4 -15   -0.52    2.13
  -1  -4 -15    2.06    2.40
  -1  -4 -15    0.39    3.07
  -1   4 -15   -1.10    1.72
  -1   4 -16   67.23    5.32
  -1  -4 -16   59.07    5.15
   1   4  16   65.55    5.04
  -1  -4 -16   67.14    5.61
  -1   4 -16   67.73    5.06
   1   4  16   68.56    5.17
  -1   4 -16   65.75    5.20
  -1  -4 -17   11.65    2.50
  -1  -4 -17    7.16    2.53
   1   4  17   11.87    2.78
  -1   4 -17   16.23    2.76
  -1   4 -17    9.61    2.68
   1   4  17   10.76    2.49
  -1  -4 -17   13.29    2.83
  -1  -4 -18   24.66    3.14
  -1  -4 -18   26.03    3.60
   1   4  18   23.66    2.79
   1   4  18   25.30    2.92
  -1  -4 -18   25.10    3.23
  -1   4 -18   31.60    3.34
  -1   4 -18   24.52    3.25
  -1   4 -19   -2.31    1.81
  -1  -4 -19   -0.38    1.29
   1   4  19   -3.13    1.52
  -1  -4 -19    2.47    1.98
  -1   4 -19    0.54    1.30
  -1  -4 -19   -2.08    1.56
   1   4  19   -0.81    1.34
  -1   4 -20   36.37    3.09
  -1  -4 -20   41.30    3.52
  -1  -4 -20   32.43    3.06
  -1   5  18    2.56    1.34
   1   5 -18    2.01    1.52
   1  -5 -18   -0.53    1.19
   1  -5 -17   98.14    5.00
   1  -5 -17   90.58    4.42
   1   5 -17  109.66    5.23
   1   5 -17   96.52    4.45
   1  -5 -17  105.31    5.42
  -1   5  17  110.82    5.40
   1  -5 -16    3.18    1.72
   1  -5 -16    5.51    2.24
   1   5 -16    2.05    1.86
   1  -5 -16    0.95    1.61
   1   5 -16    3.00    1.39
  -1   5  16    3.15    1.95
   1  -5 -15   29.21    3.14
   1   5 -15   30.61    3.66
   1   5 -15   24.84    2.77
   1  -5 -15   29.82    3.10
  -1   5  15   33.98    3.83
   1  -5 -15   29.77    3.79
   1  -5 -14   -0.33    1.54
  -1   5  14    1.08    2.18
   1   5 -14   -0.22    1.53
   1   5 -14   -0.38    1.51
   1   5 -14    1.21    2.33
   1  -5 -14    1.59    2.26
   1  -5 -13   69.61    4.82
   1   5 -13   72.38    4.58
   1   5 -13   78.72    5.68
  -1   5  13   66.60    4.70
  -1   5  13   75.88    5.58
   1   5 -13   73.74    4.85
   1  -5 -13   64.00    4.83
   1  -5 -13   67.19    5.49
   1   5 -12    6.08    1.89
  -1   5  12   12.35    2.61
  -1   5  12   12.71    2.12
   1  -5 -12    8.08    2.94
   1  -5 -12    9.80    2.26
   1   5 -12   10.22    3.02
  -1   5  12   10.54    3.08
   1  -5 -12    9.29    2.62
   1   5 -12    9.28    2.63
   1   5 -11   34.46    3.76
   1   5 -11   34.01    4.14
   1  -5 -11   33.28    4.23
  -1   5  11   31.69    3.93
   1  -5 -11   31.68    3.75
  -1   5  11   34.35    4.56
  -1  -5  11   33.05    3.77
   1  -5 -11   33.08    4.63
  -1   5  11   30.74    3.53
   1   5 -10    2.78    2.01
   1  -5 -10    2.01    1.31
   1  -5 -10    4.73    2.99
  -1  -5  10    2.43    2.16
   1   5 -10    1.10    2.21
  -1   5  10    4.36    2.25
   1  -5 -10    7.31    3.08
  -1   5  10    4.41    3.20
  -1   5  10    2.77    1.89
  -1   5   9   67.82    5.73
  -1   5   9   64.30    4.91
   1   5  -9   63.37    5.47
   1   5  -9   70.86    5.46
  -1   5   9   64.62    4.89
   1  -5  -9   61.09    5.48
   1  -5  -9   65.76    5.64
   1   5  -9   68.76    4.80
  -1  -5   9   66.47    5.49
   1   5  -8   54.59    4.40
  -1   5   8   52.95    4.40
  -1   5   8   48.07    4.55
  -1  -5   8   47.17    5.04
   1  -5  -8   61.81    5.50
   1   5  -8   47.67    4.65
  -1   5   8   59.70    5.47
   1  -5  -8   55.54    5.25
   1   5  -8   58.51    5.25
  -1   5   7   26.39    3.98
  -1   5   7   21.44    3.65
   1   5  -7   26.46    3.71
  -1  -5   7   23.10    3.95
   1   5  -7   25.79    3.59
  -1   5   7   21.69    3.82
   1   5  -7   27.74    3.58
   1  -5  -7   24.22    3.55
   1   5  -6   18.39    3.06
   1   5  -6   19.75    3.11
  -1   5   6   22.50    3.38
   1  -5  -6   17.85    3.13
  -1   5   6   21.35    3.83
  -1   5   6   21.57    3.21
  -1  -5   6   23.84    3.04
   1   5  -6   23.55    3.66
  -1  -5   6   20.48    3.69
  -1  -5   5    8.26    1.98
   1   5  -5    7.49    2.70
   1  -5  -5    7.08    2.75
   1   5  -5    6.17    2.31
  -1   5   5    4.69    2.53
  -1   5   5    3.45    2.76
  -1  -5   5    4.25    2.94
  -1   5   5    3.55    1.87
   1   5  -5    5.72    2.78
  -1   5   5    5.80    2.61
  -1  -5   5    7.43    2.31
   1   5  -4   76.77    5.20
  -1   5   4   72.56    5.41
  -1   5   4   69.42    5.37
   1   5  -4   65.85    5.35
   1  -5  -4   65.22    5.04
  -1  -5   4   64.76    5.10
  -1  -5   4   61.57   10.20
  -1   5   4   65.42    5.46
  -1   5   4   71.54    4.83
   1   5  -4   63.18    4.97
  -1  -5   4   67.68    4.95
  -1   5   3  103.02    6.35
  -1   5   3   94.02    6.15
  -1   5   3   98.71    5.95
  -1  -5   3  100.56    6.40
   1   5  -3  102.03    6.18
   1  -5  -3   95.08    5.82
  -1  -5   3   99.68    6.06
   1   5  -3  106.98    5.87
  -1  -5   3   76.17   12.56
  -1   5   3   94.88    5.64
   1   5  -3  104.44    6.52
  -1   5   2   21.11    2.90
  -1   5   2   16.47    3.30
   1   5  -2   16.04    3.46
  -1   5   2   18.12    3.26
  -1  -5   2   13.20    5.30
   1   5  -2   19.66    2.92
  -1  -5   2   17.62    3.22
   1   5  -2   20.47    3.77
  -1  -5   2   17.48    3.31
   1   5  -1   83.20    6.00
  -1  -5   1   84.93    6.07
   1   5  -1   90.75    5.19
  -1   5   1   90.66    6.17
  -1  -5   1   97.70   12.82
   1   5  -1   91.42    6.28
  -1  -5   1   87.12    5.98
  -1   5   1   93.67    5.69
  -1   5   1   84.48    6.05
  -1   5   0    0.71    1.64
   1   5   0    1.93    2.62
  -1  -5   0    1.03    2.20
  -1  -5   0   -1.29    2.41
   1   5   0   -2.26    2.53
  -1   5   0    1.02    1.94
  -1   5   0    0.11    2.31
  -1  -5   0   -2.57    3.88
   1  -5   0   -1.84    1.85
   1   5   1  123.11    7.18
  -1  -5  -1  133.73    7.52
  -1   5  -1  139.99    7.61
  -1  -5  -1  125.82   14.28
  -1  -5  -1  134.36    7.71
   1   5   1  132.51    7.28
  -1   5  -1  128.92    7.31
   1  -5   1  121.19    6.40
  -1   5  -1  130.33    6.94
  -1   5  -2    5.82    2.55
  -1  -5  -2    5.17    2.54
  -1   5  -2    9.19    3.18
  -1   5  -2   10.27    3.02
   1   5   2    7.47    2.59
  -1  -5  -2    9.41    3.24
  -1  -5  -2    8.91    2.43
   1   5   2    6.90    2.91
  -1  -5  -3  486.92   14.41
   1   5   3  493.39   13.65
  -1  -5  -3  463.76   13.64
  -1   5  -3  467.36   11.61
  -1   5  -3  456.26   13.29
  -1  -5  -3  455.76   12.43
   1   5   3  475.10   13.07
  -1  -5  -3  435.93   26.72
  -1   5  -3  461.16   12.90
  -1   5  -3  482.93   13.59
  -1   5  -4   38.46    4.46
  -1   5  -4   35.12    3.82
  -1  -5  -4   37.22    5.12
  -1   5  -4   35.41    4.34
   1   5   4   31.86    4.37
  -1  -5  -4   39.56    4.84
   1  -5   4   33.67    3.88
  -1  -5  -4   35.92    3.88
  -1   5  -4   36.53    4.25
   1   5   4   41.07    4.47
   1   5   5   53.43    5.11
  -1   5  -5   55.00    5.28
  -1  -5  -5   51.85    5.26
   1  -5   5   50.25    4.41
  -1  -5  -5   47.84    5.25
  -1   5  -5   62.66    4.74
   1   5   5   50.87    5.36
  -1  -5  -5   50.91    4.77
  -1   5  -5   57.72    5.29
   1   5   5   59.54    4.99
  -1   5  -5   48.34    4.95
   1   5   6   48.85    4.93
  -1   5  -6   46.53    4.16
  -1   5  -6   42.88    4.70
  -1  -5  -6   48.15    5.23
   1   5   6   43.27    4.33
   1   5   6   42.27    5.03
  -1   5  -6   48.80    5.04
  -1  -5  -6   45.29    4.37
  -1   5  -6   44.54    4.73
  -1  -5  -6   46.63    5.26
   1   5   7    8.97    3.36
  -1   5  -7   11.43    3.30
   1   5   7    8.23    3.35
  -1   5  -7   12.37    3.69
  -1  -5  -7    6.54    2.43
  -1   5  -7   11.07    3.44
  -1   5  -7   15.92    2.94
  -1  -5  -7   10.99    3.71
   1   5   7    8.42    2.56
  -1  -5  -7   10.30    3.55
   1   5   8    1.35    3.00
   1   5   8    3.94    3.19
  -1  -5  -8    0.83    1.53
   1   5   8    4.02    1.95
  -1  -5  -8    1.37    2.86
  -1   5  -8   -0.27    2.80
  -1   5  -8    2.27    2.56
  -1   5  -8    5.98    3.50
  -1  -5  -8    3.33    2.64
  -1   5  -8    3.72    2.36
  -1  -5  -8    1.22    2.86
  -1   5  -9   47.23    4.93
  -1   5  -9   42.78    4.29
  -1   5  -9   33.53    4.41
  -1  -5  -9   37.05    4.36
   1   5   9   42.57    5.03
  -1  -5  -9   47.55    5.30
  -1  -5  -9   43.27    4.30
  -1  -5  -9   37.50    4.67
   1   5   9   42.02    4.82
  -1   5  -9   44.46    5.21
   1   5   9   38.94    3.73
  -1   5 -10   -1.13    2.31
  -1   5 -10   -0.85    2.41
   1   5  10   -0.44    2.67
  -1  -5 -10   -0.11    2.50
  -1   5 -10    1.69    3.18
  -1  -5 -10    4.61    2.27
   1   5  10    2.11    1.65
  -1  -5 -10   -3.87    2.40
   1   5  10   -0.66    3.30
  -1  -5 -10    1.65    2.82
   1   5  11  258.01    9.95
  -1   5 -11  259.24    9.63
  -1  -5 -11  246.75    8.64
  -1   5 -11  260.28    9.79
  -1  -5 -11  240.41    9.20
  -1  -5 -11  235.06    9.05
   1   5  11  243.08    9.88
  -1  -5 -11  264.48   10.42
  -1   5 -11  272.34   10.21
  -1  -5 -11  232.00    9.45
   1   5  12    2.90    2.29
  -1   5 -12    4.84    2.40
  -1  -5 -12    4.48    2.52
  -1   5 -12    6.18    2.69
  -1  -5 -12   -3.97    1.77
   1   5  12    3.19    2.50
  -1  -5 -12    7.32    2.48
  -1   5 -12    5.34    2.85
  -1  -5 -12    4.28    2.62
  -1  -5 -12    4.04    2.04
  -1  -5 -13   47.32    3.98
  -1   5 -13   56.34    4.65
  -1  -5 -13   47.21    4.31
   1   5  13   44.65    4.20
  -1  -5 -13   59.97    5.21
   1   5  13   56.59    4.78
  -1  -5 -13   50.94    4.42
  -1   5 -13   51.90    4.52
  -1  -5 -14   20.89    3.16
  -1  -5 -14   21.57    2.66
  -1   5 -14   31.80    3.50
   1   5  14   26.91    3.41
  -1  -5 -14   25.84    3.91
   1   5  14   24.10    3.37
  -1  -5 -14   23.06    3.07
  -1   5 -14   30.58    3.59
  -1   5 -15    5.38    2.28
  -1  -5 -15    1.30    2.06
  -1  -5 -15    5.05    1.53
   1   5  15    2.09    1.85
  -1  -5 -15    3.11    1.97
  -1   5 -15    4.83    2.24
   1   5  15    5.22    2.06
  -1  -5 -15    2.46    1.01
   1   5  16   -0.24    1.67
   1   5  16   -2.05    1.35
  -1  -5 -16   -2.11    1.90
  -1   5 -16   -1.24    1.76
  -1  -5 -16    0.41    0.66
  -1  -5 -16    2.75    1.83
  -1   5 -17   25.19    2.67
  -1  -5 -17   22.74    2.69
   1   6 -13   -1.11    1.12
   1  -6 -13    0.85    1.06
   1   6 -12   38.86    3.27
   1  -6 -12   38.42    3.32
   1  -6 -12   29.19    2.92
   1  -6 -12   35.23    3.46
   1   6 -12   31.68    2.77
   1   6 -11    7.42    2.23
   1   6 -11   11.30    2.48
  -1   6  11   14.15    2.12
   1  -6 -11    7.90    2.12
   1  -6 -11   14.43    2.66
   1  -6 -11   14.54    2.44
   1   6 -10   29.26    3.06
   1  -6 -10   27.31    3.30
  -1  -6  10   21.47    2.84
   1  -6 -10   22.31    3.03
  -1   6  10   29.37    2.88
   1  -6 -10   33.28    3.89
   1   6 -10   29.98    3.09
   1   6  -9    3.09    1.97
  -1   6   9    4.12    1.94
  -1  -6   9    0.69    1.93
   1  -6  -9    0.22    1.93
   1   6  -9    3.73    1.46
   1  -6  -9    4.77    2.39
   1  -6  -9    5.04    2.10
   1  -6  -8   14.04    3.31
   1   6  -8   17.95    2.49
  -1   6   8    9.17    2.48
   1  -6  -8   11.77    3.21
   1   6  -8   15.49    2.57
  -1  -6   8    8.16    2.52
   1   6  -8    8.55    2.53
   1  -6  -8   12.18    2.88
   1  -6  -7   -1.64    2.10
  -1  -6   7    1.07    2.01
   1   6  -7   -1.43    1.28
  -1   6   7   -0.21    2.03
  -1   6   7   -3.55    1.52
   1   6  -7   -0.91    1.36
   1  -6  -7    0.08    1.13
   1   6  -7    0.40    1.89
   1  -6  -7    5.22    2.56
  -1   6   6   57.75    4.46
   1   6  -6   65.39    4.52
   1   6  -6   49.03    3.95
   1  -6  -6   61.70    5.07
   1  -6  -6   60.41    5.54
   1   6  -6   64.59    5.10
   1  -6  -6   49.85    4.07
  -1   6   6   51.51    4.16
  -1  -6   6   54.15    4.88
   1   6  -5    2.28    1.83
  -1   6   5    4.34    1.74
  -1   6   5   -2.16    2.14
   1  -6  -5   -3.11    2.09
   1   6  -5    4.19    2.62
   1   6  -5   -0.53    1.32
  -1  -6   5   -0.02    1.21
  -1  -6   5    1.36    2.27
   1  -6  -5    1.42    2.94
   1  -6  -4   47.40    5.19
   1   6  -4   44.02    4.23
  -1   6   4   43.19    3.99
   1   6  -4   40.00    3.65
  -1  -6   4   45.85    4.86
  -1  -6   4   43.66    3.92
   1  -6  -4   42.24    4.15
  -1   6   4   48.13    4.51
   1   6  -4   44.08    4.48
   1   6  -3    0.32    2.36
   1  -6  -3   -3.25    2.72
  -1   6   3    1.74    2.09
  -1  -6   3    2.68    2.20
  -1   6   3    1.73    1.39
  -1   6   3   -0.58    2.52
   1  -6  -3   -2.21    2.00
  -1  -6   3    3.56    2.81
  -1  -6   3    0.39    1.58
   1   6  -3   -0.51    1.82
  -1   6   2   21.40    3.53
  -1   6   2   25.13    3.36
   1   6  -2   24.33    3.69
   1   6  -2   26.04    3.82
   1  -6  -2   26.34    3.96
  -1  -6   2   28.77    3.68
  -1  -6   2   24.05    4.25
  -1   6   2   27.87    3.25
   1  -6  -2   27.40    3.74
  -1  -6   2   19.00    3.06
   1   6  -1    9.60    2.95
  -1  -6   1    7.18    3.24
  -1   6   1    9.99    3.01
   1   6  -1    4.14    2.19
  -1   6   1    5.33    2.18
   1  -6  -1    9.03    2.21
   1  -6  -1    1.17    2.32
  -1  -6   1    6.93    3.14
  -1  -6   1    7.15    2.40
  -1   6   1    6.00    2.19
  -1   6   0  226.10    9.03
   1   6   0  229.86    8.96
   1   6   0  214.07    8.69
  -1  -6   0  220.12    8.97
  -1  -6   0  228.95    9.61
  -1   6   0  226.46    8.45
  -1  -6   0  227.72    9.45
   1  -6   0  226.24    9.43
  -1   6   0  215.24    8.85
   1  -6   1  102.27    6.61
  -1   6  -1  111.43    6.76
   1   6   1  119.00    6.65
   1   6   1  112.38    6.49
  -1  -6  -1  112.66    6.55
  -1   6  -1  107.52    6.34
  -1  -6  -1  105.45    6.60
  -1  -6  -1  110.89    6.99
  -1   6  -1  110.75    6.15
  -1   6  -2  111.05    6.89
   1   6   2  121.52    6.89
  -1  -6  -2  115.68    6.94
  -1   6  -2  104.23    6.27
  -1  -6  -2  113.29    6.90
   1  -6   2  111.83    6.59
  -1  -6  -2  114.76    6.84
  -1   6  -2  108.22    6.10
   1   6   2  117.85    6.59
   1   6   3   34.56    4.21
  -1   6  -3   32.26    3.82
  -1   6  -3   34.10    3.94
   1  -6   3   23.21    3.65
  -1  -6  -3   32.00    4.13
   1   6   3   32.88    3.89
  -1   6  -3   31.55    4.36
  -1  -6  -3   31.43    3.89
  -1  -6  -3   28.28    4.12
   1  -6   4   25.29    3.12
  -1  -6  -4   25.05    3.86
  -1   6  -4   26.73    3.75
  -1   6  -4   31.35    4.08
  -1  -6  -4   34.97    4.64
  -1  -6  -4   23.33    3.40
   1   6   4   28.02    3.59
  -1   6  -4   36.88    4.06
   1   6   4   29.88    3.99
  -1   6  -5   43.98    4.55
  -1   6  -5   44.76    4.63
  -1  -6  -5   40.13    3.90
  -1   6  -5   44.16    4.25
  -1  -6  -5   43.61    4.67
  -1  -6  -5   39.90    4.47
   1   6   5   39.18    3.72
  -1  -6  -5   44.10    4.27
   1   6   5   45.97    4.67
  -1  -6  -6    5.49    2.75
   1   6   6    3.79    2.46
  -1   6  -6    4.16    2.31
  -1  -6  -6    5.61    3.00
  -1   6  -6    5.44    2.74
  -1   6  -6    7.71    1.63
  -1  -6  -6    4.36    1.63
   1   6   6    3.99    1.96
  -1  -6  -6    4.10    1.97
  -1   6  -6    1.56    2.07
  -1   6  -7   16.30    3.14
   1  -6   7   16.36    2.28
  -1   6  -7   16.22    3.23
   1   6   7   15.88    2.95
  -1  -6  -7    9.07    2.29
  -1   6  -7   13.70    3.14
  -1   6  -7   17.70    2.32
   1   6   7   16.56    2.35
  -1  -6  -7   19.39    3.53
  -1  -6  -7   15.09    3.23
  -1   6  -8   38.12    3.31
  -1   6  -8   42.05    3.98
  -1  -6  -8   40.64    4.25
  -1  -6  -8   44.44    4.36
   1  -6   8   42.33    3.83
   1   6   8   33.42    3.33
  -1  -6  -8   40.98    3.82
   1   6   8   45.61    4.25
  -1   6  -8   46.34    4.11
   1   6   9    3.51    2.04
  -1  -6  -9    2.92    1.87
  -1  -6  -9    2.96    2.01
  -1   6  -9    1.34    1.75
  -1  -6  -9    4.35    2.08
  -1   6  -9    1.90    0.83
  -1   6  -9    3.36    1.86
   1   6  10    1.43    1.81
  -1   6 -10    2.93    1.70
  -1   6 -10    2.10    1.47
  -1   6 -10    0.90    1.89
  -1  -6 -10   -0.05    1.65
  -1  -6 -10    3.45    1.73
  -1  -6 -10    3.51    1.62
  -1   6 -11   37.91    3.19
  -1   6 -11   38.01    3.29
  -1  -6 -11   42.95    3.89
  -1  -6 -11   29.85    2.90
  -1  -6 -11   43.95    3.65
   1   6  11   42.57    3.63
  -1   6 -12  101.58    4.72
  -1   6 -12  102.36    4.93
  -1  -6 -12   85.77    4.69
   1   6  12   98.31    4.70
  -1  -6 -12   98.02    4.75
  -1   6 -13  115.61    4.80
  -1  -6 -13  105.52    4.82
   1  -7  -4    5.69    2.07
   1   7  -4    7.35    1.58
  -1  -7   4    8.64    1.78
   1  -7  -3    7.08    1.93
  -1   7   3    5.52    1.25
  -1  -7   3    4.20    1.56
   1  -7  -3    4.87    1.39
   1   7  -3    6.04    1.48
   1  -7  -2   13.76    2.11
  -1   7   2   14.87    2.10
   1  -7  -2   13.79    2.11
  -1  -7   2   15.25    2.51
   1   7  -2   15.25    2.03
   1  -7  -1    5.79    1.12
  -1   7   1    7.17    1.73
   1   7  -1    3.35    1.43
  -1  -7   1    5.06    1.81
   1   7  -1    9.73    1.88
   1  -7  -1    7.10    1.73
   1   7   0   10.59    1.85
  -1  -7   0   15.53    2.14
  -1   7   0   13.66    2.24
   1   7   0    8.96    1.76
  -1  -7   0   15.39    2.19
   1  -7   0    9.53    2.05
  -1  -7  -1   -0.08    1.22
   1  -7   1   -0.15    0.94
  -1   7  -1   -1.94    1.28
   1   7   1   -0.12    1.05
  -1  -7  -1   -0.12    1.25
   1   7   1   -1.82    1.03
   1  -7   2   16.42    2.28
  -1   7  -2   14.02    2.02
   1   7   2   17.03    2.15
  -1  -7  -2   17.29    2.36
  -1   7  -3   28.82    2.67
   1   7   3   27.33    2.51
  -1  -7  -3   26.23    2.76
   2   0 -25    1.23    0.97
   2   0 -25    2.72    1.48
  -2   0  24   38.56    3.38
   2   0 -24   31.21    3.16
   2   0 -23    1.82    1.72
  -2   0  23   -0.41    1.81
   2   0 -23   -0.81    1.73
   2   0 -23   -1.45    2.01
   2   0 -22   41.47    4.12
  -2   0  22   32.56    3.66
   2   0 -22   38.54    4.19
   2   0 -22   41.94    4.65
   2   0 -21   -1.80    2.01
   2   0 -21    1.79    2.59
  -2   0  21    1.06    2.02
   2   0 -21   -2.09    2.25
   2   0 -20   11.86    3.68
   2   0 -20   13.24    3.20
  -2   0  20   11.87    3.55
   2   0 -20   11.21    2.98
   2   0 -19   -2.38    2.32
  -2   0  19   -4.02    2.39
   2   0 -19   -0.01    1.99
   2   0 -18    1.55    2.90
   2   0 -18   -0.93    1.83
   2   0 -18   -0.76    1.92
  -2   0  18    0.12    2.62
   2   0 -17    1.73    2.04
   2   0 -17   -1.60    2.51
   2   0 -17    0.71    1.87
   2   0 -17    0.64    2.05
   2   0 -17   -1.69    2.55
  -2   0  17   -3.94    3.11
  -2   0  16  199.42    8.73
   2   0 -16  202.76    8.09
   2   0 -16  195.38   17.41
   2   0 -16  201.62    8.39
   2   0 -16  184.38    7.82
   2   0 -15   -3.84    2.40
   2   0 -15    2.34    1.62
  -2   0  15   -0.69    2.02
   2   0 -15    1.88    1.51
   2   0 -15    0.50    1.64
   2   0 -14  173.13    6.66
   2   0 -14  169.09    7.26
   2   0 -14  173.10    7.10
   2   0 -14  155.85   14.39
  -2   0  14  174.16    7.68
   2   0 -14  163.15    6.90
   2   0 -13    1.44    1.51
   2   0 -13    1.42    1.31
   2   0 -13    0.68    1.56
   2   0 -13    0.22    4.30
   2   0 -13   -1.17    1.61
  -2   0  13    0.73    1.63
   2   0 -12   66.41    4.28
  -2   0  12   63.11    4.41
   2   0 -12   63.90   10.22
   2   0 -12   65.01    4.00
   2   0 -12   60.68    4.27
  -2   0  11    1.58    1.72
   2   0 -11   -2.19    5.46
   2   0 -10  641.62   23.97
   2   0  -9   -0.73    4.82
   2   0  -8  168.57   11.80
   2   0  -7    0.54    3.55
   2   0  -6  557.56   17.57
   2   0  -5    1.58    2.37
   2   0  -4  102.37    7.28
   2   0  -3    0.36    1.83
  -2   0   2  371.27   12.69
  -2   0   2  368.28   10.23
   2   0  -2  374.07   11.55
  -2   0   1   -2.04    2.57
   2   0  -1    2.77    1.55
  -2   0   1    0.96    1.48
  -2   0   0  631.96   15.61
  -2   0   0  630.84   11.77
  -2   0  -1   -0.65    2.48
  -2   0  -1   -0.10    0.88
  -2   0  -2  758.44   12.23
  -2   0  -2  741.88   16.63
  -2   0  -3    1.52    1.27
  -2   0  -3    0.98    2.02
  -2   0  -4  171.83    8.65
  -2   0  -5   -1.27    2.21
  -2   0  -6  232.07   11.21
  -2   0  -7   -2.86    2.97
  -2   0  -7   -1.83    2.29
  -2   0  -8  301.54   12.82
  -2   0  -9   -0.80    2.37
  -2   0 -10  303.15    8.32
  -2   0 -10  303.06    8.27
  -2   0 -10  305.84   14.23
  -2   0 -10  310.23    8.42
  -2   0 -10  298.86    8.40
  -2   0 -11    0.56    1.22
  -2   0 -11    2.48    1.45
  -2   0 -11    0.83    1.27
  -2   0 -11   -0.68    1.29
  -2   0 -11    0.22    2.24
  -2   0 -11   -1.47    1.16
  -2   0 -12  157.79    6.62
  -2   0 -12  167.55    6.94
  -2   0 -12  165.42    6.54
  -2   0 -12  148.09    6.43
  -2   0 -12  159.88    6.95
  -2   0 -13    1.94    1.78
  -2   0 -13    0.70    1.72
  -2   0 -13   -1.74    1.69
  -2   0 -13    1.32    1.86
  -2   0 -14 2417.59   27.41
  -2   0 -14 2372.92   26.62
  -2   0 -14 2361.11   27.19
  -2   0 -15   -0.35    2.05
  -2   0 -15    0.14    2.16
  -2   0 -15    0.07    2.22
  -2   0 -15    1.39    2.70
  -2   0 -16  118.87    6.77
  -2   0 -16  123.42    7.19
  -2   0 -16  119.53    6.63
  -2   0 -16  121.41    6.91
  -2   0 -17    1.59    2.47
  -2   0 -17    2.54    2.30
  -2   0 -17    8.42    2.84
  -2   0 -17    0.38    2.28
  -2   0 -18  580.32   14.16
  -2   0 -18  590.96   14.91
  -2   0 -18  615.82   15.10
  -2   0 -18  600.97   15.65
  -2   0 -19   -1.62    1.94
  -2   0 -19   -0.47    2.69
  -2   0 -19   -0.92    3.26
  -2   0 -20   28.95    4.39
  -2   0 -20   25.35    3.66
  -2   0 -20   25.11    3.89
  -2   0 -21   -1.94    2.16
  -2   0 -21    1.41    1.92
  -2   0 -21   -2.34    1.93
  -2   0 -22   26.97    3.58
  -2   0 -22   23.77    2.97
  -2   0 -22   27.77    3.44
  -2   0 -23   -2.49    1.59
  -2   0 -23   -0.86    1.53
  -2   0 -23    1.18    1.10
  -2   0 -24   13.23    2.01
   2   1 -25   10.30    1.80
   2  -1 -25   14.36    2.20
  -2  -1  24    0.97    1.38
   2  -1 -24    0.62    0.63
   2   1 -24    2.73    1.67
   2  -1 -24    0.68    1.47
  -2   1  24    1.17    1.51
   2  -1 -24    2.35    2.00
   2  -1 -23   20.08    2.46
   2   1 -23   20.05    2.96
  -2   1  23   14.95    2.84
   2  -1 -23   15.09    3.08
   2  -1 -23   19.88    2.81
  -2  -1  23   15.66    2.65
   2   1 -22    1.02    0.98
   2   1 -22   -2.98    2.58
   2  -1 -22    2.47    2.42
  -2   1  22    2.24    1.95
   2  -1 -22   -3.38    1.40
   2  -1 -22    0.11    2.23
   2  -1 -22   -1.52    1.57
  -2  -1  22    1.54    2.00
   2  -1 -21   18.62    3.57
   2   1 -21   16.78    3.87
   2   1 -21   20.70    2.83
   2  -1 -21   23.27    3.58
   2  -1 -21   15.74    3.43
   2  -1 -21   18.83    3.29
  -2   1  21   21.60    3.72
  -2  -1  21   18.74    3.36
   2   1 -21   18.64    2.74
   2  -1 -20    3.41    2.42
   2   1 -20    3.04    2.69
   2  -1 -20    2.06    2.63
   2  -1 -20    0.27    2.60
   2   1 -20    1.02    1.57
   2   1 -20   -0.78    1.87
  -2   1  20   -0.06    2.34
  -2  -1  20    3.79    3.10
   2  -1 -19  166.45    8.05
   2  -1 -19  153.42    8.00
   2   1 -19  153.43    7.03
   2   1 -19  160.94    7.90
  -2   1  19  165.41    8.42
   2  -1 -19  148.02    7.68
   2   1 -19  159.50    7.42
  -2  -1  19  155.03    8.23
   2   1 -19  159.72    8.42
   2   1 -19  168.04    8.69
   2   1 -18    5.39    1.85
   2   1 -18    2.87    3.03
   2  -1 -18    2.66    2.24
   2  -1 -18    4.39    2.21
   2  -1 -18    9.01    3.34
   2   1 -18   -1.51    1.27
   2   1 -18    2.88    2.54
  -2   1  18    4.80    3.00
  -2  -1  18    3.18    2.42
   2   1 -18    2.48    2.57
   2   1 -17  305.00   11.15
   2   1 -17  278.03   10.13
  -2  -1  17  268.76   10.39
   2  -1 -17  284.82   10.46
   2   1 -17  316.50   22.37
   2  -1 -17  281.45   23.44
   2   1 -17  287.01    9.98
   2   1 -17  296.22   10.83
   2   1 -17  285.23    9.26
   2  -1 -17  262.74    9.92
  -2   1  17  288.22   10.71
   2  -1 -17  305.03   10.77
   2   1 -16  138.63    6.83
  -2  -1  16  139.51    7.49
   2  -1 -16  148.66    7.48
   2  -1 -16  161.85   16.97
   2   1 -16  158.69   16.46
   2  -1 -16  140.07    7.39
  -2   1  16  146.05    7.68
   2   1 -16  139.49    7.39
   2   1 -16  147.41    7.46
   2  -1 -15   11.81    5.56
   2   1 -15   14.51    2.99
   2  -1 -15   14.53    2.94
   2  -1 -15   15.53    3.02
   2   1 -15   15.09    2.76
   2   1 -15   16.39    2.75
  -2   1  15   11.86    3.00
  -2  -1  15   15.24    2.98
   2   1 -15   17.69    6.04
   2   1 -14   56.77    4.69
   2  -1 -14   60.29    4.68
  -2   1  14   54.89    4.64
   2   1 -14   55.70    4.39
   2  -1 -14   55.37    4.49
   2  -1 -14   56.54   10.80
   2   1 -14   58.34    4.66
  -2  -1  14   48.98    4.60
   2   1 -14   68.14   10.23
   2  -1 -14   52.85    3.71
   2  -1 -13    2.29    1.01
   2   1 -13   -1.40    1.60
  -2  -1  13    1.61    1.90
   2   1 -13    5.81    4.65
   2   1 -13   -0.37    1.24
   2   1 -13    2.61    2.05
   2  -1 -13    0.46    1.54
   2  -1 -13   -0.09    3.93
  -2   1  13   -1.75    1.66
   2  -1 -13    2.25    1.54
   2  -1 -13    1.72    1.49
  -2  -1  12    5.13    1.48
   2   1 -12    6.35    1.69
   2  -1 -12    2.26    1.41
   2   1 -12    1.81    4.23
   2  -1 -12    4.14    1.63
   2  -1 -12    3.27    5.54
   2   1 -12    3.86    1.58
  -2   1  12   -0.21    1.64
   2   1 -11   79.73   10.44
   2  -1 -11   84.50    4.70
   2  -1 -11   81.94   10.26
  -2   1  11   97.22    5.15
   2  -1 -11   82.09    4.57
   2   1 -11   87.88    5.00
   2   1 -10   22.77    6.51
   2  -1 -10   24.44    6.36
   2   1  -9   32.78    6.71
   2  -1  -9   28.32    6.48
   2   1  -8  145.95   11.53
   2  -1  -8  151.50   11.16
   2  -1  -7   84.81    7.84
  -2  -1   7   70.34    7.85
   2   1  -7   74.30    8.84
   2  -1  -6   31.58    5.02
   2   1  -6   29.41    5.57
  -2  -1   6   24.70    5.27
  -2  -1   5 1889.77   33.06
   2  -1  -5 1832.79   29.78
   2   1  -5 1942.11   33.83
  -2   1   5 1914.29   35.29
  -2  -1   4  663.09   19.11
   2  -1  -4  665.73   16.65
   2   1  -4  703.97   19.86
  -2   1   4  711.42   20.77
   2  -1  -3  142.66    7.14
  -2   1   3  142.96    9.71
  -2  -1   3  139.04    9.00
   2  -1  -2  299.70    9.40
  -2  -1   2  291.79   12.17
  -2   1   2  293.96   13.21
  -2   1   1  198.01   10.80
   2  -1  -1  193.70    6.71
  -2  -1   1  190.45    9.91
  -2  -1   1  196.76    7.54
  -2  -1   0   10.67    3.56
  -2  -1   0   10.56    2.10
  -2   1   0    7.14    3.55
   2  -1   0   11.01    1.64
  -2   1  -1 1211.63   25.57
  -2  -1  -1 1150.81   13.73
  -2  -1  -1 1187.45   23.59
  -2   1  -2  107.62    8.42
  -2  -1  -2  122.25    4.20
  -2  -1  -2  124.00    8.13
  -2  -1  -3 1008.23   12.05
  -2   1  -3 1015.33   24.33
  -2  -1  -3 1016.79   21.93
  -2  -1  -4  504.66   16.09
  -2   1  -4  481.67   17.44
  -2  -1  -5 1398.92   27.51
  -2   1  -5 1496.17   31.48
  -2  -1  -6  373.67   15.19
  -2   1  -6  365.07   16.43
  -2  -1  -7    2.40    2.61
  -2   1  -7   -2.98    4.35
  -2  -1  -7    0.10    2.90
  -2  -1  -8  115.70    9.83
  -2   1  -8  102.78    9.91
  -2  -1  -9   75.68    4.29
  -2  -1  -9   73.81    7.84
  -2   1  -9   78.55    4.20
  -2   1  -9   62.34    8.61
  -2   1  -9   74.30    4.19
  -2   1  -9   70.57    4.07
  -2   1  -9   81.00    4.44
  -2  -1 -10  422.99   19.28
  -2   1 -10  411.71   10.06
  -2  -1 -10  412.48    9.88
  -2  -1 -10  407.21    9.92
  -2   1 -10  383.03    9.55
  -2   1 -10  415.94   10.13
  -2   1 -10  401.61    9.37
  -2   1 -10  422.94   10.12
  -2   1 -10  400.16    9.97
  -2  -1 -10  424.89   10.16
  -2   1 -11  152.14    6.58
  -2  -1 -11  165.04    6.35
  -2   1 -11  147.77    6.06
  -2  -1 -11  149.07   12.31
  -2   1 -11  152.64    6.36
  -2   1 -11  151.61    6.52
  -2  -1 -11  142.43    6.18
  -2   1 -11  162.80    6.55
  -2  -1 -11  151.58    6.60
  -2  -1 -11  151.59    6.39
  -2  -1 -11  142.17    6.03
  -2  -1 -11  136.88    5.55
  -2   1 -11  149.83    6.48
  -2  -1 -12    8.70    2.32
  -2  -1 -12    8.20    2.30
  -2   1 -12   11.06    2.39
  -2   1 -12    8.68    2.06
  -2  -1 -12   -0.04    2.72
  -2   1 -12    9.03    2.39
  -2   1 -12    8.60    2.29
  -2   1 -12    8.87    2.03
  -2  -1 -12    6.11    2.05
  -2   1 -12    8.92    1.76
  -2  -1 -12   12.58    1.93
  -2  -1 -12    7.83    1.63
  -2   1 -13   55.88    4.55
  -2   1 -13   54.06    4.37
  -2  -1 -13   54.95    4.33
  -2   1 -13   57.41    4.39
  -2  -1 -13   56.35    8.16
  -2  -1 -13   48.02    4.29
  -2   1 -13   55.55    4.32
  -2  -1 -13   56.06    4.09
  -2   1 -13   59.29    4.54
  -2   1 -13   56.62    4.29
  -2  -1 -13   51.92    4.32
  -2  -1 -14  226.34   17.26
  -2   1 -14  211.78    8.54
  -2   1 -14  216.64    8.67
  -2   1 -14  220.05    8.25
  -2  -1 -14  212.51    8.26
  -2  -1 -14  210.59    8.49
  -2  -1 -14  202.75    7.77
  -2  -1 -14  203.57    8.52
  -2   1 -14  208.74    7.84
  -2   1 -14  217.26    8.76
  -2  -1 -15   36.38    3.76
  -2  -1 -15   31.81    3.46
  -2  -1 -15   35.74    4.36
  -2   1 -15   32.54    4.20
  -2  -1 -15   37.01    7.65
  -2   1 -15   34.16    4.15
  -2   1 -15   32.29    3.43
  -2  -1 -15   27.66    4.02
  -2   1 -15   33.50    4.18
  -2   1 -16   80.67    5.85
  -2  -1 -16   87.59    5.82
  -2  -1 -16   82.16    5.39
  -2   1 -16   84.76    6.03
  -2  -1 -16   84.31    6.30
  -2   1 -16   89.58    5.88
  -2  -1 -16   88.99    6.31
  -2   1 -16   82.30    6.02
  -2   1 -17  425.79   12.88
  -2  -1 -17  431.19   11.99
  -2   1 -17  405.04   11.87
  -2   1 -17  393.87   12.23
  -2   1 -17  421.52   12.97
  -2  -1 -17  427.09   13.10
  -2  -1 -17  412.21   11.63
  -2  -1 -17  432.96   12.99
  -2  -1 -18  144.49    7.12
  -2  -1 -18  130.98    6.65
  -2   1 -18  147.53    8.21
  -2   1 -18  141.94    7.70
  -2  -1 -18  146.36    8.00
  -2  -1 -18  139.90    7.96
  -2   1 -18  133.77    7.14
  -2   1 -18  141.77    7.98
  -2   1 -19  126.86    6.56
  -2  -1 -19  116.71    7.10
  -2   1 -19  118.25    7.12
  -2  -1 -19  124.63    7.26
  -2   1 -19  119.76    6.81
  -2  -1 -19  113.04    6.19
  -2  -1 -19  113.58    6.04
  -2   1 -19  114.09    6.91
  -2  -1 -20    6.19    2.13
  -2  -1 -20   10.11    2.29
  -2   1 -20   10.32    3.03
  -2  -1 -20    7.35    2.99
  -2   1 -20   13.41    2.61
  -2   1 -20   14.84    3.07
  -2  -1 -20    9.12    3.15
  -2   1 -20    9.81    3.31
  -2   1 -21   -1.76    1.92
  -2   1 -21    1.20    1.58
  -2  -1 -21   -2.99    2.34
  -2   1 -21   -0.94    2.46
  -2  -1 -21   -3.50    2.78
  -2   1 -22    4.72    2.20
  -2  -1 -22    2.61    2.02
  -2   1 -22    1.85    1.72
  -2   1 -22    3.09    1.61
  -2  -1 -22    3.47    2.06
  -2   1 -23   83.60    4.69
  -2   1 -23   84.11    4.76
  -2  -1 -23   83.08    4.81
  -2  -1 -23   92.26    4.98
   2  -2 -24    0.76    1.66
   2  -2 -24    1.73    1.50
  -2   2  24   -0.28    1.23
   2   2 -24    1.40    0.93
   2   2 -23    3.20    1.50
   2  -2 -23    3.71    1.51
  -2   2  23    5.15    1.84
   2  -2 -23    6.41    2.49
   2   2 -23    3.44    1.65
   2  -2 -23    5.41    1.92
   2  -2 -22   36.02    3.89
   2   2 -22   50.22    4.39
  -2   2  22   40.97    3.89
   2  -2 -22   42.54    4.11
  -2  -2  22   35.99    3.82
   2  -2 -22   37.60    4.35
   2   2 -22   44.28    3.99
   2   2 -21    1.76    2.37
   2  -2 -21   -3.04    2.44
   2  -2 -21   -1.80    2.25
  -2   2  21    4.05    2.04
   2   2 -21   -1.78    2.49
  -2  -2  21    3.75    1.32
   2  -2 -21    2.73    2.74
   2  -2 -20   98.69    6.45
  -2  -2  20   82.41    6.14
   2  -2 -20   87.68    6.13
   2   2 -20   92.66    6.44
  -2   2  20   92.35    6.31
   2   2 -20   98.39    6.27
   2   2 -19    3.36    3.91
   2  -2 -19    4.26    2.95
  -2   2  19    5.13    3.09
   2   2 -19    3.26    2.66
   2  -2 -19    0.32    3.01
   2   2 -19    2.49    2.47
  -2  -2  19    4.37    2.10
   2   2 -18   36.11    4.71
   2   2 -18   30.83    4.04
   2   2 -18   30.46    4.21
  -2  -2  18   29.65    4.27
   2  -2 -18   35.15    4.69
   2  -2 -18   31.81    4.62
  -2   2  18   36.55    4.84
   2  -2 -17  104.28    6.85
  -2  -2  17  114.86    7.38
   2   2 -17  112.83    7.31
  -2   2  17   99.03    6.77
   2  -2 -17  106.10    7.07
   2   2 -17  108.19    7.14
   2  -2 -17  106.23    6.36
   2   2 -17   94.87    6.23
   2   2 -16   76.30    5.57
  -2   2  16   55.49   10.14
   2  -2 -16   67.85    5.51
   2   2 -16   73.92    5.96
   2   2 -16   76.76    6.24
   2   2 -16   80.03   12.28
   2  -2 -16   73.00    5.82
  -2   2  16   65.88    5.67
  -2  -2  16   70.55   11.98
   2  -2 -16   90.80   13.33
   2  -2 -16   69.58    5.10
  -2  -2  16   73.51    5.98
   2   2 -15  180.67    8.06
  -2  -2  15  194.11    8.89
   2  -2 -15  205.22    8.87
   2  -2 -15  202.83    8.96
   2  -2 -15  195.01   19.04
  -2  -2  15  185.45   18.08
   2   2 -15  203.59    8.95
  -2   2  15  191.67    8.69
  -2   2  15  176.93   18.07
   2   2 -15  207.02    9.21
   2   2 -15  192.98   18.60
   2  -2 -15  202.54    8.54
   2   2 -14  334.93   22.27
   2  -2 -14  291.82   20.77
  -2  -2  14  352.50   23.39
   2   2 -14  313.26   10.75
   2   2 -14  295.66    9.82
   2   2 -14  309.29   10.76
   2  -2 -14  308.59   10.52
  -2   2  14  331.77   11.09
  -2   2  14  314.52   22.12
   2  -2 -14  315.22   10.37
   2  -2 -14  320.31   10.94
   2   2 -14  332.01    9.99
   2   2 -13   21.89    3.41
  -2   2  13   23.05    6.46
   2   2 -13   15.72    2.60
  -2  -2  13   33.01    7.31
   2  -2 -13   17.82    3.29
   2  -2 -13   21.74    3.20
   2   2 -13   17.87    3.18
   2  -2 -13   22.14    8.37
  -2   2  13   17.73    3.39
   2  -2 -13   20.48    3.19
   2   2 -13   15.60    7.31
   2   2 -12   49.52    7.95
  -2   2  12   50.11    8.14
   2  -2 -12   44.76    4.09
   2   2 -12   48.01    3.86
  -2  -2  12   50.01    8.90
  -2   2  12   48.01    4.23
   2  -2 -12   44.44    3.86
   2   2 -12   49.47    4.12
   2  -2 -12   48.82    8.92
   2  -2 -12   44.49    3.96
   2   2 -12   47.68    4.34
  -2  -2  11   87.60   11.20
  -2   2  11   96.57    5.52
  -2   2  11   84.11   10.56
   2  -2 -11   75.64    9.92
   2   2 -11   82.86   10.79
   2  -2 -11   87.33    5.20
   2   2 -11   87.65    5.05
   2   2 -11   97.65    5.00
  -2  -2  11   93.30    4.92
   2  -2 -11   87.92    5.15
   2   2 -11   99.94    5.70
  -2  -2  10  218.71    7.29
   2  -2 -10  218.79    7.79
   2  -2 -10  207.89   14.54
  -2  -2  10  255.34   17.38
   2   2 -10  224.56    7.61
   2  -2 -10  213.32    7.43
   2   2 -10  226.04    8.16
  -2   2  10  227.05    7.86
  -2   2  10  213.42   15.24
   2   2 -10  209.50   15.48
   2  -2  -9  130.73    5.66
   2  -2  -9  137.92    5.99
   2  -2  -9  128.62   11.37
  -2  -2   9  160.51   13.83
   2   2  -9  143.46   12.54
   2   2  -9  151.64    6.45
  -2   2   9  136.25   13.12
  -2   2   9  140.06    5.95
   2   2  -8 3740.16   59.43
   2  -2  -8 3607.16   52.53
  -2  -2   8 3753.33   61.12
  -2   2   8 3677.13   59.21
   2  -2  -7  154.09   10.61
  -2  -2   7  165.99   13.00
  -2   2   7  170.09   12.87
   2   2  -7  172.94   13.07
   2  -2  -6  114.02    8.28
  -2   2   6  110.94   11.07
  -2  -2   6  136.23   11.78
   2   2  -6  125.06   10.85
   2   2  -5  751.50   24.22
   2  -2  -5  699.15   19.02
  -2  -2   5  714.92   24.64
  -2   2   5  670.18   23.42
   2  -2  -4 1539.92   25.78
  -2   2   4 1582.24   34.80
   2  -2  -3  428.82   12.26
  -2  -2   3  415.95   18.14
  -2   2   3  415.40   17.88
   2  -2  -2  453.66   10.89
  -2  -2   2  447.51   18.67
  -2   2   2  452.34   18.53
  -2  -2   1  138.08   10.77
  -2   2   1  124.80   10.33
  -2  -2   0    5.26    4.79
  -2   2   0    0.60    4.46
  -2   2  -1    3.32    3.71
  -2  -2  -1    2.48    4.98
  -2  -2  -2  149.73   11.29
  -2   2  -2  130.90   10.80
  -2   2  -3   24.68    6.97
  -2  -2  -3   24.09    5.95
  -2  -2  -4  418.18   18.79
  -2   2  -4  426.24   19.66
  -2  -2  -5  518.44   21.02
  -2   2  -5  463.49   20.77
  -2   2  -6  259.88   16.44
  -2  -2  -6  293.61   16.79
  -2  -2  -7  381.23    9.71
  -2  -2  -7  391.74    9.76
  -2   2  -7  378.41    9.33
  -2  -2  -7  375.35   19.23
  -2   2  -7  395.43    9.79
  -2   2  -7  398.90   20.51
  -2   2  -7  389.13    9.49
  -2   2  -7  379.08    9.27
  -2   2  -8  175.44    6.65
  -2   2  -8  187.61    7.09
  -2   2  -8  172.06    6.37
  -2   2  -8  165.77    6.46
  -2  -2  -8  182.55   14.05
  -2   2  -8  169.58    6.61
  -2   2  -8  171.95    6.64
  -2  -2  -8  172.90    6.81
  -2   2  -8  167.58    6.29
  -2   2  -8  171.32    6.41
  -2  -2  -8  174.73    6.24
  -2   2  -8  170.10   13.51
  -2  -2  -8  175.25    6.92
  -2   2  -8  179.78    6.50
  -2   2  -9   15.62    2.59
  -2  -2  -9   11.39    2.42
  -2  -2  -9   13.33    2.64
  -2   2  -9   11.16    2.39
  -2   2  -9   14.78    2.52
  -2   2  -9   11.66    2.39
  -2   2  -9   13.94    2.20
  -2   2  -9   16.76    2.46
  -2   2  -9   14.35    2.36
  -2   2  -9   16.24    2.55
  -2   2  -9   16.15    2.37
  -2  -2  -9   16.37    2.41
  -2   2  -9   14.94    4.61
  -2   2 -10   66.91    4.58
  -2  -2 -10   67.39    4.78
  -2   2 -10   65.54    4.34
  -2   2 -10   59.09    4.02
  -2   2 -10   67.24    9.68
  -2   2 -10   65.94    4.50
  -2   2 -10   73.17    4.57
  -2  -2 -10   61.38    4.32
  -2  -2 -10   62.46    3.97
  -2   2 -10   62.91    4.35
  -2   2 -10   69.44    4.94
  -2  -2 -10   62.16    4.68
  -2   2 -10   65.06    4.41
  -2   2 -11   -1.11    1.57
  -2  -2 -11    0.51    1.45
  -2  -2 -11    0.97    1.77
  -2   2 -11   -0.40    1.72
  -2   2 -11   -1.74    2.20
  -2  -2 -11    1.41    1.13
  -2   2 -11    1.02    1.73
  -2  -2 -11   -1.55    1.68
  -2   2 -11    0.75    1.80
  -2   2 -11   -1.28    1.75
  -2  -2 -12  210.06    8.43
  -2   2 -12  223.10    8.50
  -2   2 -12  213.03    8.30
  -2  -2 -12  215.44    8.71
  -2   2 -12  201.88    8.22
  -2   2 -12  197.49    7.87
  -2  -2 -12  208.83    8.04
  -2   2 -12  209.65    8.19
  -2  -2 -12  205.62    7.62
  -2  -2 -13   48.35    4.74
  -2  -2 -13   40.25    3.95
  -2   2 -13   51.37    4.86
  -2   2 -13   51.20    4.69
  -2  -2 -13   52.58    4.39
  -2   2 -13   50.01    4.53
  -2  -2 -13   51.86    4.65
  -2   2 -13   54.50    4.49
  -2   2 -14   40.84    4.35
  -2  -2 -14   43.70    4.10
  -2   2 -14   36.65    4.25
  -2  -2 -14   38.37    3.95
  -2  -2 -14   37.65    4.29
  -2   2 -14   33.89    4.09
  -2  -2 -14   39.44    4.24
  -2   2 -14   37.22    3.80
  -2  -2 -15   22.40    3.73
  -2   2 -15   23.66    3.45
  -2   2 -15   23.87    3.92
  -2  -2 -15   18.46    3.18
  -2  -2 -15   23.41    3.19
  -2   2 -15   18.22    3.50
  -2  -2 -15   24.34    3.69
  -2   2 -15   20.80    3.10
  -2  -2 -16   26.49    3.32
  -2   2 -16   23.02    3.60
  -2  -2 -16   32.49    4.13
  -2   2 -16   35.67    4.61
  -2   2 -16   29.53    3.78
  -2  -2 -16   25.33    3.61
  -2   2 -16   27.08    3.48
  -2  -2 -16   24.25    3.93
  -2  -2 -17   38.65    4.51
  -2  -2 -17   51.60    4.83
  -2  -2 -17   37.34    4.54
  -2   2 -17   40.59    4.98
  -2  -2 -17   42.05    4.27
  -2   2 -17   43.31    4.42
  -2   2 -17   40.99    4.59
  -2   2 -18   21.80    3.92
  -2  -2 -18   19.17    3.50
  -2   2 -18   19.46    3.99
  -2   2 -18   17.51    3.25
  -2  -2 -18   21.81    3.55
  -2  -2 -18   21.41    3.43
  -2  -2 -18   19.30    3.35
  -2  -2 -19   51.95    4.65
  -2  -2 -19   45.26    4.39
  -2  -2 -19   48.64    4.65
  -2   2 -19   45.46    4.74
  -2   2 -19   49.82    4.51
  -2  -2 -19   46.56    4.61
  -2   2 -19   48.82    4.94
  -2   2 -20    4.28    1.91
  -2  -2 -20    1.20    2.29
  -2   2 -20    0.89    2.50
  -2   2 -20    2.81    2.02
  -2  -2 -20    4.54    1.70
  -2  -2 -20    0.55    2.54
  -2   2 -21    9.69    2.48
  -2  -2 -21   11.39    2.33
  -2  -2 -21   11.68    2.58
  -2  -2 -21    8.11    2.08
  -2   2 -21   11.32    2.51
  -2   2 -21   11.74    2.65
  -2  -2 -22   45.60    3.50
  -2   2 -22   44.77    3.40
  -2  -2 -22   55.29    4.14
  -2  -2 -22   49.30    3.53
  -2   2 -22   54.88    4.13
   2   3 -22    5.29    1.62
   2   3 -22    4.24    2.05
   2  -3 -22    4.31    1.47
   2  -3 -22    7.47    1.80
  -2   3  22   11.38    2.11
   2  -3 -22    8.66    2.28
   2  -3 -21   11.19    2.72
   2   3 -21   11.59    2.51
   2   3 -21   10.35    1.92
   2  -3 -21    9.50    2.56
   2  -3 -21   14.27    2.72
  -2   3  21    9.60    2.39
   2   3 -20    5.71    1.98
   2  -3 -20    2.41    2.63
   2   3 -20    2.11    2.46
   2  -3 -20    4.21    2.65
  -2   3  20    1.03    2.20
  -2  -3  20   -5.12    2.45
   2  -3 -19   54.46    5.39
   2   3 -19   55.41    5.04
   2  -3 -19   52.52    5.09
   2  -3 -19   53.71    4.59
  -2  -3  19   43.81    4.55
  -2   3  19   60.22    5.23
   2   3 -19   58.95    4.20
   2   3 -18    6.57    3.03
   2   3 -18    4.51    1.94
   2   3 -18    7.98    3.03
   2  -3 -18    3.00    3.08
  -2   3  18    4.98    2.74
   2  -3 -18    7.92    3.64
   2  -3 -18    6.07    1.93
  -2  -3  18   -0.76    2.60
   2  -3 -17   95.06    6.77
   2   3 -17   93.75    6.03
   2  -3 -17   86.70    6.03
   2   3 -17   94.17    6.59
   2  -3 -17   95.60    6.61
  -2  -3  17   93.62    6.76
  -2   3  17   85.10    6.38
   2   3 -17  100.54    6.64
   2   3 -17   75.67    5.13
  -2  -3  16   41.11    4.68
   2   3 -16   46.59    4.52
   2  -3 -16   42.30    4.82
   2  -3 -16   42.05    5.18
   2   3 -16   43.13    4.98
   2  -3 -16   45.12    4.65
   2   3 -16   44.84    4.01
  -2   3  16   49.24    5.34
   2   3 -16   44.72    4.80
   2  -3 -15   99.72    6.72
  -2   3  15  101.48    6.86
   2  -3 -15   94.69    6.84
   2   3 -15  100.74    6.01
   2   3 -15  100.35    6.86
   2  -3 -15   95.97    6.37
   2   3 -15  100.73    6.78
   2   3 -15   99.07    5.66
  -2  -3  14   60.10   10.28
   2  -3 -14   59.32    5.25
   2   3 -14   64.93    4.90
   2   3 -14   56.45    5.35
   2  -3 -14   62.49   10.25
   2   3 -14   62.44    4.50
   2  -3 -14   60.44    5.19
  -2   3  14   60.98    5.44
   2  -3 -14   59.53    5.46
   2   3 -14   63.97    5.32
   2   3 -13   10.15    2.77
   2  -3 -13   11.72    3.17
   2  -3 -13    6.79    2.90
  -2  -3  13    6.50    4.66
   2   3 -13   11.19    2.94
   2  -3 -13    7.36    7.25
   2   3 -13   10.65    2.26
   2  -3 -13    8.76    2.41
  -2   3  13    9.10    3.24
   2   3 -13   10.66    2.81
   2   3 -13   20.11    7.11
   2  -3 -12  365.01   21.91
   2  -3 -12  375.31   11.63
  -2  -3  12  373.94   24.77
   2   3 -12  365.66   11.21
   2   3 -12  384.85   11.67
   2   3 -12  390.32   25.26
   2  -3 -12  368.83   11.10
  -2  -3  12  360.38   10.54
   2   3 -12  382.13   11.54
  -2   3  12  371.16   11.68
  -2   3  12  347.73   21.47
   2  -3 -12  360.45   11.75
  -2  -3  11  548.82   13.02
   2  -3 -11  562.07   13.19
  -2  -3  11  538.74   28.58
   2  -3 -11  564.61   25.77
   2  -3 -11  550.22   13.65
   2   3 -11  565.86   13.62
   2   3 -11  546.37   13.48
  -2   3  11  560.14   13.80
   2   3 -11  609.31   29.71
  -2   3  11  520.91   25.84
   2  -3 -11  548.96   14.10
   2   3 -11  547.46   13.30
   2  -3 -10  304.17    9.87
   2   3 -10  305.48   20.64
  -2  -3  10  280.07    9.33
   2  -3 -10  299.26   18.17
   2   3 -10  287.07    9.55
  -2  -3  10  273.75   20.11
   2  -3 -10  279.59    9.02
   2   3 -10  300.20    9.83
  -2   3  10  272.26    9.42
  -2   3  10  278.78   19.57
   2  -3 -10  300.93   10.28
   2   3  -9   93.04    5.49
  -2   3   9   94.47   12.34
   2   3  -9   90.55   11.03
  -2  -3   9   88.57    5.36
   2  -3  -9   90.44    5.24
   2  -3  -9   83.96    8.93
   2   3  -9   90.73    5.50
   2  -3  -9   85.95    5.64
  -2  -3   9   90.64   11.65
  -2   3   9   85.55    5.29
   2  -3  -9   84.70    4.90
   2   3  -9   94.95    5.13
   2   3  -8  269.54    8.75
   2   3  -8  257.88   18.27
   2  -3  -8  296.09   16.55
   2  -3  -8  258.12    8.11
   2  -3  -8  260.05    8.55
   2   3  -8  268.50    8.86
  -2  -3   8  277.51    9.11
  -2  -3   8  257.61    8.20
  -2  -3   8  276.09   19.11
  -2   3   8  268.16    8.74
  -2   3   8  263.61   17.61
   2   3  -8  264.37    8.19
  -2  -3   7   86.76    4.80
   2   3  -7   78.18   10.84
  -2  -3   7   97.97    5.63
   2  -3  -7   86.12    4.84
   2   3  -7   90.55    4.79
   2  -3  -7  101.58    4.87
  -2   3   7   89.90    5.03
  -2   3   7   84.26   10.17
  -2  -3   7   97.25   11.11
   2   3  -7   89.09    4.93
   2   3  -6    3.65    3.31
  -2   3   6    1.95    5.66
  -2  -3   6    3.75    1.33
   2   3  -6    2.40    1.28
   2  -3  -6    1.39    0.67
  -2   3   6    2.82    1.23
  -2  -3   6   -0.21    1.12
  -2  -3   6    2.36    3.02
  -2  -3   6    2.93    1.33
   2   3  -6    3.88    1.43
   2   3  -5   62.26    8.59
  -2   3   5   42.07    3.85
  -2   3   5   52.55    8.34
  -2  -3   5   47.29    3.84
  -2  -3   5   50.36    3.73
   2   3  -5   46.95    3.40
  -2  -3   5   45.63    3.45
  -2  -3   5   50.13    7.18
  -2   3   5   47.24    3.53
   2   3  -5   48.08    3.44
   2   3  -4   11.48    2.00
  -2   3   4   12.79    2.49
  -2  -3   4    9.35    4.86
  -2  -3   4   14.43    2.47
  -2  -3   4   10.81    2.05
  -2  -3   4   11.75    2.13
  -2   3   3    3.87    3.69
  -2   3   3    2.11    1.35
  -2   3   3    0.94    1.29
  -2  -3   3    2.30    1.73
  -2  -3   3    4.49    1.45
  -2  -3   3    2.18    1.33
  -2   3   2   10.02    5.00
  -2   3   2   14.80    2.27
  -2  -3   2   12.54    6.18
  -2   3   2   13.46    2.22
  -2  -3   2   15.02    2.74
  -2  -3   2   14.40    2.12
  -2  -3   2   13.03    1.95
  -2  -3   1   13.82    5.65
  -2   3   1   13.93    2.34
  -2  -3   1   17.23    2.43
  -2   3   1   14.96    2.32
  -2  -3   1   15.76    2.41
  -2  -3   1   12.79    2.20
  -2   3   1   11.10    4.93
  -2  -3   0   16.38    6.10
  -2   3   0   13.01    2.06
  -2   3   0   12.59    2.16
  -2   3   0   16.93    2.49
  -2  -3   0   14.00    2.35
  -2  -3   0   11.74    2.35
  -2  -3   0    7.99    2.10
  -2   3   0   13.27    5.92
  -2   3  -1  949.58   15.38
  -2  -3  -1  919.25   15.36
  -2   3  -1  920.98   14.38
  -2   3  -1  925.85   15.58
  -2   3  -1  959.07   30.96
  -2  -3  -1  942.30   15.23
  -2  -3  -1  975.16   15.60
  -2  -3  -1  985.06   32.13
   2   3   1  939.83   14.61
  -2   3  -2  358.12    9.20
   2   3   2  354.98    9.21
  -2  -3  -2  352.20    9.59
  -2   3  -2  356.84    9.82
  -2  -3  -2  369.65    9.96
   2   3   2  365.31    9.44
  -2  -3  -2  340.48    9.17
  -2   3  -2  347.07   19.38
  -2   3  -2  359.20    9.60
  -2  -3  -2  348.30    9.16
  -2  -3  -2  386.09   20.79
  -2   3  -2  343.66    8.63
  -2   3  -3  317.09    9.21
  -2  -3  -3  327.73    8.94
  -2  -3  -3  317.81   19.40
  -2   3  -3  310.49    8.21
  -2   3  -3  315.95    9.42
  -2   3  -3  292.36   17.81
  -2  -3  -3  327.62    8.53
   2   3   3  344.74    9.25
  -2  -3  -3  332.93    9.57
  -2   3  -3  319.08    8.86
  -2  -3  -3  319.19    9.15
  -2  -3  -3  321.48    8.74
  -2   3  -3  313.80    8.50
  -2  -3  -3  314.90    9.04
  -2   3  -4  114.02   11.59
   2   3   4  108.46    5.33
  -2  -3  -4  102.12    4.95
  -2   3  -4  102.53    5.23
  -2  -3  -4  106.03    5.29
  -2   3  -4  103.04    4.99
  -2   3  -4  104.72    5.65
  -2  -3  -4  100.44    5.11
  -2   3  -4  109.09    5.68
  -2  -3  -4  100.29    5.39
   2   3   4   94.31    4.92
  -2  -3  -4   95.17    5.29
  -2  -3  -4   98.04    5.24
  -2  -3  -4  124.05   12.99
  -2   3  -4  105.99    5.15
  -2  -3  -5   29.32    3.25
   2   3   5   30.26    3.13
  -2  -3  -5   30.41    2.96
  -2   3  -5   31.28    3.07
  -2   3  -5   29.14    3.20
  -2   3  -5   30.07    3.32
  -2  -3  -5   29.65    3.21
  -2  -3  -5   34.23    3.24
  -2  -3  -5   33.73    6.69
   2   3   5   29.41    3.24
  -2  -3  -5   28.63    3.25
  -2   3  -5   29.87    3.23
  -2   3  -5   31.99    8.08
  -2   3  -5   30.51    3.12
  -2  -3  -6   77.58   10.62
  -2  -3  -6   80.04    4.77
  -2   3  -6   85.24    5.01
  -2  -3  -6   78.82    4.92
  -2   3  -6   83.40    4.95
  -2   3  -6   82.54    5.29
  -2   3  -6   88.21   11.42
  -2   3  -6   76.97    4.15
  -2  -3  -6   72.01    4.84
  -2  -3  -6   85.75    5.12
  -2   3  -6   80.34    5.17
  -2   3  -6   74.43    4.47
   2   3   6   77.21    4.76
  -2  -3  -6   78.01    4.81
  -2   3  -6   83.43    4.93
  -2   3  -7    4.63    1.71
  -2   3  -7    5.04    1.90
  -2  -3  -7    1.46    1.84
  -2   3  -7    1.93    2.05
  -2   3  -7   -3.58    1.70
  -2  -3  -7    1.69    1.72
  -2   3  -7    2.45    1.43
  -2   3  -7    2.54    1.67
   2   3   7    1.01    0.94
  -2   3  -7    6.22    4.11
  -2   3  -7    3.67    2.10
  -2   3  -7   -2.76    1.52
  -2  -3  -7   -0.79    1.49
  -2  -3  -7    7.81    6.13
  -2  -3  -7    2.91    1.88
  -2  -3  -7    0.89    1.37
  -2  -3  -8  199.46    7.78
  -2   3  -8  200.15    7.38
  -2   3  -8  199.92    8.08
  -2   3  -8  192.97    7.76
  -2   3  -8  209.67    8.48
  -2   3  -8  198.63    7.29
  -2   3  -8  191.74    7.75
  -2   3  -8  190.72   16.51
  -2  -3  -8  199.33    8.06
   2   3   8  205.05    7.69
  -2  -3  -8  190.18   16.22
  -2   3  -8  205.98    8.13
  -2  -3  -8  198.59    8.28
  -2  -3  -8  193.80    7.71
  -2   3  -8  204.18    7.43
  -2  -3  -8  206.30    8.08
  -2   3  -9    8.94    2.04
  -2   3  -9    7.90    2.28
   2   3   9   15.81    2.42
  -2  -3  -9    7.21    2.27
  -2   3  -9    8.45    2.34
  -2   3  -9    9.03    2.09
  -2  -3  -9    4.49    3.57
  -2   3  -9   12.75    2.84
  -2   3  -9    8.27    2.39
  -2   3  -9    7.83    2.11
  -2  -3  -9   10.22    2.48
  -2   3  -9    9.39    1.97
  -2   3  -9   12.73    7.19
  -2  -3  -9   12.93    2.96
  -2  -3  -9    9.77    2.29
  -2   3 -10   44.49    3.93
  -2  -3 -10   42.99    3.87
  -2   3 -10   38.23    4.14
  -2   3 -10   47.71    4.54
  -2   3 -10   35.47    4.08
  -2   3 -10   44.28    3.96
  -2  -3 -10   39.17    3.60
  -2  -3 -10   45.53    4.60
  -2  -3 -10   47.50    4.62
   2   3  10   44.54    3.61
  -2   3 -10   32.53    8.47
  -2  -3 -10   44.76    4.05
  -2   3 -10   42.03    3.89
  -2   3 -10   39.96    4.22
  -2   3 -11   10.21    1.95
  -2   3 -11    7.04    2.59
  -2   3 -11    8.42    3.04
  -2  -3 -11   10.17    2.02
  -2   3 -11    9.53    3.09
  -2  -3 -11    9.57    3.08
  -2   3 -11    8.62    2.40
  -2   3 -11    7.49    2.61
  -2  -3 -11    8.10    1.93
   2   3  11    3.50    1.48
  -2   3 -11    4.87    2.66
  -2  -3 -11    7.35    2.96
  -2   3 -12  148.36    6.93
  -2  -3 -12  147.17    6.82
  -2  -3 -12  148.62    7.95
  -2   3 -12  140.30    7.49
   2   3  12  145.18    6.85
  -2   3 -12  146.63    7.21
  -2  -3 -12  142.80    7.63
  -2   3 -12  154.55    7.30
  -2   3 -12  143.87    7.55
  -2   3 -13   26.72    3.57
  -2  -3 -13   27.33    4.11
  -2   3 -13   22.65    4.00
  -2   3 -13   29.97    3.91
  -2   3 -13   23.61    3.11
  -2  -3 -13   26.11    3.37
   2   3  13   28.76    3.32
  -2  -3 -13   28.94    3.89
  -2   3 -13   25.68    3.84
  -2  -3 -14   25.47    4.09
  -2  -3 -14   28.18    4.57
  -2   3 -14   30.64    3.43
  -2   3 -14   22.30    3.64
  -2  -3 -14   26.03    3.51
  -2   3 -14   26.12    3.43
  -2   3 -14   30.69    4.12
  -2  -3 -14   21.24    3.75
  -2   3 -14   29.97    3.98
  -2   3 -15    3.54    2.45
  -2  -3 -15   -1.79    3.21
  -2  -3 -15    0.64    2.88
  -2  -3 -15   -0.79    2.33
  -2   3 -15    1.46    2.36
  -2   3 -15    1.04    2.31
  -2   3 -15    2.90    1.99
  -2  -3 -15    2.73    1.46
  -2   3 -16    0.27    2.34
  -2  -3 -16   -0.91    2.74
  -2  -3 -16   -2.06    2.85
  -2   3 -16   -0.72    2.13
  -2   3 -16    1.45    2.20
  -2   3 -16    1.90    2.49
  -2  -3 -16   -3.04    1.94
  -2  -3 -16   -1.57    1.94
  -2  -3 -17   59.74    5.41
  -2   3 -17   69.53    5.37
  -2  -3 -17   69.02    5.69
  -2   3 -17   63.25    5.37
  -2  -3 -17   64.79    4.95
  -2  -3 -17   59.95    4.70
  -2   3 -17   64.81    5.15
  -2  -3 -18   49.80    4.12
  -2  -3 -18   54.09    4.97
  -2  -3 -18   53.65    4.82
  -2   3 -18   50.19    4.71
  -2   3 -18   56.58    4.66
  -2  -3 -18   56.08    4.27
  -2  -3 -19   72.66    5.10
   2   3  19   70.97    4.77
  -2  -3 -19   65.37    4.75
  -2   3 -19   66.46    4.87
  -2  -3 -19   70.12    4.69
  -2   3 -19   75.62    4.92
  -2  -3 -20   10.20    2.43
   2   3  20   11.14    2.25
  -2   3 -20   14.22    2.50
  -2  -3 -20   11.84    2.41
  -2   3 -20   13.26    2.27
  -2  -3 -21    7.61    1.73
  -2   3 -21    4.34    1.68
   2  -4 -20    2.81    1.28
  -2   4  20    7.88    1.90
   2   4 -20    9.33    1.91
  -2   4  20   10.79    2.49
   2  -4 -20   10.42    1.77
   2   4 -19   13.72    2.64
  -2   4  19    9.28    2.18
   2  -4 -19   13.08    2.65
   2  -4 -19   12.20    1.86
   2  -4 -19    9.94    2.01
   2   4 -19    9.19    2.29
  -2   4  19   14.49    2.76
   2  -4 -18    7.51    2.71
  -2   4  18    7.67    2.35
   2  -4 -18    9.76    2.60
   2   4 -18   10.09    2.60
  -2  -4  18    5.06    2.20
  -2   4  18   13.01    2.99
   2   4 -18   12.65    2.49
   2  -4 -17   73.96    5.34
   2   4 -17   76.96    5.14
  -2   4  17   67.03    5.05
   2   4 -17   80.02    5.47
  -2   4  17   75.89    5.57
  -2  -4  17   63.45    4.83
   2  -4 -17   67.61    5.19
   2   4 -17   67.62    4.75
   2   4 -16   27.42    3.60
  -2   4  16   27.00    3.75
   2  -4 -16   25.91    3.82
  -2   4  16   28.85    4.15
   2   4 -16   25.57    3.55
  -2  -4  16   26.64    3.58
   2  -4 -16   22.05    3.64
   2   4 -16   28.07    3.64
   2   4 -15   29.54    3.92
   2   4 -15   44.90    4.50
  -2   4  15   37.51    4.43
   2  -4 -15   34.19    4.34
   2  -4 -15   43.73    4.64
  -2   4  15   47.90    4.78
   2  -4 -15   35.81    4.70
   2   4 -15   40.82    4.06
   2   4 -14   -0.14    2.57
   2   4 -14    0.39    1.93
  -2   4  14    1.85    2.53
   2  -4 -14    2.48    2.23
   2   4 -14    1.34    1.97
   2  -4 -14   -0.84    1.58
  -2   4  14    2.65    2.90
   2  -4 -14    1.39    2.93
   2   4 -13    6.23    1.78
  -2   4  13    5.81    3.39
   2  -4 -13    7.21    2.96
   2   4 -13    4.72    2.96
   2  -4 -13    6.90    3.39
  -2   4  13    7.84    2.95
   2  -4 -13    9.05    2.21
   2   4 -13    3.72    2.63
   2   4 -12    2.77    2.75
  -2  -4  12    0.50    1.76
  -2   4  12    2.66    2.45
   2  -4 -12   -0.11    2.01
   2   4 -12    1.80    2.22
   2  -4 -12    0.56    3.11
   2  -4 -12   -1.39    1.52
  -2   4  12   -3.61    2.33
   2   4 -12    3.20    1.55
   2   4 -11   21.57    3.08
   2   4 -11   28.59    3.56
   2   4 -11   25.58    3.76
  -2   4  11   25.09    4.25
   2  -4 -11   28.89    3.78
   2  -4 -11   26.63    3.21
  -2  -4  11   26.63    3.55
   2   4 -11   28.69    3.75
  -2   4  11   30.54    4.09
   2  -4 -11   32.53    4.51
   2   4 -10   15.86    2.48
   2   4 -10   14.94    2.84
  -2   4  10   14.28    3.39
   2  -4 -10   14.05    2.47
   2   4 -10   15.01    2.75
   2   4 -10   12.41    3.05
   2  -4 -10   14.11    2.11
   2  -4 -10   19.01    3.69
  -2   4  10   14.90    3.03
  -2  -4  10   12.60    2.93
  -2  -4  10   19.40    5.73
   2   4  -9   42.07    3.87
   2  -4  -9   41.94    3.89
  -2   4   9   42.74    4.86
   2  -4  -9   46.74    5.03
   2   4  -9   51.21    4.71
   2   4  -9   41.75    4.06
  -2  -4   9   38.40    4.21
  -2   4   9   41.30    4.15
  -2  -4   9   35.95    9.51
   2   4  -9   43.35    3.97
   2   4  -8    4.69    2.82
   2   4  -8    2.71    1.64
  -2   4   8    2.56    1.87
  -2   4   8    5.16    2.71
   2  -4  -8    2.12    1.38
  -2   4   8    2.44    1.91
   2  -4  -8    1.72    2.70
   2   4  -8    4.06    1.96
  -2  -4   8    3.56    2.89
  -2  -4   8    5.17    1.87
  -2  -4   8    3.88    2.24
   2   4  -8    2.48    1.90
   2   4  -7   41.12    3.70
   2  -4  -7   48.32    4.64
  -2  -4   7   41.36    8.60
   2   4  -7   43.08    8.44
  -2   4   7   39.60    3.53
  -2   4   7   42.55    4.79
   2   4  -7   42.28    4.27
   2   4  -7   42.75    3.76
  -2  -4   7   42.26    4.54
  -2   4   7   39.39    3.85
  -2  -4   7   43.20    3.96
   2   4  -7   38.24    3.93
   2   4  -6   35.50    3.28
  -2  -4   6   44.04    8.82
  -2   4   6   32.09    3.42
   2   4  -6   47.03    8.29
  -2   4   6   33.35    4.15
   2   4  -6   38.93    4.19
   2   4  -6   33.48    3.30
  -2  -4   6   32.84    4.13
  -2  -4   6   40.54    3.71
  -2  -4   6   35.47    3.73
  -2   4   6   33.42    3.55
   2  -4  -6   36.80    4.22
   2   4  -6   35.14    3.60
  -2  -4   5   76.14    5.58
  -2   4   5   87.02    5.12
  -2  -4   5   78.82   10.85
   2   4  -5   79.89   10.81
  -2  -4   5   81.52    5.46
  -2   4   5   86.13    6.00
   2   4  -5   79.31    5.39
  -2  -4   5   76.50    5.05
   2  -4  -5   78.08    5.44
  -2   4   5   87.07    5.28
  -2   4   5   82.06   10.33
   2   4  -5   85.66    5.42
   2   4  -4    9.02    2.32
  -2   4   4    7.32    1.70
   2   4  -4    8.73    2.09
   2   4  -4   14.39    5.73
  -2  -4   4    5.22    3.12
  -2   4   4    7.64    2.21
  -2   4   4    5.43    1.81
  -2  -4   4    7.12    2.64
   2   4  -4    7.73    2.45
  -2  -4   4    7.33    2.12
  -2  -4   4    4.57    1.87
   2  -4  -4   11.09    2.50
  -2   4   4   10.85    3.71
  -2   4   3  114.08    5.87
   2   4  -3  110.99    5.73
  -2   4   3  133.78    7.05
   2   4  -3  122.95    6.21
  -2  -4   3  112.08    6.60
  -2  -4   3  120.09    6.34
  -2   4   3  122.43   12.35
  -2  -4   3  136.83   15.74
   2  -4  -3  121.22    6.28
  -2  -4   3  121.41    6.40
   2   4  -3  116.91    6.19
  -2   4   2    3.25    1.44
  -2  -4   2    8.02    5.51
  -2   4   2    3.28    1.45
   2   4  -2    0.43    1.33
  -2   4   2    3.01    1.87
  -2  -4   2    5.19    2.63
  -2  -4   2    0.59    1.24
  -2  -4   2    4.42    2.04
   2  -4  -2    2.18    1.52
  -2  -4   1  205.64    8.37
  -2   4   1  199.73    7.78
   2   4  -1  204.15    7.76
  -2   4   1  192.75    8.34
  -2   4   1  189.02   16.02
   2   4  -1  218.16    7.61
  -2  -4   1  206.68    8.36
  -2  -4   1  217.36   17.54
   2  -4  -1  200.97    7.47
  -2  -4   1  210.45    8.57
  -2   4   1  211.37    7.49
  -2   4   0   50.55    4.18
  -2  -4   0   49.75    4.48
   2   4   0   50.29    4.34
  -2   4   0   46.87    4.54
  -2  -4   0   58.88    9.60
  -2  -4   0   54.36    4.62
   2   4   0   43.86    3.76
  -2  -4   0   51.74    4.59
  -2  -4   0   50.96    3.99
  -2   4   0   30.94    7.42
  -2   4   0   48.41    3.97
  -2   4  -1  151.79    7.04
  -2  -4  -1  157.00   15.24
  -2   4  -1  162.35    7.69
   2   4   1  153.83    7.07
  -2  -4  -1  157.09    7.52
  -2   4  -1  137.02   14.77
  -2  -4  -1  148.09    6.66
   2   4   1  154.54    6.75
  -2  -4  -1  160.57    7.55
  -2  -4  -1  160.71    7.63
  -2   4  -1  148.64    6.55
  -2  -4  -2    5.10    4.40
  -2   4  -2    2.24    2.07
   2   4   2    0.32    1.82
  -2   4  -2    0.44    1.37
  -2   4  -2   -1.42    2.11
  -2  -4  -2    0.47    2.15
   2   4   2    1.29    1.31
  -2   4  -2    0.58    1.64
  -2  -4  -2    2.49    2.36
  -2  -4  -2   -0.27    1.13
  -2  -4  -2    0.95    2.33
  -2   4  -3   12.00    2.90
   2   4   3   15.93    3.36
  -2   4  -3   11.78    2.30
  -2   4  -3   12.89    2.92
  -2  -4  -3   13.28    7.00
   2   4   3   16.00    2.59
  -2  -4  -3   12.25    2.57
  -2   4  -3   13.28    2.67
  -2  -4  -3   13.39    3.47
  -2  -4  -3   12.96    2.65
  -2   4  -3    6.79    6.55
  -2  -4  -3   11.50    3.03
  -2   4  -4    9.06    2.33
  -2  -4  -4    7.03    5.64
  -2  -4  -4   11.38    3.02
  -2   4  -4   11.55    2.89
   2   4   4   12.42    3.06
  -2   4  -4    7.79    2.82
  -2  -4  -4    8.86    2.42
  -2  -4  -4   13.10    2.18
  -2  -4  -4   15.12    2.82
  -2   4  -4    9.53    2.16
  -2   4  -4   18.12    5.72
  -2  -4  -4   11.92    3.25
  -2  -4  -5   43.99    3.78
  -2   4  -5   44.36    4.29
  -2   4  -5   41.12    4.33
  -2  -4  -5   46.05    4.81
  -2  -4  -5   41.35    3.94
  -2   4  -5   42.55    3.93
  -2  -4  -5   38.21    3.89
  -2  -4  -5   47.23    4.64
   2   4   5   43.44    4.40
  -2   4  -5   39.94   10.21
   2   4   5   46.65    4.75
  -2  -4  -5   50.63    4.62
  -2  -4  -5   36.86    9.13
  -2   4  -5   48.60    4.28
  -2   4  -6   -0.57    2.27
   2   4   6    0.72    2.22
  -2   4  -6    1.40    2.22
  -2  -4  -6    0.57    1.36
  -2  -4  -6    1.97    4.32
  -2  -4  -6    1.18    1.50
  -2  -4  -6    1.14    1.59
  -2   4  -6    0.13    1.94
   2   4   6   -1.43    1.76
  -2   4  -6    1.37    2.62
  -2  -4  -6    0.49    2.30
  -2  -4  -6   -0.47    2.50
  -2  -4  -6    0.37    2.13
  -2  -4  -7  284.42    9.56
  -2  -4  -7  284.51   10.29
   2   4   7  282.13   10.48
  -2  -4  -7  316.81   23.72
  -2  -4  -7  289.52   10.09
  -2   4  -7  297.77   10.11
  -2   4  -7  293.72   10.92
  -2  -4  -7  288.13   10.70
  -2   4  -7  292.27   22.98
  -2   4  -7  303.95   10.44
   2   4   7  290.31   10.26
  -2   4  -7  295.52   10.56
  -2  -4  -7  293.36   10.53
  -2  -4  -8   73.76    5.41
  -2   4  -8   74.44    5.83
  -2   4  -8   73.46    5.63
  -2   4  -8   73.48    6.14
  -2  -4  -8   76.55    5.84
  -2  -4  -8   72.41    5.51
  -2  -4  -8   81.05   12.20
   2   4   8   76.91    5.50
  -2  -4  -8   74.38    5.91
  -2   4  -8   71.14   11.52
   2   4   8   76.87    6.07
  -2  -4  -8   76.10    5.44
  -2   4  -8   80.37    5.83
  -2  -4  -9  128.18    6.82
  -2  -4  -9  125.74    6.87
  -2   4  -9  124.01    7.48
  -2  -4  -9  120.60   15.34
  -2  -4  -9  124.72    7.11
  -2   4  -9  123.73    7.16
  -2   4  -9  127.08    7.52
   2   4   9  126.14    7.03
  -2  -4  -9  136.74    7.92
   2   4   9  126.84    7.54
  -2  -4  -9  126.41    7.11
  -2   4  -9  126.22    7.24
  -2  -4 -10   60.26    5.25
  -2   4 -10   63.51    5.82
   2   4  10   65.74    6.13
  -2  -4 -10   70.84    5.61
  -2   4 -10   65.15    5.56
  -2   4 -10   69.20    6.03
  -2   4 -10   67.99    4.68
  -2  -4 -10   59.91    4.94
  -2  -4 -10   64.13    5.70
   2   4  10   71.90    5.26
  -2   4 -10   63.50    5.54
  -2  -4 -10   64.85    5.14
  -2  -4 -11    1.47    1.93
  -2   4 -11    1.79    3.05
   2   4  11    0.42    3.07
   2   4  11    1.46    1.83
  -2  -4 -11   -1.13    2.19
  -2   4 -11    2.06    1.79
  -2   4 -11    2.15    2.30
  -2  -4 -11   -0.70    1.16
  -2  -4 -11    0.96    2.96
  -2  -4 -11    0.77    1.69
  -2   4 -11   -0.77    2.48
   2   4  12    3.78    2.11
  -2  -4 -12   -2.10    2.44
   2   4  12    0.53    3.24
  -2  -4 -12    3.54    2.78
  -2   4 -12   -1.32    1.88
  -2   4 -12    3.49    2.88
  -2  -4 -12    5.15    3.15
  -2  -4 -12    2.69    2.21
  -2   4 -12    0.67    2.83
  -2  -4 -13    1.84    2.48
   2   4  13    1.15    2.75
  -2  -4 -13    3.06    2.95
  -2   4 -13    0.55    3.05
  -2   4 -13   -3.37    2.51
  -2   4 -13   -1.63    2.75
   2   4  13    1.79    1.97
  -2  -4 -13    2.13    3.00
   2   4  14  108.13    6.87
  -2  -4 -14  101.68    6.52
  -2  -4 -14  107.33    6.72
  -2   4 -14  117.52    7.05
  -2   4 -14  109.35    6.21
   2   4  14  107.87    6.11
  -2  -4 -14  109.45    7.04
  -2   4 -14  110.56    6.75
   2   4  15    6.60    3.29
  -2  -4 -15   12.99    2.88
  -2   4 -15    7.51    2.87
  -2   4 -15    6.95    2.55
  -2  -4 -15    7.17    2.53
   2   4  15    7.22    2.41
  -2  -4 -15    6.45    3.02
  -2  -4 -16   -2.41    2.12
   2   4  16    2.75    2.57
  -2  -4 -16    2.36    2.31
  -2   4 -16    0.08    1.78
  -2   4 -16   -0.86    1.84
  -2  -4 -16    0.88    2.18
  -2  -4 -17   90.43    5.53
  -2   4 -17   94.99    5.22
  -2  -4 -17   88.29    5.27
   2   4  17   92.09    5.26
  -2  -4 -18   47.99    3.75
   2   4  18   45.24    3.54
  -2   4 -18   45.56    3.52
  -2  -4 -18   50.57    3.62
  -2  -4 -19  119.07    5.28
   2   4  19  114.23    5.05
   2  -5 -17    5.61    1.63
   2   5 -17    3.28    1.36
  -2   5  17    4.75    1.56
   2  -5 -17    3.63    1.77
   2  -5 -17    4.27    1.75
  -2   5  16   14.56    2.03
   2  -5 -16   17.71    2.71
   2   5 -16   14.15    2.60
  -2   5  16   15.56    2.44
   2   5 -16   14.29    2.17
   2  -5 -16   15.48    2.62
  -2   5  15    0.68    1.52
   2   5 -15    1.23    1.82
   2  -5 -15    1.08    1.91
  -2   5  15   -0.90    1.61
   2  -5 -15   -0.69    1.25
   2   5 -15    1.65    1.47
  -2  -5  15    2.99    1.53
   2  -5 -14   39.28    3.79
  -2   5  14   36.74    3.90
   2   5 -14   37.97    3.42
   2   5 -14   38.40    3.89
  -2   5  14   41.91    4.14
   2  -5 -14   39.56    4.42
  -2   5  13    1.22    1.70
   2  -5 -13    4.35    1.74
  -2   5  13    2.67    2.13
   2   5 -13   -2.43    2.42
   2   5 -13   -0.12    0.81
   2  -5 -13    0.12    1.77
   2  -5 -13    0.70    2.49
  -2  -5  12   45.95    4.15
  -2   5  12   40.39    4.14
   2   5 -12   49.54    4.65
   2  -5 -12   37.06    3.55
   2   5 -12   37.74    3.70
   2  -5 -12   46.49    4.24
  -2   5  12   44.54    4.44
   2  -5 -12   42.94    4.84
   2   5 -12   48.17    3.82
  -2   5  11    0.23    2.52
  -2  -5  11   -0.45    1.67
   2   5 -11   -0.50    2.17
   2   5 -11   -2.66    1.45
   2  -5 -11   -1.46    2.07
  -2   5  11    3.30    1.93
   2   5 -11   -0.71    1.65
   2  -5 -11    2.49    2.68
  -2   5  10  112.00    6.80
   2   5 -10  114.83    6.82
  -2  -5  10  106.77    6.46
  -2   5  10  106.74    6.46
   2  -5 -10  110.65    6.94
   2   5 -10   95.15    5.69
   2   5  -9    6.21    2.31
  -2   5   9    6.47    2.05
  -2   5   9    5.17    3.02
   2   5  -9   11.99    3.13
  -2   5   9    8.37    2.43
  -2  -5   9    9.27    2.91
   2  -5  -9    7.08    2.78
  -2   5   8   27.96    3.11
  -2   5   8   21.23    3.74
   2   5  -8   25.95    3.77
  -2   5   8   19.06    3.19
   2   5  -8   21.22    3.49
  -2  -5   8   26.74    3.81
   2  -5  -8   20.54    3.51
   2   5  -7    0.13    1.73
  -2   5   7   -0.64    1.63
   2   5  -7    2.83    2.22
  -2   5   7   -0.90    1.34
  -2   5   7   -4.71    3.24
  -2  -5   7    4.37    2.85
  -2  -5   7    0.73    2.04
   2  -5  -7   -4.70    2.52
   2   5  -6   12.41    3.00
  -2   5   6   13.56    2.30
  -2   5   6   17.69    3.40
  -2   5   6   16.18    2.72
  -2  -5   6   14.39    3.76
   2   5  -6   14.45    3.13
  -2  -5   6   13.08    2.44
  -2  -5   6   16.79    3.19
   2  -5  -6   12.63    3.05
   2   5  -5    5.15    2.18
  -2   5   5    8.07    2.26
  -2  -5   5    3.43    1.60
   2   5  -5    4.56    1.59
  -2   5   5    3.91    1.86
  -2   5   5    2.92    3.37
   2   5  -5    3.90    1.86
  -2  -5   5    7.51    1.90
  -2  -5   5    2.86    2.77
   2  -5  -5    5.88    1.80
  -2   5   4  101.35    6.04
   2   5  -4  100.20    5.92
  -2  -5   4  108.12    6.50
  -2   5   4   90.19    6.63
   2   5  -4  103.97    6.25
  -2  -5   4  102.50    7.13
  -2  -5   4  101.89    6.40
   2  -5  -4  102.19    6.08
   2   5  -4  103.93    6.54
   2  -5  -3    0.97    1.57
   2   5  -3    0.59    1.70
  -2   5   3    4.18    2.36
   2   5  -3    2.12    2.09
  -2   5   3    1.09    3.01
  -2  -5   3    2.42    3.24
  -2  -5   3    2.23    2.09
  -2  -5   3    1.39    1.93
   2   5  -3    0.87    2.30
  -2   5   2  183.24    8.11
   2   5  -2  184.65    7.92
  -2   5   2  185.73    8.86
   2   5  -2  185.35    7.86
  -2  -5   2  193.13    9.33
  -2  -5   2  196.36    8.90
  -2  -5   2  174.27    8.41
  -2   5   2  173.81    7.10
   2   5  -2  192.63    8.74
  -2  -5   1   34.70    4.49
   2   5  -1   41.07    4.16
  -2   5   1   31.98    4.02
  -2   5   1   39.21    5.03
   2   5  -1   43.46    3.77
  -2  -5   1   36.12    5.08
  -2  -5   1   35.81    4.30
   2   5  -1   37.20    4.24
  -2   5   1   38.24    3.77
  -2   5   0   40.57    4.36
   2   5   0   36.27    4.00
  -2   5   0   34.57    4.67
   2   5   0   34.36    3.64
  -2  -5   0   38.98    4.72
  -2  -5   0   36.56    4.50
  -2  -5   0   36.26    4.23
  -2   5   0   36.29    3.88
   2   5   0   32.20    4.24
  -2   5  -1    7.03    2.30
   2   5   1   15.13    3.65
  -2   5  -1    7.85    3.11
   2   5   1   11.69    3.03
  -2   5  -1    9.27    3.76
  -2  -5  -1    7.67    3.37
  -2  -5  -1   10.71    3.38
  -2  -5  -1   10.61    3.22
  -2   5  -2    9.78    2.46
   2   5   2    6.45    2.90
  -2   5  -2    8.03    2.65
   2   5   2    6.37    2.56
  -2  -5  -2    2.55    2.55
  -2   5  -2    8.17    3.36
  -2  -5  -2    8.03    2.23
   2   5   2    0.92    1.26
  -2  -5  -2   11.07    3.40
  -2  -5  -2    4.99    2.87
  -2   5  -3    4.65    2.25
   2   5   3    5.80    2.99
  -2   5  -3    2.96    2.34
   2   5   3    7.67    2.63
  -2   5  -3    4.89    3.29
  -2  -5  -3    2.44    2.31
  -2  -5  -3    4.23    2.49
  -2  -5  -3    0.65    2.56
   2   5   3    5.67    1.84
  -2  -5  -3    1.23    3.01
  -2   5  -4   52.40    5.31
   2   5   4   56.40    5.08
  -2   5  -4   53.91    4.23
  -2   5  -4   57.32    5.60
  -2  -5  -4   59.60    5.01
   2   5   4   58.08    4.69
  -2  -5  -4   63.31    6.07
  -2  -5  -4   61.93    5.15
  -2  -5  -4   53.80    5.66
  -2   5  -4   49.71    4.73
  -2   5  -5   11.27    3.09
  -2   5  -5    6.74    3.33
   2   5   5    6.11    3.15
  -2   5  -5   12.20    3.74
  -2  -5  -5    9.63    2.77
  -2   5  -5    6.84    2.13
  -2  -5  -5    7.85    2.47
   2   5   5    5.86    2.05
  -2  -5  -5    5.90    3.29
  -2  -5  -5   14.06    3.67
  -2  -5  -6    1.71    3.20
  -2   5  -6   -0.19    3.30
   2   5   6    1.65    2.93
  -2   5  -6   -1.10    3.52
  -2   5  -6    1.48    2.23
   2   5   6   -0.14    1.42
  -2  -5  -6    0.30    1.44
  -2  -5  -6    3.39    2.44
  -2  -5  -6    0.73    2.98
  -2   5  -6    0.01    2.83
  -2   5  -7  134.80    7.77
   2   5   7  134.42    7.68
  -2   5  -7  141.26    7.02
  -2   5  -7  136.65    7.90
   2   5   7  126.32    6.78
  -2   5  -7  135.53    7.29
  -2  -5  -7  131.98    7.77
  -2  -5  -7  132.11    7.38
  -2  -5  -7  121.69    7.35
  -2   5  -8   97.39    6.63
   2   5   8   90.48    6.58
  -2   5  -8   86.01    5.58
  -2   5  -8   94.69    6.90
  -2  -5  -8   90.93    6.44
   2   5   8   79.85    5.59
  -2  -5  -8   79.27    6.16
  -2  -5  -8   88.10    6.16
  -2   5  -8   87.16    6.38
  -2  -5  -9   88.25    5.45
   2   5   9   87.79    6.50
  -2   5  -9  100.16    6.01
  -2   5  -9   94.64    6.59
   2   5   9   86.54    5.72
  -2  -5  -9   88.30    6.14
  -2   5  -9  108.72    6.88
  -2  -5  -9   84.72    6.13
  -2  -5  -9   88.37    6.30
  -2   5  -9   89.74    6.12
   2   5  10  522.02   13.15
  -2   5 -10  550.31   14.21
   2   5  10  553.35   14.26
  -2   5 -10  527.21   13.29
  -2  -5 -10  500.76   13.04
  -2  -5 -10  506.64   12.29
  -2  -5 -10  520.77   14.05
  -2  -5 -10  503.35   13.24
  -2   5 -10  529.07   13.70
  -2  -5 -11   60.46    4.63
  -2   5 -11   74.63    5.54
   2   5  11   78.07    5.78
  -2   5 -11   70.84    5.25
  -2  -5 -11   70.41    4.95
   2   5  11   68.98    5.20
  -2  -5 -11   72.46    5.58
  -2  -5 -11   67.92    5.08
  -2   5 -11   75.85    5.61
   2   5  12   48.42    4.33
  -2   5 -12   45.89    4.33
   2   5  12   37.12    3.93
  -2   5 -12   39.34    4.24
  -2  -5 -12   42.59    3.93
  -2  -5 -12   40.75    4.44
  -2  -5 -12   36.29    3.54
   2   5  12   38.87    3.15
  -2  -5 -13   21.46    2.84
   2   5  13   30.06    3.72
  -2   5 -13   25.38    3.07
  -2  -5 -13   19.62    2.73
   2   5  13   24.14    3.07
  -2  -5 -13   20.93    3.28
  -2   5 -13   23.85    3.28
  -2  -5 -14    4.81    1.98
   2   5  14    7.21    2.30
  -2   5 -14    8.11    2.04
   2   5  14    7.77    2.20
  -2  -5 -14    6.20    2.48
  -2  -5 -15    2.03    1.31
   2   5  15   -2.34    1.72
   2   5  15   -0.87    1.34
  -2  -5 -15   -0.32    1.40
   2   5  16   25.67    2.59
   2   5  16   22.91    2.61
  -2  -5 -16   27.92    2.72
   2   6 -12   14.42    2.10
   2  -6 -12   17.79    2.47
   2  -6 -12   11.22    2.44
   2   6 -11   -0.94    0.67
  -2   6  11    1.23    1.06
  -2  -6  11    2.94    1.39
   2   6 -11    1.07    1.44
   2  -6 -11   -1.31    1.38
   2  -6 -11    2.42    1.28
   2  -6 -11   -1.93    1.56
   2   6 -10   15.59    2.10
   2   6 -10   18.24    2.63
  -2   6  10   17.34    2.31
  -2  -6  10   15.69    2.43
   2  -6 -10   18.48    2.84
   2  -6 -10   13.43    2.19
   2  -6 -10   17.15    2.53
   2   6  -9   -0.20    1.17
   2  -6  -9    5.36    2.08
  -2   6   9    1.86    1.38
   2   6  -9   -0.72    1.45
  -2  -6   9   -1.12    1.39
   2  -6  -9    3.17    1.91
   2  -6  -9    0.81    1.19
   2   6  -8   12.50    2.43
  -2  -6   8   12.12    2.53
  -2   6   8   10.32    2.05
   2  -6  -8   13.59    2.93
   2   6  -8   13.15    2.35
  -2   6   8   13.01    2.38
   2  -6  -8   14.78    2.36
   2  -6  -8   15.45    2.68
   2   6  -7   21.74    3.03
   2   6  -7   15.13    2.58
  -2  -6   7   10.53    2.59
  -2   6   7   19.85    2.65
   2  -6  -7   19.88    3.43
  -2   6   7   21.30    3.01
   2  -6  -7   22.31    2.80
   2  -6  -7   20.05    3.03
   2   6  -6    0.10    1.66
   2  -6  -6   -1.63    2.28
  -2   6   6    0.42    1.44
  -2   6   6   -3.24    2.06
  -2  -6   6    2.74    2.45
   2   6  -6    1.51    1.57
   2  -6  -6    1.61    2.04
   2  -6  -5   61.24    5.20
  -2   6   5   49.16    4.40
   2   6  -5   52.36    4.16
  -2  -6   5   56.36    4.30
  -2  -6   5   53.75    4.90
  -2  -6   5   55.25    4.11
  -2   6   5   58.43    4.28
   2  -6  -5   59.88    4.57
   2   6  -5   57.70    4.50
   2   6  -4    6.28    2.23
  -2  -6   4    1.30    2.79
   2   6  -4    3.99    1.20
  -2   6   4    4.50    2.39
   2   6  -4    2.22    1.67
  -2  -6   4    0.41    1.40
  -2   6   4    1.83    2.02
   2  -6  -4    4.81    2.13
  -2  -6   4    2.77    1.74
   2  -6  -4    3.66    1.82
  -2  -6   3   38.91    4.13
  -2   6   3   35.63    3.66
   2   6  -3   32.94    3.24
   2   6  -3   32.13    2.79
  -2   6   3   35.52    4.07
   2  -6  -3   36.54    3.78
  -2  -6   3   33.18    4.31
   2  -6  -3   33.27    4.14
  -2  -6   3   34.12    3.61
   2   6  -3   32.05    3.82
   2   6  -2    8.40    2.59
  -2  -6   2    6.99    2.59
  -2  -6   2    8.45    3.24
  -2   6   2    9.96    2.54
   2   6  -2    8.19    2.20
  -2   6   2    9.90    2.71
   2  -6  -2   12.35    2.96
  -2  -6   2   12.08    3.04
  -2   6   1  202.42    8.06
   2   6  -1  208.04    7.75
  -2  -6   1  209.07    8.47
  -2   6   1  210.57    8.68
   2  -6  -1  213.76    8.87
  -2  -6   1  214.82    8.82
  -2  -6   1  196.42    8.61
   2   6  -1  204.45    8.39
  -2  -6   0  103.44    6.16
  -2   6   0  102.77    5.96
   2   6   0  104.73    5.80
  -2   6   0   98.48    6.23
  -2  -6   0   96.42    6.29
  -2  -6   0  101.56    6.41
   2  -6   0  104.62    6.32
  -2   6   0   99.34    5.08
   2   6   0  119.71    6.71
  -2   6  -1  125.85    6.52
   2   6   1  114.14    6.20
  -2  -6  -1  120.70    6.73
  -2   6  -1  115.27    6.47
  -2  -6  -1  120.11    6.96
  -2  -6  -1  124.16    6.82
   2  -6   1  106.60    6.35
  -2   6  -1  120.12    5.83
   2   6   1  128.19    6.68
  -2  -6  -2    4.14    2.32
   2   6   2    8.02    2.74
  -2   6  -2    6.11    2.51
   2   6   2    5.99    2.35
   2  -6   2    3.79    1.84
  -2   6  -2    7.40    2.77
  -2  -6  -2    3.91    2.66
  -2  -6  -2    2.34    2.39
  -2   6  -2    4.63    1.58
   2   6   3    5.57    2.40
  -2   6  -3   -0.67    2.48
   2   6   3    2.91    2.33
  -2   6  -3    2.66    2.56
  -2  -6  -3    2.67    1.50
  -2  -6  -3    4.14    2.17
  -2  -6  -3    1.36    1.96
   2  -6   3    3.60    1.68
  -2   6  -3   -0.97    1.72
   2   6   4    8.92    2.47
  -2   6  -4   10.02    2.80
   2   6   4   14.03    2.39
  -2   6  -4    6.31    2.07
  -2  -6  -4   12.05    2.28
  -2  -6  -4   12.17    3.24
  -2  -6  -4    6.49    3.01
  -2   6  -4   10.99    2.52
  -2   6  -5   17.67    3.29
   2   6   5   15.78    3.01
  -2   6  -5   19.00    3.10
  -2  -6  -5   15.19    2.45
  -2  -6  -5   14.98    3.35
   2   6   5   19.86    2.97
  -2  -6  -5   15.86    2.45
  -2  -6  -5   19.44    3.02
  -2   6  -5   15.07    2.49
  -2   6  -6    2.95    2.34
   2   6   6    2.90    2.02
  -2   6  -6    5.79    2.67
  -2  -6  -6    5.47    2.59
  -2  -6  -6    4.82    1.74
   2   6   6    7.19    2.17
  -2  -6  -6    6.19    2.38
  -2   6  -6    7.79    2.06
   2   6   7   40.94    3.86
  -2   6  -7   44.24    4.32
  -2   6  -7   41.21    4.02
  -2  -6  -7   44.45    4.24
  -2  -6  -7   40.35    3.43
  -2  -6  -7   43.21    4.27
  -2   6  -7   50.21    4.00
   2   6   7   43.19    3.61
  -2  -6  -8    3.62    1.79
   2   6   8   -0.22    1.07
  -2   6  -8   -1.83    1.81
   2   6   8   -0.97    1.97
  -2   6  -8    2.53    1.09
  -2  -6  -8   -3.25    1.71
  -2   6  -8   -0.44    1.48
  -2  -6  -8    0.69    1.38
   2   6   9   -0.65    0.42
  -2   6  -9   -2.22    1.41
   2   6   9   -1.53    1.34
  -2  -6  -9   -1.77    1.69
  -2  -6  -9   -1.91    1.34
  -2  -6  -9    0.17    1.55
  -2   6  -9    0.78    1.73
   2   6  10   35.27    3.17
  -2  -6 -10   23.45    2.49
  -2  -6 -10   32.86    3.00
  -2  -6 -10   33.70    3.30
  -2   6 -10   35.68    3.06
   2   6  11   22.13    2.36
  -2  -6 -11   17.05    2.41
  -2   6 -11   17.96    2.15
   3   0 -24    2.53    1.51
  -3   0  24   -0.38    1.12
   3   0 -23   63.05    4.15
   3   0 -23   57.88    4.24
  -3   0  23   63.62    4.70
   3   0 -23   64.16    4.70
   3   0 -22   -2.07    2.65
   3   0 -22   -1.00    1.38
   3   0 -22    0.32    1.81
  -3   0  22    1.47    1.92
   3   0 -21   38.18    4.03
   3   0 -21   35.25    4.02
  -3   0  21   39.45    4.78
   3   0 -21   40.33    4.78
   3   0 -20    2.63    2.77
  -3   0  20   -0.10    2.67
   3   0 -20    1.97    2.31
   3   0 -19   28.16    4.30
   3   0 -19   28.04    4.66
   3   0 -19   32.74    3.94
  -3   0  19   30.32    4.76
   3   0 -18   -0.17    1.66
   3   0 -18    1.62    2.35
   3   0 -18    0.71    2.06
  -3   0  18   -6.04    3.52
   3   0 -17   30.54    3.50
   3   0 -17   28.80    3.63
  -3   0  17   33.70    4.65
   3   0 -17   34.99    4.32
   3   0 -16    3.21    1.73
   3   0 -16    0.94    2.51
   3   0 -16    1.63    2.53
  -3   0  16    1.82    2.52
   3   0 -16   -5.09    7.27
   3   0 -15   10.58    2.63
   3   0 -15   11.19    2.89
   3   0 -15   10.12    3.07
  -3   0  15    8.84    3.33
   3   0 -15   10.21    7.29
   3   0 -14   -1.24    1.99
   3   0 -14    0.17    1.58
   3   0 -14   -2.17    1.49
   3   0 -14   -0.17    1.55
  -3   0  14   -2.17    2.53
   3   0 -13   14.41    2.90
  -3   0  13   13.31    2.62
   3   0 -13   16.43    2.42
   3   0 -13   17.04    2.78
  -3   0  13   14.43    2.36
  -3   0  13   14.72    2.98
   3   0 -13   19.45    8.03
   3   0 -12   -0.92    1.57
   3   0 -12    2.33    1.39
   3   0 -12    1.07    1.66
  -3   0  12   -2.35    1.69
  -3   0  12    0.42    0.89
  -3   0  12   -0.02    1.99
  -3   0  12   -0.61    0.77
  -3   0  11    1.55    1.83
   3   0 -11    0.12    0.97
   3   0 -11   -1.23    1.55
  -3   0  11    0.65    1.64
   3   0 -11   -0.94    1.65
  -3   0  11    1.93    1.25
  -3   0  11   -1.31    1.13
   3   0 -11   -0.48    3.25
  -3   0  10   -0.03    1.26
   3   0 -10    2.09    0.69
  -3   0  10    0.67    0.84
   3   0 -10   -4.01    1.75
  -3   0  10   -2.09    1.45
  -3   0  10    1.33    1.17
   3   0 -10   -0.87    1.69
  -3   0   9  416.42   10.46
   3   0  -9  418.16   10.15
   3   0  -9  419.26   20.57
   3   0  -9  401.60    9.95
  -3   0   9  419.60   10.08
  -3   0   9  411.55   10.00
   3   0  -8   -1.60    4.61
   3   0  -7  623.93   23.12
   3   0  -6   -1.92    3.02
  -3   0   6   -2.74    4.12
  -3   0   6   -2.72    2.95
  -3   0   5  247.81   11.96
   3   0  -5  233.63   13.32
  -3   0   5  226.00   13.66
  -3   0   4    3.74    3.98
  -3   0   4   -1.81    2.51
   3   0  -4   -2.75    2.52
   3   0  -3  784.63   21.26
  -3   0   3  830.59   24.32
  -3   0   3  783.75   18.66
  -3   0   2    2.78    3.86
   3   0  -2    1.21    2.09
  -3   0   2    2.06    1.70
   3   0  -1  258.35   11.81
  -3   0   1  269.28    9.65
  -3   0   1  291.74   13.88
  -3   0   0   -0.68    3.50
   3   0   0    0.77    2.59
  -3   0   0    1.51    1.44
  -3   0  -1 2798.70   42.11
  -3   0  -2    0.16    2.12
  -3   0  -3   63.07    6.55
  -3   0  -4  -10.12    3.55
  -3   0  -5 1490.43   31.12
  -3   0  -6   -3.59    2.74
  -3   0  -7  350.41    9.47
  -3   0  -7  344.02    9.01
  -3   0  -7  361.45   16.53
  -3   0  -7  361.04    9.30
  -3   0  -7  365.51    9.29
  -3   0  -8    2.70    1.30
  -3   0  -8   -0.04    0.87
  -3   0  -8    0.86    1.69
  -3   0  -8   -0.24    2.90
  -3   0  -8    0.82    1.74
  -3   0  -8   -1.10    1.39
  -3   0  -8   -0.39    1.37
  -3   0  -9   14.26    2.46
  -3   0  -9   12.61    2.28
  -3   0  -9   14.26    2.01
  -3   0  -9   13.61    2.66
  -3   0  -9   14.14    2.31
  -3   0  -9   12.89    2.47
  -3   0 -10   -0.78    1.44
  -3   0 -10    1.24    2.06
  -3   0 -10   -2.24    1.15
  -3   0 -10   -0.27    1.74
  -3   0 -10   -0.85    1.73
  -3   0 -11  258.14    9.01
  -3   0 -11  254.99    8.04
  -3   0 -11  264.77    9.13
  -3   0 -11  266.35    9.11
  -3   0 -11  247.15    8.72
  -3   0 -12    0.51    2.11
  -3   0 -12    2.11    2.14
  -3   0 -12    5.33    2.57
  -3   0 -12   -1.54    2.24
  -3   0 -13 1595.11   23.66
  -3   0 -13 1634.03   23.84
  -3   0 -13 1584.29   22.73
  -3   0 -13 1588.34   23.26
  -3   0 -14    0.43    1.23
  -3   0 -14   -0.42    2.03
  -3   0 -14    3.66    2.82
  -3   0 -14    1.52    2.64
  -3   0 -15   54.24    5.23
  -3   0 -15   55.76    4.58
  -3   0 -15   48.52    5.10
  -3   0 -15   41.88    4.40
  -3   0 -16    0.13    1.90
  -3   0 -16   -1.08    2.45
  -3   0 -16   -0.16    2.79
  -3   0 -17   77.61    5.90
  -3   0 -17   70.43    5.88
  -3   0 -17   77.64    5.80
  -3   0 -18    0.16    2.62
  -3   0 -18   -0.52    2.16
  -3   0 -18   -0.67    2.40
  -3   0 -19   51.58    4.87
  -3   0 -19   53.25    4.53
  -3   0 -19   50.59    4.88
  -3   0 -20    0.37    2.17
  -3   0 -20    3.08    2.48
  -3   0 -20    1.84    1.75
  -3   0 -21   95.32    5.47
  -3   0 -21   95.04    5.53
  -3   0 -21   86.48    4.97
  -3   0 -22   -0.27    1.38
  -3   0 -22   -4.38    1.63
   3   1 -24   13.94    2.09
   3  -1 -24   10.39    2.10
  -3   1  24   10.45    2.00
  -3  -1  24   12.31    2.11
   3  -1 -24   15.40    2.11
   3  -1 -23    6.58    1.75
   3  -1 -23    6.29    2.14
   3  -1 -23    3.38    1.98
   3   1 -23    4.57    1.66
  -3   1  23    8.30    2.19
  -3  -1  23    3.33    1.95
   3   1 -22   15.63    2.75
   3  -1 -22   15.18    2.56
   3  -1 -22   15.61    2.50
   3  -1 -22   14.72    2.65
   3  -1 -22   17.35    2.93
  -3   1  22   17.69    3.03
  -3  -1  22   12.45    2.87
   3  -1 -21   -0.49    2.48
   3   1 -21    2.80    2.85
   3  -1 -21   -2.20    1.89
   3  -1 -21    0.86    1.76
   3   1 -21    1.89    1.67
  -3   1  21    3.53    2.41
  -3  -1  21    1.42    2.75
   3   1 -21    4.03    2.03
   3   1 -20    1.46    2.01
   3  -1 -20    4.01    2.98
   3   1 -20    2.01    2.31
   3  -1 -20   -0.11    2.02
   3  -1 -20    2.63    2.24
   3   1 -20    6.21    2.32
  -3   1  20    6.12    3.15
  -3  -1  20    4.51    2.10
   3   1 -20    1.73    1.26
   3   1 -19  157.25    8.29
   3  -1 -19  144.48    7.73
   3  -1 -19  156.00    8.26
   3  -1 -19  147.68    7.87
   3   1 -19  153.44    7.40
   3   1 -19  159.92    7.89
  -3   1  19  152.05    8.38
  -3  -1  19  150.47    8.60
   3   1 -19  162.29    8.24
   3   1 -18  275.99   10.85
   3  -1 -18  252.92   10.19
   3   1 -18  275.01   10.01
   3  -1 -18  276.21   10.76
   3   1 -18  267.01   10.27
  -3   1  18  268.38   10.90
  -3  -1  18  265.16   10.95
   3   1 -18  275.11   10.69
   3   1 -17    6.35    2.61
   3   1 -17    5.07    2.52
   3  -1 -17    8.46    3.11
   3   1 -17    5.15    2.72
   3  -1 -17    5.35    3.30
  -3   1  17    7.33    3.11
  -3  -1  17    8.11    3.66
  -3  -1  16  136.30    7.90
  -3   1  16  112.53   14.41
   3  -1 -16  132.65    7.56
  -3  -1  16  100.38   12.85
   3   1 -16  127.14    7.19
   3  -1 -16  128.41    7.51
   3   1 -16  128.74    7.23
  -3   1  16  119.92    7.40
   3  -1 -16  123.88   16.63
   3   1 -16  118.50   14.84
   3   1 -16  122.18    7.07
   3   1 -15   23.81    3.49
   3   1 -15   20.47    3.66
  -3   1  15   19.92    7.23
  -3  -1  15    5.21    5.20
   3  -1 -15   21.32    3.70
   3  -1 -15   23.79    3.70
   3   1 -15   19.72    3.60
   3  -1 -15   41.49    8.49
  -3   1  15   24.55    4.01
  -3  -1  15   16.53    3.57
   3   1 -15   32.62    7.73
  -3  -1  14  112.29    6.70
   3  -1 -14  124.80    6.95
   3   1 -14  120.31    6.43
  -3  -1  14  116.93   13.78
   3  -1 -14  126.81   14.64
   3   1 -14  121.54    6.88
  -3   1  14  113.61    6.74
  -3  -1  14  116.27    6.91
   3   1 -14  111.73    6.46
  -3  -1  14  108.91    5.78
   3  -1 -14  115.77    6.66
   3   1 -14  111.89   14.06
   3   1 -14  124.35    6.86
  -3  -1  13   12.63    2.85
   3   1 -13   15.11    3.17
  -3  -1  13   20.20    5.62
   3  -1 -13   18.15    3.00
   3   1 -13   18.02    2.77
   3   1 -13   13.89    3.07
   3  -1 -13   20.02    3.19
  -3   1  13   12.26    3.02
   3  -1 -13    8.46    6.31
  -3  -1  13   15.92    3.25
  -3  -1  13   15.85    2.44
   3   1 -13   15.90    7.97
   3   1 -12  277.79    9.63
  -3   1  12  272.02    9.32
  -3  -1  12  275.19    9.62
  -3   1  12  248.54    8.05
   3   1 -12  264.07    9.22
   3  -1 -12  266.37    9.40
   3   1 -12  288.89    9.16
  -3  -1  12  260.99   18.49
   3  -1 -12  265.01    9.26
   3  -1 -12  247.99   18.88
   3   1 -12  292.20   20.57
  -3  -1  12  269.01    8.64
  -3  -1  12  260.24    8.61
  -3   1  12  279.36   20.26
   3   1 -11  137.57    6.72
   3  -1 -11  146.21    6.67
   3  -1 -11  139.39    6.64
  -3   1  11  146.29    6.29
   3   1 -11  148.99    6.54
  -3  -1  11  152.75   13.68
   3  -1 -11  138.76   13.71
   3   1 -11  150.06   14.84
  -3  -1  11  148.17    6.90
   3   1 -11  149.82    6.89
  -3   1  11  143.38    6.52
  -3  -1  11  146.15    6.44
  -3   1  11  143.39    7.02
  -3  -1  11  140.58    6.26
  -3   1  11  140.24   14.51
   3   1 -10   -0.35    4.41
  -3   1  10    1.70    2.06
  -3   1  10    0.92    0.97
  -3  -1  10    1.75    1.47
   3  -1 -10    2.76    1.92
   3   1 -10    3.94    1.84
  -3   1  10    0.05    3.94
  -3  -1  10    5.26    4.35
   3   1 -10    3.27    1.45
  -3  -1  10    6.57    1.87
   3  -1 -10    5.11    2.02
   3   1 -10    3.93    1.77
  -3   1  10    3.38    1.73
   3  -1 -10    0.93    3.60
  -3   1  10    3.25    1.86
  -3  -1  10    5.10    1.54
   3   1  -9   20.75    6.05
  -3   1   9   13.74    2.22
  -3  -1   9   16.48    2.76
  -3   1   9    8.59    3.87
   3   1  -9   15.26    2.49
   3   1  -9   15.42    2.27
  -3  -1   9   21.17    5.90
  -3  -1   9   15.52    2.19
  -3   1   9   11.89    1.98
  -3   1   9   18.77    2.52
   3  -1  -9   13.13    2.51
   3  -1  -9   12.63    2.36
  -3   1   9   11.96    2.14
   3  -1  -9    7.14    3.99
  -3  -1   9   12.15    2.03
   3   1  -8   45.36    3.60
  -3   1   8   35.13    3.33
  -3  -1   8   48.09    3.74
  -3   1   8   41.41    3.51
   3   1  -8   45.82    9.17
  -3  -1   8   39.15    3.23
  -3   1   8   29.34    8.29
   3  -1  -8   39.94    3.46
  -3  -1   8   42.74    6.89
  -3  -1   8   40.70    3.30
   3   1  -8   41.09    3.37
  -3   1   8   44.36    3.41
   3  -1  -8   41.08    3.41
   3  -1  -8   46.00    6.90
   3  -1  -7  782.66   24.87
  -3  -1   7  822.90   26.45
   3   1  -7  819.02   27.67
  -3   1   7  785.75   28.58
   3  -1  -6  169.68   11.24
  -3  -1   6  175.35   12.33
   3   1  -6  180.10   13.04
  -3   1   6  179.37   14.00
  -3   1   5    8.87    5.18
   3   1  -5    6.03    4.96
  -3  -1   5    5.65    3.66
   3  -1  -5    9.31    3.36
   3  -1  -4  255.58   12.02
   3   1  -4  245.69   14.42
  -3  -1   4  229.40   13.30
  -3   1   4  254.25   15.42
  -3  -1   4  247.82   12.69
  -3   1   3   13.11    5.75
  -3  -1   3    9.49    3.07
   3   1  -3    7.94    4.80
   3  -1  -3    9.31    2.99
  -3  -1   3    9.54    4.14
   3  -1  -2  300.57   11.24
  -3  -1   2  307.74   14.45
  -3  -1   2  317.48   12.82
  -3   1   2  301.14   16.22
   3  -1  -1   87.28    5.61
  -3  -1   1   76.31    7.74
  -3   1   1   73.92    8.89
  -3  -1   1   91.86    6.76
  -3  -1   0   34.11    4.22
  -3   1   0   33.04    7.15
  -3   1  -1  255.98   14.85
  -3  -1  -1  266.58   13.04
  -3  -1  -2   43.23    5.55
  -3   1  -2   47.51    7.09
  -3  -1  -3   -7.45    3.31
  -3   1  -3    8.12    4.65
  -3  -1  -4  629.56   19.83
  -3   1  -4  673.77   24.41
  -3   1  -5   85.56    4.75
  -3  -1  -5   77.48    7.20
  -3   1  -5   80.01    9.76
  -3   1  -5   92.90    4.78
  -3   1  -6  213.60    7.38
  -3  -1  -6  200.06   12.28
  -3   1  -6  197.20    6.74
  -3   1  -6  198.20    7.27
  -3   1  -6  199.90    7.03
  -3   1  -6  200.79    6.93
  -3  -1  -6  205.89    7.08
  -3  -1  -6  206.09    6.95
  -3  -1  -6  212.28    7.17
  -3   1  -6  212.23   14.39
  -3   1  -7    4.76    2.04
  -3   1  -7    1.38    1.25
  -3   1  -7    5.88    1.98
  -3  -1  -7    5.24    1.71
  -3   1  -7    2.52    1.52
  -3   1  -7    4.51    1.84
  -3  -1  -7    4.79    1.47
  -3   1  -7    2.95    1.55
  -3  -1  -7    6.13    2.10
  -3  -1  -7    6.84    1.51
  -3   1  -7   -0.85    3.41
  -3  -1  -8  213.82    7.54
  -3  -1  -8  217.80    7.73
  -3   1  -8  212.46    7.56
  -3  -1  -8  206.88    7.71
  -3   1  -8  218.64    7.48
  -3  -1  -8  203.35    7.08
  -3   1  -8  209.33    7.70
  -3  -1  -8  203.48    7.01
  -3   1  -8  195.45   14.60
  -3   1  -8  208.83    7.82
  -3  -1  -8  211.46    7.53
  -3  -1  -8  205.92    6.93
  -3   1  -8  194.13    7.38
  -3   1  -8  207.29    7.25
  -3   1  -9   69.60    4.81
  -3   1  -9   74.68    4.84
  -3  -1  -9   73.15    4.90
  -3  -1  -9   64.89    4.24
  -3  -1  -9   64.95    4.08
  -3   1  -9   74.11    4.71
  -3  -1  -9   67.52    4.77
  -3   1  -9   62.42    4.28
  -3  -1  -9   70.01    4.37
  -3  -1  -9   73.64    4.64
  -3   1  -9   71.01    9.46
  -3  -1  -9   67.75    4.16
  -3   1  -9   75.13    4.86
  -3   1  -9   68.95    4.88
  -3  -1 -10  765.41   14.84
  -3  -1 -10  766.63   15.28
  -3   1 -10  774.97   15.16
  -3   1 -10  797.74   15.67
  -3   1 -10  768.55   14.05
  -3   1 -10  779.54   30.92
  -3   1 -10  778.78   14.86
  -3  -1 -10  744.07   14.35
  -3  -1 -10  792.82   15.50
  -3  -1 -10  785.21   14.87
  -3   1 -10  770.05   15.62
  -3  -1 -10  731.37   13.95
  -3   1 -10  778.97   15.45
  -3  -1 -11  325.74    9.97
  -3  -1 -11  306.02    9.95
  -3  -1 -11  322.44    9.95
  -3  -1 -11  325.22   10.36
  -3   1 -11  349.92   10.67
  -3   1 -11  334.48   10.14
  -3   1 -11  353.55   10.87
  -3   1 -11  352.06   10.86
  -3  -1 -11  344.18   10.02
  -3  -1 -11  347.05    9.84
  -3   1 -11  340.72   10.62
  -3  -1 -12   60.95    4.59
  -3   1 -12   64.49    5.16
  -3   1 -12   55.37    4.80
  -3  -1 -12   58.83    5.01
  -3   1 -12   54.02    4.43
  -3  -1 -12   53.12    4.68
  -3   1 -12   53.33    4.82
  -3  -1 -12   58.27    4.35
  -3  -1 -12   53.54    4.54
  -3  -1 -12   50.83    4.18
  -3   1 -12   56.10    4.78
  -3  -1 -13  360.18   10.94
  -3   1 -13  362.01   11.61
  -3   1 -13  343.60   11.05
  -3  -1 -13  341.79   10.89
  -3  -1 -13  345.26   11.41
  -3  -1 -13  370.10   10.49
  -3   1 -13  356.89   10.98
  -3   1 -13  378.58   11.86
  -3  -1 -13  360.97   10.67
  -3  -1 -13  348.15   10.64
  -3   1 -13  372.47   11.91
  -3  -1 -14  143.85    7.28
  -3   1 -14  146.19    7.77
  -3   1 -14  148.36    7.99
  -3  -1 -14  160.49    7.43
  -3  -1 -14  142.40    7.26
  -3  -1 -14  158.58    8.06
  -3   1 -14  143.68    7.34
  -3  -1 -14  140.97    6.85
  -3   1 -14  157.72    8.08
  -3   1 -14  147.54    7.29
  -3   1 -15   53.79    4.73
  -3  -1 -15   55.43    4.74
  -3   1 -15   52.23    5.14
  -3   1 -15   62.64    5.21
  -3   1 -15   56.22    5.46
  -3  -1 -15   52.44    4.95
  -3  -1 -15   56.01    5.30
  -3  -1 -15   54.19    4.47
  -3   1 -15   50.41    5.20
  -3  -1 -16   31.86    3.57
  -3   1 -16   23.80    4.10
  -3   1 -16   27.54    3.50
  -3   1 -16   26.02    4.35
  -3  -1 -16   32.51    3.85
  -3   1 -16   26.41    3.75
  -3  -1 -16   26.35    4.15
  -3  -1 -16   22.62    3.44
  -3  -1 -17    4.18    1.51
  -3   1 -17    1.78    2.62
  -3  -1 -17    1.43    1.64
  -3   1 -17   -1.37    2.88
  -3  -1 -17   -2.83    2.40
  -3   1 -17    1.49    1.80
  -3  -1 -17    1.48    2.78
  -3  -1 -18   89.40    6.16
  -3  -1 -18   96.48    6.84
  -3   1 -18  101.14    6.57
  -3  -1 -18   85.43    5.13
  -3   1 -18  101.48    5.91
  -3   1 -18   99.13    6.46
  -3   1 -19    0.83    2.52
  -3  -1 -19   -0.68    1.98
  -3   1 -19    1.32    2.56
  -3   1 -19   -1.52    2.01
  -3  -1 -19   -1.83    1.94
  -3  -1 -20   30.36    3.39
  -3   1 -20   36.06    4.21
  -3   1 -20   32.23    3.29
  -3  -1 -20   30.41    3.88
  -3   1 -20   33.64    3.88
  -3   1 -21    3.41    2.22
  -3  -1 -21    5.18    1.57
  -3   1 -21    7.85    1.92
  -3   1 -21    5.24    1.64
  -3   1 -22  141.76    5.72
  -3  -1 -22  123.33    5.28
  -3  -1 -22  137.04    5.66
  -3   1 -22  137.33    5.66
   3  -2 -23   33.39    3.06
   3  -2 -23   41.57    3.48
   3  -2 -23   41.47    3.38
  -3   2  23   37.44    3.29
  -3  -2  23   33.56    3.14
   3   2 -23   42.83    3.21
   3   2 -22    2.35    1.42
   3  -2 -22   -1.95    2.00
   3  -2 -22    3.21    1.79
   3  -2 -22    0.14    1.87
   3   2 -22   -1.41    1.34
  -3   2  22   -0.49    1.98
  -3  -2  22   -1.11    1.41
   3  -2 -21  140.87    6.88
   3   2 -21  150.41    6.75
   3  -2 -21  146.45    6.96
  -3   2  21  147.81    7.25
  -3  -2  21  140.02    7.06
   3   2 -21  143.27    6.67
   3   2 -20   -1.90    1.78
   3   2 -20    0.96    1.85
   3  -2 -20    0.54    2.08
   3  -2 -20   -0.58    2.37
   3   2 -20   -2.99    2.47
  -3   2  20    0.91    2.11
  -3  -2  20   -0.25    2.22
   3  -2 -19   87.02    6.28
   3   2 -19   96.54    6.56
   3  -2 -19   91.64    6.21
  -3   2  19   88.84    6.41
  -3  -2  19   96.27    6.81
   3   2 -19  104.61    6.95
   3   2 -19   96.07    6.05
   3   2 -18   95.45    6.21
  -3  -2  18   91.12    7.09
   3  -2 -18   91.08    6.65
   3   2 -18   95.56    6.69
  -3   2  18   91.82    6.69
   3  -2 -18  101.15    6.83
   3   2 -18  107.62    7.39
   3   2 -17   64.03    5.26
   3   2 -17   49.95    4.37
   3  -2 -17   55.13    5.55
   3  -2 -17   59.02    5.68
   3   2 -17   51.86    5.24
  -3   2  17   46.97    5.28
  -3  -2  17   49.26    5.47
   3  -2 -17   57.21    4.99
   3   2 -17   60.21    5.75
   3   2 -16  193.73    8.72
  -3  -2  16  194.62    9.61
   3  -2 -16  220.77    9.88
   3   2 -16  209.66    9.55
   3  -2 -16  216.98    9.49
   3   2 -16  217.65    8.80
   3  -2 -16  204.09    8.81
  -3   2  16  211.38    9.51
   3   2 -16  230.14   10.21
   3  -2 -15  241.44   10.10
   3   2 -15  244.58   10.13
  -3  -2  15  229.14   20.44
  -3  -2  15  241.12   10.30
   3  -2 -15  235.48    9.66
  -3   2  15  237.62    9.72
   3  -2 -15  232.49    9.43
   3   2 -15  243.78    9.56
   3   2 -15  263.66   10.97
   3   2 -14   21.35    3.12
   3   2 -14   19.02    3.73
   3   2 -14   22.01    3.78
  -3   2  14   10.36    9.39
   3  -2 -14   21.50    3.97
  -3  -2  14   13.33    8.78
   3  -2 -14   17.25    3.52
   3   2 -14   21.54    3.41
   3  -2 -14   23.15    9.21
  -3   2  14   22.15    3.88
   3  -2 -14   22.11    3.04
   3   2 -14    8.88    7.50
   3   2 -13   13.06    7.02
  -3  -2  13   25.49    8.19
   3   2 -13   14.79    3.28
  -3   2  13   19.20    7.58
   3  -2 -13   11.44    3.24
  -3  -2  13   12.21    2.51
   3   2 -13   14.92    2.94
   3   2 -13   13.22    2.85
   3  -2 -13   10.19    2.83
   3  -2 -13    2.13    4.16
  -3   2  13    9.62    2.63
   3   2 -12   38.42    4.23
   3   2 -12   36.95    4.33
   3   2 -12   31.50    8.60
  -3   2  12   25.10    9.02
   3  -2 -12   37.76    4.34
   3   2 -12   41.04    3.93
  -3  -2  12   38.09    3.91
  -3  -2  12   44.35    9.69
   3  -2 -12   44.33    8.60
   3  -2 -12   35.04    4.04
  -3   2  12   40.12    4.29
  -3  -2  12   38.84    3.62
   3   2 -11  124.77    6.85
   3   2 -11  129.19    6.63
   3   2 -11  111.09   13.95
  -3   2  11  113.43   13.26
   3  -2 -11  124.27    6.52
   3   2 -11  126.69    6.28
  -3  -2  11  130.99   14.01
  -3  -2  11  119.22    6.35
   3  -2 -11  118.42    6.11
  -3   2  11  123.59    6.53
   3  -2 -11  102.14   11.78
  -3  -2  11  111.30    6.01
   3   2 -10   -4.79    4.18
  -3  -2  10   -3.43    1.98
  -3   2  10   -6.50    4.95
   3   2 -10    0.64    2.04
  -3  -2  10   -6.32    4.04
   3  -2 -10    1.46    1.19
  -3  -2  10    0.25    1.07
   3  -2 -10   -0.52    1.75
   3   2 -10    3.16    1.53
   3  -2 -10    9.70    3.19
  -3   2  10    1.73    1.88
  -3  -2  10    0.65    1.64
   3   2  -9  545.48   13.18
  -3   2   9  549.97   12.36
   3  -2  -9  507.70   11.67
   3  -2  -9  528.81   12.48
   3  -2  -9  554.60   23.17
   3   2  -9  539.03   12.40
  -3  -2   9  566.60   12.66
  -3  -2   9  561.61   26.96
   3   2  -9  557.58   26.65
  -3  -2   9  530.68   12.64
  -3   2   9  512.64   11.73
  -3   2   9  516.76   26.19
  -3  -2   9  534.39   12.36
  -3   2   8  177.88    6.97
  -3  -2   8  177.79    7.07
  -3  -2   8  167.42   15.00
  -3   2   8  171.81    6.94
   3  -2  -8  178.52    7.28
   3  -2  -8  170.94   12.54
  -3  -2   8  180.73    7.30
   3   2  -8  191.19   15.70
   3   2  -8  177.26    6.97
   3  -2  -8  170.10    6.60
  -3   2   8  177.08    6.66
   3   2  -8  187.43    7.57
  -3   2   8  179.47   15.21
  -3  -2   8  177.52    7.09
   3  -2  -7    2.63    1.94
  -3   2   7    6.67    1.72
  -3   2   7   -2.09    3.12
  -3  -2   7    7.32    1.48
   3   2  -7    2.55    1.87
   3   2  -7    6.31    5.14
  -3  -2   7    2.28    1.32
  -3   2   7    5.47    1.97
   3  -2  -7    1.10    1.41
   3   2  -7    4.40    2.02
  -3  -2   7    3.13    0.85
   3  -2  -7   -5.56    2.84
  -3   2   7    5.25    1.78
  -3  -2   7   10.86    3.67
  -3  -2   7    2.91    1.56
  -3   2   6   96.05    5.16
   3   2  -6  105.85    5.49
  -3   2   6  101.38    4.97
   3  -2  -6   94.70    4.87
  -3  -2   6   88.64    5.01
  -3  -2   6   93.93   10.26
  -3  -2   6   96.95    5.02
  -3  -2   6  100.82    5.17
  -3  -2   6  101.75    4.96
   3   2  -6   93.70    5.07
   3   2  -6  101.72   10.87
  -3   2   6  107.31   11.51
  -3   2   5   -1.35    4.47
   3   2  -5    1.14    1.29
   3   2  -5    0.26    4.12
   3  -2  -5   -0.57    0.58
  -3   2   5    1.56    1.40
  -3  -2   5    3.95    2.17
   3   2  -5    0.70    1.60
  -3  -2   5   -2.93    3.38
  -3  -2   5    2.80    1.64
  -3  -2   4   49.20    3.93
   3   2  -4   47.05    3.66
  -3   2   4   37.01    7.64
   3   2  -4   48.22    3.58
   3   2  -4   48.98    7.65
  -3   2   4   48.94    3.57
  -3  -2   4   42.58    8.13
  -3  -2   4   43.27    3.45
  -3   2   3  300.24    8.63
   3   2  -3  295.04    8.61
  -3  -2   3  302.90    8.72
  -3  -2   3  266.98   16.21
   3   2  -3  291.76    8.23
  -3   2   3  302.24   17.94
  -3  -2   3  298.62    8.58
  -3   2   2   19.14    7.49
  -3  -2   2   12.84    4.97
   3   2  -2   12.87    2.54
  -3   2   2   16.94    2.52
  -3  -2   2   15.06    2.34
  -3  -2   2   16.24    2.46
   3   2  -2   11.80    2.26
   3   2  -1  521.82   11.27
  -3  -2   1  520.07   11.16
   3   2  -1  509.24   10.77
  -3  -2   1  510.82   21.81
  -3   2   1  521.20   23.04
  -3  -2   1  506.34   10.95
  -3   2   0   -1.82    4.69
   3   2   0    0.84    1.46
  -3   2   0    1.80    1.29
   3   2   0    3.26    1.45
  -3  -2   0   -0.47    1.26
  -3  -2   0    1.11    1.40
  -3  -2   0    0.03    3.50
  -3  -2  -1    3.42    1.25
   3   2   1    1.00    1.53
   3   2   1    1.73    1.30
  -3   2  -1    0.67    1.07
  -3  -2  -1    2.46    1.56
  -3  -2  -1    0.14    2.60
  -3  -2  -1    0.41    1.49
  -3  -2  -1   -0.84    1.38
  -3   2  -1    2.65    3.71
  -3   2  -2   62.92    4.09
   3   2   2   73.84    4.55
  -3  -2  -2   61.17    3.96
  -3   2  -2   61.43    4.05
  -3  -2  -2   64.77    4.23
   3   2   2   67.54    4.20
  -3  -2  -2   62.98    4.22
  -3  -2  -2   66.24    4.14
  -3  -2  -2   69.65    8.36
  -3   2  -2   59.79    8.11
  -3   2  -3    4.27    1.56
  -3  -2  -3    6.38    3.43
   3   2   3    2.63    1.56
  -3   2  -3    3.19    1.38
  -3   2  -3    4.03    1.55
  -3   2  -3    3.25    1.88
  -3  -2  -3    4.42    1.45
   3   2   3    6.52    1.81
  -3  -2  -3    1.55    1.53
  -3  -2  -3    3.36    1.14
  -3  -2  -3    3.51    1.27
  -3   2  -3   -2.63    4.36
  -3   2  -3    5.00    1.56
  -3  -2  -4  114.80    5.46
  -3   2  -4  107.49    5.07
  -3   2  -4  105.96    5.14
  -3   2  -4  112.05    5.63
  -3  -2  -4  118.86    5.74
  -3   2  -4  117.00    5.75
  -3  -2  -4  119.02    5.37
   3   2   4  114.67    5.49
  -3   2  -4  113.15    5.56
  -3   2  -4  105.24   12.21
  -3  -2  -4  104.50    5.40
  -3   2  -4  115.41    5.17
  -3  -2  -4  116.19    5.32
  -3  -2  -4  130.92   11.86
  -3  -2  -5   97.79    5.22
  -3  -2  -5   88.85    5.05
  -3   2  -5   96.73    5.29
  -3  -2  -5   94.60    4.87
  -3   2  -5   88.10    4.78
  -3   2  -5   88.03    4.91
  -3   2  -5   91.81    4.88
  -3   2  -5   82.19    4.47
  -3   2  -5  101.41    5.46
  -3  -2  -5   96.35    4.98
  -3  -2  -5  100.82    5.51
  -3   2  -5   97.60    5.20
  -3   2  -5   89.27    5.11
  -3  -2  -5   70.95    8.68
  -3   2  -5   87.09   10.94
  -3   2  -5   89.24    4.84
  -3  -2  -6   62.57    4.38
  -3   2  -6   66.97    4.44
  -3   2  -6   59.96    4.10
  -3   2  -6   59.26    4.10
  -3   2  -6   64.12    4.13
  -3   2  -6   56.59    4.41
  -3   2  -6   58.15    4.14
  -3  -2  -6   67.53    8.94
  -3   2  -6   61.74    4.43
  -3  -2  -6   60.81    4.13
  -3   2  -6   62.79    4.68
  -3  -2  -6   57.35    4.08
  -3  -2  -6   62.35    4.44
  -3  -2  -6   62.79    4.09
  -3   2  -6   61.95    4.26
  -3   2  -6   85.61   10.56
  -3   2  -7   16.05    2.68
  -3  -2  -7   13.55    2.67
  -3  -2  -7    7.35    4.00
  -3   2  -7   15.04    2.39
  -3   2  -7   17.83    2.84
  -3   2  -7   12.98    2.36
  -3   2  -7   17.47    2.95
  -3  -2  -7   17.24    2.33
  -3   2  -7   15.87    2.67
  -3  -2  -7   16.41    2.53
  -3  -2  -7   15.91    2.72
  -3   2  -7   16.69    2.84
  -3   2  -7    9.25    4.93
  -3   2  -7   16.23    2.50
  -3  -2  -8   99.23    5.79
  -3  -2  -8  102.66    5.33
  -3  -2  -8  112.92    6.10
  -3   2  -8  117.52    6.33
  -3   2  -8  121.05    6.25
  -3  -2  -8  112.87    6.29
  -3  -2  -8  122.13   12.43
  -3   2  -8  106.06    5.53
  -3   2  -8  104.90    5.54
  -3   2  -8  114.69    6.13
  -3   2  -8  104.39    5.78
  -3  -2  -8  102.40    5.60
  -3   2  -8  102.55   12.47
  -3   2  -8  117.49    6.07
  -3   2  -8  107.73    5.88
  -3  -2  -9  136.88    6.75
  -3   2  -9  141.28    6.90
  -3  -2  -9  135.90    7.04
  -3   2  -9  137.19    6.20
  -3   2  -9  133.62    6.50
  -3   2  -9  141.39    7.18
  -3  -2  -9  134.02    6.22
  -3   2  -9  132.96   14.48
  -3  -2  -9  139.79    6.72
  -3   2  -9  142.40    6.68
  -3  -2  -9  137.24    6.94
  -3   2  -9  142.23    7.01
  -3   2  -9  146.60    6.95
  -3  -2 -10   72.56    5.41
  -3   2 -10   75.74    5.36
  -3  -2 -10   63.85    5.14
  -3   2 -10   70.60    5.24
  -3   2 -10   75.93    5.53
  -3  -2 -10   72.06    5.09
  -3   2 -10   72.45    4.97
  -3   2 -10   67.07    5.15
  -3  -2 -10   68.22    5.24
  -3   2 -10   84.13   11.79
  -3   2 -10   74.59    5.41
  -3   2 -11    4.08    2.24
  -3  -2 -11    9.69    3.00
  -3   2 -11    5.52    2.34
  -3  -2 -11    6.57    2.76
  -3   2 -11    6.37    2.37
  -3  -2 -11    9.15    2.84
  -3   2 -11    6.78    2.66
  -3   2 -11    4.20    2.08
  -3  -2 -11    6.59    2.41
  -3  -2 -11    4.87    2.32
  -3   2 -12   10.84    2.89
  -3  -2 -12    9.65    3.09
  -3   2 -12    8.13    2.89
  -3  -2 -12    9.19    2.87
  -3   2 -12   12.04    2.78
  -3  -2 -12    5.96    2.20
  -3   2 -12   12.42    3.32
  -3  -2 -12    8.44    2.72
  -3  -2 -12   14.31    3.03
  -3  -2 -12    8.74    2.54
  -3   2 -13   26.66    3.98
  -3  -2 -13   36.27    4.29
  -3   2 -13   33.29    4.28
  -3   2 -13   33.15    4.21
  -3   2 -13   34.97    4.32
  -3  -2 -13   31.32    3.72
  -3  -2 -13   34.29    3.88
  -3  -2 -13   31.84    3.85
  -3  -2 -13   33.84    3.91
  -3   2 -14    4.29    2.77
  -3  -2 -14    6.22    3.04
  -3   2 -14    6.27    2.96
  -3   2 -14    2.35    2.53
  -3  -2 -14    5.89    2.29
  -3  -2 -14    3.85    2.72
  -3  -2 -14    6.09    1.53
  -3  -2 -15  212.88    9.12
  -3   2 -15  227.29    9.54
  -3   2 -15  233.36    9.82
  -3  -2 -15  216.70    8.52
  -3  -2 -15  228.21    9.61
  -3  -2 -15  222.25    8.69
  -3   2 -15  227.25    9.68
  -3   2 -16   11.33    3.44
  -3  -2 -16    4.47    2.84
  -3   2 -16    8.63    3.28
  -3  -2 -16    6.02    2.24
  -3   2 -16    7.68    2.67
  -3  -2 -16   10.92    3.07
  -3  -2 -16    9.54    2.21
  -3   2 -17   31.10    4.22
  -3  -2 -17   31.31    3.82
  -3  -2 -17   30.59    3.30
  -3   2 -17   27.53    3.69
  -3  -2 -17   25.06    3.81
  -3   2 -18   -0.60    2.16
  -3  -2 -18    1.34    1.79
  -3  -2 -18    2.56    1.67
  -3   2 -18    4.05    2.53
   3   2  18    5.83    1.59
  -3  -2 -18   -0.72    1.96
  -3  -2 -19   68.45    4.66
  -3   2 -19   91.20    5.57
  -3  -2 -19   82.58    5.40
  -3   2 -19   86.19    5.49
  -3  -2 -19   77.17    4.63
  -3   2 -20   36.96    3.39
  -3  -2 -20   29.16    2.75
  -3  -2 -20   33.70    3.34
  -3   2 -20   30.34    3.34
  -3  -2 -20   28.37    2.84
  -3   2 -21   35.76    3.08
  -3  -2 -21   31.60    3.18
  -3   2 -21   33.74    3.19
  -3   3  22    1.06    1.36
   3  -3 -22   -0.06    1.21
   3  -3 -22   -1.27    1.08
   3  -3 -21   41.37    3.75
   3   3 -21   40.74    3.56
  -3  -3  21   39.54    3.32
   3  -3 -21   40.96    3.52
  -3   3  21   40.44    3.61
   3   3 -20   -1.47    0.84
   3  -3 -20   -1.18    1.78
   3   3 -20   -0.66    1.66
   3  -3 -20   -0.51    1.74
  -3   3  20    2.31    2.16
  -3  -3  20   -2.06    1.64
   3   3 -19    0.87    2.27
   3   3 -19   -1.26    0.74
   3  -3 -19   -1.68    2.52
   3  -3 -19   -1.67    1.93
  -3   3  19   -1.63    1.83
  -3  -3  19    0.58    2.29
   3   3 -19    2.73    2.19
   3  -3 -19    0.99    2.08
   3   3 -18   17.27    3.67
   3   3 -18   19.71    2.88
   3  -3 -18   20.82    3.83
   3   3 -18   20.02    3.76
  -3   3  18   22.87    3.72
   3  -3 -18   21.24    3.52
  -3  -3  18   14.18    3.45
   3  -3 -18   18.58    3.10
   3   3 -17    0.54    3.00
   3   3 -17   -2.51    1.01
   3  -3 -17    5.94    2.59
   3  -3 -17   -1.55    2.34
   3   3 -17   -1.21    2.97
  -3   3  17   -1.97    2.45
  -3  -3  17   -3.78    3.31
   3  -3 -17   -2.24    2.39
   3   3 -16   -0.96    2.75
   3   3 -16   -0.99    2.56
   3   3 -16    2.02    1.22
   3  -3 -16    1.38    3.32
   3   3 -16    3.02    1.96
   3  -3 -16   -2.59    2.48
  -3   3  16    4.51    2.88
  -3  -3  16    0.80    2.83
   3  -3 -16    4.96    2.31
   3   3 -15   -0.97    3.29
   3   3 -15    1.14    1.24
   3  -3 -15    3.43    3.15
   3   3 -15   -0.01    3.27
   3   3 -15   -4.36    2.12
   3  -3 -15   -2.93    2.48
  -3   3  15   -0.54    2.32
   3  -3 -15   -0.06    2.13
   3   3 -14   55.42    4.27
   3  -3 -14   54.22    5.24
   3  -3 -14   51.93    4.84
   3   3 -14   66.22    5.26
   3   3 -14   62.95    5.67
  -3   3  14   66.11    5.55
   3  -3 -14   59.67    5.60
   3   3 -14   56.87    5.18
   3   3 -13   12.80    3.38
   3  -3 -13    9.32    2.84
  -3  -3  13   10.65    2.72
   3   3 -13    8.45    3.24
   3  -3 -13    5.81    2.56
   3   3 -13    8.42    2.73
  -3   3  13   11.04    3.01
   3  -3 -13    8.03    3.28
   3  -3 -12  522.60   14.20
   3  -3 -12  500.56   13.09
   3   3 -12  510.96   13.44
   3   3 -12  522.48   14.04
   3   3 -12  513.85   30.89
  -3   3  12  479.66   28.24
  -3  -3  12  490.04   13.27
  -3  -3  12  540.38   31.60
  -3   3  12  519.87   13.69
   3  -3 -12  531.93   14.63
   3   3 -12  530.97   14.30
   3   3 -11  538.82   14.07
   3   3 -11  516.27   29.12
   3  -3 -11  503.28   13.60
   3   3 -11  529.75   13.69
  -3  -3  11  530.45   29.73
   3   3 -11  538.15   12.94
  -3   3  11  512.80   13.40
  -3   3  11  496.55   28.21
  -3  -3  11  508.13   12.89
   3  -3 -11  505.90   12.88
   3  -3 -11  531.18   14.51
  -3  -3  11  501.23   13.46
   3   3 -10   13.84    6.21
   3   3 -10    5.28    2.68
  -3  -3  10    6.41    1.97
   3   3 -10    8.00    2.77
   3  -3 -10    7.04    2.37
  -3   3  10    5.88    5.53
   3  -3 -10    7.89    2.08
   3   3 -10    7.27    2.16
  -3  -3  10    5.38    4.64
  -3   3  10    7.05    2.41
  -3  -3  10    7.96    1.85
   3   3  -9  327.85   10.54
  -3  -3   9  319.15   10.67
   3  -3  -9  320.32    9.50
   3  -3  -9  313.56   10.29
   3   3  -9  321.43   22.06
  -3  -3   9  306.05   10.07
  -3  -3   9  310.91   22.16
   3   3  -9  338.16   10.17
  -3   3   9  314.13    9.85
  -3   3   9  323.40   22.09
   3   3  -8  120.39    6.55
  -3   3   8  106.26   13.02
   3  -3  -8  115.70    6.19
  -3  -3   8  126.91    6.59
  -3  -3   8  115.49    6.65
   3   3  -8  119.63    6.03
  -3   3   8  118.77    5.92
  -3  -3   8  116.08   14.62
   3   3  -8  113.34   13.21
  -3   3   7   -3.14    5.05
   3   3  -7    1.77    1.81
  -3   3   7   -0.71    1.84
   3  -3  -7    1.19    1.67
  -3  -3   7   -2.55    1.71
   3   3  -7    2.38    1.83
  -3  -3   7    2.01    3.26
  -3  -3   7   -0.32    0.67
  -3   3   7   -2.38    1.02
  -3  -3   7    1.22    1.67
   3  -3  -6   10.33    2.02
  -3   3   6   15.95    5.85
   3   3  -6   13.64    2.59
   3   3  -6   14.41    5.11
  -3   3   6   16.16    2.83
   3   3  -6   13.42    2.13
  -3  -3   6   17.22    3.07
   3   3  -6   10.49    2.18
  -3  -3   6   11.78    2.46
  -3  -3   6   24.41    6.11
  -3  -3   6   12.27    2.46
   3   3  -5  118.56    6.22
  -3  -3   5  111.38   12.94
   3  -3  -5  116.50    5.57
  -3   3   5  118.08    6.36
  -3  -3   5  117.97    6.31
  -3  -3   5  117.94    6.56
   3   3  -5  125.07   13.18
  -3   3   5  123.86    5.91
  -3  -3   5  119.77    5.99
   3   3  -5  113.92    5.83
  -3   3   5  127.56   14.07
  -3   3   4   18.21    7.09
   3   3  -4   27.93    3.23
  -3  -3   4   27.32    7.74
   3   3  -4   21.45    6.02
  -3   3   4   23.48    3.19
  -3  -3   4   27.10    3.80
  -3   3   4   26.70    2.90
   3   3  -4   27.08    3.26
  -3  -3   4   25.12    2.85
  -3  -3   4   22.42    3.02
  -3   3   3    7.62    4.46
  -3  -3   3    4.62    2.34
  -3  -3   3    7.67    1.42
   3   3  -3    7.48    1.99
  -3  -3   3   -0.29    2.18
  -3   3   3    4.19    1.77
  -3   3   3    6.05    1.89
   3   3  -3    5.48    1.69
  -3  -3   3    4.93    1.77
  -3  -3   3    6.71    2.29
  -3   3   2   72.06    9.33
   3   3  -2   81.66    4.87
  -3  -3   2   83.58    4.76
  -3   3   2   62.61    3.89
  -3   3   2   77.56    5.06
  -3  -3   2   77.18   10.77
  -3   3   2   72.51    4.84
  -3  -3   2   78.63    5.35
  -3  -3   2   72.14    4.96
   3   3  -2   82.30    4.82
  -3  -3   2   73.46    4.58
  -3  -3   2   76.46    4.96
  -3  -3   1    7.43    1.54
   3   3  -1    6.02    1.81
  -3   3   1    5.81    1.68
  -3   3   1    4.87    2.01
   3   3  -1    7.31    1.74
  -3  -3   1    5.30    6.05
  -3  -3   1    5.02    2.16
  -3   3   1    6.08    2.07
  -3  -3   1    4.45    2.00
  -3  -3   1    5.68    1.70
  -3  -3   1    4.36    2.01
  -3   3   1   16.39    6.59
  -3  -3   0  114.35   11.98
   3   3   0  101.95    5.49
  -3   3   0  103.24    5.81
  -3  -3   0  107.08    5.44
  -3   3   0   99.24    4.96
   3   3   0  112.86    5.33
  -3   3   0   94.01    5.53
  -3  -3   0  105.12    5.91
  -3  -3   0  104.15    5.95
   3   3   0  101.62    5.54
  -3  -3   0  101.05    5.31
  -3  -3   0  104.01    5.89
  -3   3   0   94.74   12.07
  -3   3  -1  280.33   19.26
   3   3   1  259.49    8.67
  -3  -3  -1  260.65    8.40
  -3   3  -1  251.57    8.02
  -3   3  -1  242.27    7.46
  -3   3  -1  261.72    9.04
  -3   3  -1  261.86    9.07
   3   3   1  264.00    8.27
  -3  -3  -1  270.65    9.03
   3   3   1  272.91    8.93
  -3  -3  -1  247.66    8.98
  -3  -3  -1  264.79    9.18
  -3  -3  -1  260.22    8.65
  -3  -3  -1  252.53   18.54
  -3   3  -1  249.94    7.62
  -3  -3  -2   -2.47    1.25
   3   3   2    1.11    2.13
  -3   3  -2    2.22    1.66
   3   3   2    0.12    1.59
  -3   3  -2    1.24    2.06
  -3   3  -2   -0.87    1.25
  -3   3  -2    1.29    1.52
  -3  -3  -2    1.91    2.04
  -3  -3  -2   -5.45    4.51
   3   3   2    2.95    2.05
  -3  -3  -2    1.54    1.96
  -3  -3  -2   -0.54    1.37
  -3  -3  -2    3.19    2.02
  -3   3  -2   -7.58    6.05
  -3   3  -2    3.81    1.41
   3   3   3  647.67   14.02
  -3  -3  -3  640.94   13.58
  -3   3  -3  634.36   13.16
  -3   3  -3  627.00   12.85
  -3   3  -3  631.90   14.25
  -3  -3  -3  644.91   13.58
  -3   3  -3  650.09   14.53
  -3  -3  -3  646.21   14.69
  -3   3  -3  659.64   30.22
   3   3   3  636.97   13.97
  -3  -3  -3  647.18   14.10
  -3  -3  -3  633.36   14.00
  -3  -3  -3  695.15   30.53
  -3   3  -3  603.19   12.61
  -3   3  -4   74.73    5.28
  -3   3  -4   69.22   10.29
   3   3   4   75.04    5.16
  -3  -3  -4   74.92    4.94
  -3   3  -4   77.76    4.86
  -3   3  -4   77.29    4.89
  -3   3  -4   64.84    4.83
  -3  -3  -4   77.51   10.63
  -3  -3  -4   75.24    4.96
  -3  -3  -4   73.88    5.20
   3   3   4   81.56    5.38
  -3  -3  -4   72.58    5.06
  -3  -3  -4   73.12    4.94
  -3   3  -4   70.57    4.69
   3   3   5   51.69    4.51
  -3  -3  -5   47.29    4.19
  -3   3  -5   46.37    4.19
  -3   3  -5   44.30    3.92
  -3   3  -5   44.21    4.37
  -3   3  -5   44.21    4.45
  -3  -3  -5   40.65    4.24
   3   3   5   44.62    4.34
  -3  -3  -5   42.56    4.33
  -3  -3  -5   45.46    9.05
  -3  -3  -5   45.08    4.29
  -3   3  -5   59.11   10.91
  -3   3  -5   39.62    3.63
   3   3   6  244.38    9.26
  -3  -3  -6  228.50    8.64
  -3  -3  -6  253.11   19.84
  -3   3  -6  234.16    8.72
  -3   3  -6  235.19    8.69
  -3   3  -6  237.01    9.32
  -3   3  -6  242.23    9.24
  -3  -3  -6  230.07    8.94
  -3   3  -6  243.47   20.19
  -3  -3  -6  239.49    9.32
  -3  -3  -6  238.17    8.78
  -3   3  -6  234.63    8.66
  -3  -3  -7   14.75    3.09
  -3   3  -7   15.21    2.78
   3   3   7   12.18    3.19
  -3   3  -7   15.69    3.09
  -3   3  -7   19.04    2.95
  -3   3  -7   14.77    2.56
  -3   3  -7   12.03    3.02
  -3  -3  -7   11.60    2.42
  -3  -3  -7   15.49    3.04
  -3  -3  -7   15.92    6.63
  -3   3  -7   18.82    5.47
  -3  -3  -7   11.15    2.63
  -3   3  -7   13.13    2.96
  -3  -3  -8   69.10    5.22
  -3   3  -8   77.06    5.48
  -3  -3  -8   68.31   10.78
  -3   3  -8   75.17    5.55
  -3   3  -8   76.21    5.84
  -3   3  -8   69.01    4.77
  -3   3  -8   76.97    5.34
  -3   3  -8   72.59    5.30
  -3  -3  -8   74.91    5.30
  -3  -3  -8   73.16    5.06
  -3  -3  -8   69.52    5.78
  -3   3  -8   77.92    5.62
  -3   3  -8   75.26   11.35
  -3   3  -8   75.19    5.47
  -3  -3  -9   79.41    5.79
  -3   3  -9   86.27    6.01
  -3   3  -9   66.09    5.69
  -3   3  -9   76.32    5.19
  -3   3  -9   73.61    5.48
  -3   3  -9   72.54    5.51
  -3  -3  -9   73.73    5.34
  -3  -3  -9   81.34    5.38
  -3  -3  -9   68.89    5.92
  -3  -3  -9   78.87    5.05
  -3   3  -9   80.14   12.52
  -3   3  -9   71.44    5.16
  -3   3  -9   69.69    5.53
  -3  -3 -10   38.11    4.36
  -3   3 -10   44.33    4.79
  -3   3 -10   42.88    4.73
  -3   3 -10   45.75    4.42
  -3   3 -10   47.60    4.61
  -3   3 -10   44.38    4.47
  -3  -3 -10   54.52    4.49
  -3  -3 -10   44.24    4.06
  -3  -3 -10   44.63    4.64
  -3   3 -10   53.25    4.79
  -3   3 -10   57.57   10.05
  -3   3 -10   45.62    4.79
  -3   3 -11    3.39    2.04
  -3  -3 -11    2.58    2.44
  -3   3 -11   -0.30    1.64
  -3   3 -11   -0.93    2.37
  -3   3 -11    1.58    1.76
  -3  -3 -11    2.06    2.11
  -3  -3 -11    1.33    2.72
  -3   3 -11    2.02    2.88
  -3   3 -12    1.78    1.83
  -3  -3 -12    4.29    1.87
  -3  -3 -12    2.81    2.10
  -3  -3 -12    2.30    2.95
  -3   3 -12    0.75    2.74
  -3   3 -12   -0.07    2.10
  -3   3 -12   -1.89    2.44
  -3  -3 -12    0.67    2.54
  -3  -3 -13   40.53    5.23
  -3   3 -13   41.36    4.53
  -3   3 -13   42.92    4.74
  -3  -3 -13   39.68    4.33
  -3  -3 -13   40.16    4.55
  -3   3 -13   45.10    4.39
  -3   3 -14   13.96    2.72
  -3  -3 -14   13.25    3.42
  -3   3 -14   11.57    2.98
  -3  -3 -14   11.22    2.61
  -3   3 -14   18.76    3.15
  -3  -3 -14   11.36    3.13
  -3  -3 -15  268.35   10.25
  -3   3 -15  291.65   10.08
  -3   3 -15  288.20   10.16
  -3  -3 -15  290.65    9.84
  -3  -3 -15  274.20    9.92
  -3   3 -15  273.11   10.00
  -3   3 -16   18.49    3.39
  -3  -3 -16   16.49    3.55
  -3   3 -16   18.46    2.89
  -3  -3 -16   19.17    2.93
  -3  -3 -16   17.74    2.97
  -3   3 -17   26.85    3.54
   3   3  17   23.37    2.98
  -3  -3 -17   24.49    3.56
  -3   3 -17   27.73    3.39
  -3  -3 -17   20.01    2.85
  -3  -3 -17   28.26    3.09
   3   3  18   46.41    3.54
  -3  -3 -18   43.48    3.79
  -3  -3 -18   35.33    3.43
   3   3  18   35.99    3.45
  -3  -3 -19   31.05    3.02
   3   3  19   27.82    3.06
   3   3  19   26.71    2.69
  -3  -3 -19   21.33    2.68
  -3   4  19    2.75    1.71
   3  -4 -19   -1.95    1.19
   3   4 -19    1.16    1.63
   3  -4 -19   -0.28    1.17
  -3   4  19   -2.28    1.36
  -3  -4  19    4.58    1.53
   3   4 -18   18.12    2.63
   3   4 -18   21.28    2.75
  -3   4  18   17.46    2.56
   3  -4 -18   18.54    2.85
   3   4 -18   16.81    2.39
  -3   4  18   18.24    2.67
  -3  -4  18   11.28    2.66
   3  -4 -18   17.66    2.77
   3   4 -17   11.00    2.43
  -3   4  17   11.00    2.74
   3  -4 -17    9.79    2.90
   3   4 -17    7.97    2.06
   3   4 -17    8.37    2.15
  -3   4  17    8.29    2.08
  -3  -4  17    9.85    2.78
   3  -4 -17    9.54    2.70
   3   4 -16   17.53    3.10
   3   4 -16   13.92    2.70
  -3   4  16   17.54    3.28
   3  -4 -16   12.76    2.93
   3   4 -16   12.16    2.41
   3  -4 -16   14.04    2.60
  -3   4  16   14.26    2.80
  -3  -4  16   10.00    2.79
   3  -4 -16   11.36    2.92
   3   4 -15   19.58    3.25
   3   4 -15   19.27    3.40
  -3   4  15   22.02    3.88
   3  -4 -15   21.10    3.42
   3   4 -15   21.06    3.39
   3  -4 -15   20.74    3.09
  -3   4  15   20.49    3.16
   3  -4 -15   21.40    3.87
   3  -4 -14  139.53    7.38
  -3   4  14  148.99    8.16
   3   4 -14  144.71    7.16
   3   4 -14  132.12    7.11
   3  -4 -14  136.77    6.60
  -3   4  14  137.76    7.03
   3  -4 -14  141.90    7.82
   3   4 -14  131.39    6.59
   3   4 -13   -1.48    2.12
  -3   4  13    3.27    2.89
   3  -4 -13   -1.36    2.18
   3   4 -13    1.16    2.41
   3   4 -13    1.50    1.92
   3  -4 -13    2.67    2.10
  -3   4  13    3.33    2.53
  -3  -4  13    4.96    1.49
   3  -4 -13    5.11    3.56
  -3  -4  12  138.57    7.16
   3  -4 -12  131.44    6.96
  -3   4  12  147.02    8.28
   3   4 -12  132.30    7.28
   3   4 -12  131.81    7.14
  -3   4  12  130.64    6.84
   3  -4 -12  129.77    8.00
   3   4 -12  132.43    7.01
  -3   4  11   23.15    4.39
   3  -4 -11   30.49    3.79
   3   4 -11   33.29    4.26
   3   4 -11   23.83    3.95
  -3  -4  11   25.86    3.55
  -3   4  11   35.31    3.98
   3  -4 -11   26.22    4.44
   3   4 -11   33.31    4.00
   3   4 -10    2.01    2.09
  -3   4  10   -0.02    2.65
   3  -4 -10    0.06    1.52
  -3  -4  10   -0.03    2.44
   3   4 -10   -1.65    2.52
  -3   4  10    1.18    1.71
   3   4 -10   -1.72    2.09
  -3  -4  10    0.18    1.59
   3  -4 -10    0.88    2.69
   3   4  -9    1.54    2.03
   3   4  -9    0.08    2.34
   3   4  -9    2.47    1.91
  -3   4   9    3.45    3.34
   3  -4  -9    3.65    1.91
  -3  -4   9    0.43    2.56
  -3   4   9    0.06    1.46
  -3  -4   9    1.54    1.71
   3  -4  -9   -0.38    2.28
   3   4  -8   34.90    4.02
  -3   4   8   40.08    4.87
   3   4  -8   40.16    4.81
  -3  -4   8   36.77    4.36
  -3   4   8   40.79    3.91
  -3  -4   8   33.10    3.81
   3  -4  -8   31.76    4.41
   3   4  -8   30.43    3.27
   3   4  -7    2.96    1.80
   3   4  -7    3.54    2.03
   3   4  -7   -7.02    6.58
  -3  -4   7    9.03    4.97
  -3   4   7    2.52    2.55
  -3  -4   7    2.72    2.84
   3   4  -7    5.08    2.29
  -3  -4   7    2.13    1.97
  -3  -4   7    4.32    2.21
   3  -4  -7    2.18    2.42
   3   4  -6  114.04    6.25
   3   4  -6  120.93   13.35
  -3  -4   6  107.30   13.84
  -3   4   6  112.45    7.14
   3   4  -6  110.27    6.68
   3   4  -6  118.48    5.94
  -3  -4   6  105.75    7.04
  -3  -4   6  115.99    6.29
   3  -4  -6  110.29    6.73
  -3  -4   6  105.74    6.55
   3   4  -6  112.86    6.18
  -3   4   6  116.48   13.76
   3   4  -5  107.26    6.01
   3   4  -5  111.61   14.25
  -3   4   5  109.13    7.07
  -3  -4   5  106.50    6.28
  -3  -4   5  118.06   13.95
  -3  -4   5  107.73    6.92
   3   4  -5  113.44    5.93
   3  -4  -5  107.66    6.59
  -3  -4   5  108.76    6.58
   3   4  -5  111.98    6.23
  -3   4   5  125.56   13.52
   3   4  -4    6.38    1.97
   3   4  -4   -0.57    1.55
   3   4  -4    1.69    4.20
  -3   4   4    0.92    2.73
  -3  -4   4    4.22    3.09
  -3  -4   4    9.64    3.61
   3   4  -4    0.32    1.55
  -3  -4   4    2.33    2.18
  -3  -4   4    3.61    2.62
   3  -4  -4    2.04    1.93
  -3   4   4    5.52    5.97
   3   4  -3  290.48    9.53
  -3   4   3  280.47    8.92
  -3  -4   3  269.25    9.98
  -3   4   3  293.23   10.74
  -3  -4   3  290.48   10.73
   3   4  -3  309.22   22.06
   3   4  -3  287.00    9.43
  -3  -4   3  295.06   21.55
  -3   4   3  246.19   20.56
  -3  -4   3  287.34   10.48
   3   4  -2   65.52    4.72
  -3  -4   2   68.62    5.39
  -3   4   2   53.96    4.26
  -3   4   2   65.86    5.40
  -3  -4   2   64.42    5.47
   3   4  -2   62.87    4.70
  -3  -4   2   63.08   11.57
  -3  -4   2   67.71    5.46
  -3   4   2   77.21   11.27
   3   4  -1    3.28    2.08
  -3   4   1    5.43    1.90
   3   4  -1    8.33    2.22
  -3   4   1    5.03    2.67
  -3  -4   1    4.52    2.43
   3   4  -1    6.86    2.23
  -3  -4   1    6.63    2.64
  -3  -4   1    2.83    2.11
  -3  -4   1    4.68    2.12
  -3  -4   1    6.65    2.89
  -3   4   1    0.99    4.43
   3   4   0  194.76    7.74
  -3   4   0  174.50   17.89
   3   4   0  206.52    8.30
  -3   4   0  184.99    7.69
   3   4   0  181.64    7.66
  -3   4   0  198.44    8.90
  -3  -4   0  188.63    8.71
  -3  -4   0  197.89    8.92
  -3  -4   0  191.73    7.88
  -3  -4   0  189.89   18.53
  -3  -4   0  210.55    9.09
  -3   4   0  181.89    7.04
  -3  -4  -1   -1.48    1.07
  -3  -4  -1   -0.91    4.21
   3   4   1    0.69    1.79
  -3   4  -1    1.81    1.90
   3   4   1   -5.76    2.34
  -3   4  -1    0.86    2.35
  -3  -4  -1    0.38    2.45
   3   4   1    2.00    2.01
  -3  -4  -1    3.76    2.50
  -3  -4  -1   -1.02    2.32
  -3  -4  -1   -1.25    2.46
  -3   4  -1   -5.57    6.57
  -3   4  -1    1.46    1.23
  -3  -4  -2   -0.05    1.05
   3   4   2    1.67    1.49
  -3   4  -2    5.86    1.97
   3   4   2    1.05    2.04
  -3  -4  -2   -8.73    6.37
  -3   4  -2    1.52    2.59
  -3  -4  -2   -0.64    2.19
   3   4   2    1.33    2.12
  -3  -4  -2    1.02    2.99
  -3  -4  -2    3.88    2.21
  -3   4  -2    3.48    6.02
  -3  -4  -2    3.89    2.48
  -3   4  -2    2.43    1.87
   3   4   3  128.56    6.32
  -3  -4  -3  145.14    6.77
  -3  -4  -3  127.36    7.32
  -3   4  -3  127.90    6.79
   3   4   3  139.44    7.08
  -3   4  -3  138.30    6.54
  -3   4  -3  142.76    7.75
  -3  -4  -3  140.77    7.37
  -3  -4  -3  131.66   14.70
  -3  -4  -3  132.70    7.74
   3   4   3  145.68    7.19
  -3  -4  -3  132.04    7.04
  -3   4  -3  153.03   16.95
  -3   4  -3  126.51    6.43
  -3  -4  -4  155.94   16.31
   3   4   4  153.14    7.09
  -3  -4  -4  159.60    7.25
  -3   4  -4  169.03    8.00
   3   4   4  159.37    7.75
  -3   4  -4  161.48    7.25
  -3   4  -4  165.88    8.26
  -3  -4  -4  163.08    7.59
   3   4   4  173.28    8.09
  -3   4  -4  175.66   17.86
  -3  -4  -4  179.11    8.69
  -3  -4  -4  166.07    7.83
  -3  -4  -4  158.45    8.03
  -3   4  -4  172.49    7.66
  -3  -4  -5  123.18    7.62
   3   4   5  121.67    6.36
  -3  -4  -5  127.89    6.60
  -3   4  -5  128.15    7.09
  -3  -4  -5  122.58   14.63
   3   4   5  122.16    6.98
  -3   4  -5  126.24    6.60
  -3   4  -5  123.76    7.17
   3   4   5  138.48    7.52
  -3  -4  -5  130.48    7.42
  -3  -4  -5  138.29    7.64
  -3   4  -5  133.80    7.01
   3   4   6  741.85   15.22
  -3  -4  -6  747.18   16.09
  -3   4  -6  738.84   16.60
   3   4   6  741.54   16.57
  -3   4  -6  723.24   15.60
  -3   4  -6  759.60   17.39
  -3  -4  -6  734.56   16.99
   3   4   6  745.58   16.73
  -3  -4  -6  743.85   17.12
  -3  -4  -6  740.03   16.73
  -3   4  -6  778.18   16.38
   3   4   7  249.36    8.97
  -3  -4  -7  258.42    9.69
  -3   4  -7  282.34   10.48
   3   4   7  280.63   10.59
  -3   4  -7  273.68   10.00
  -3   4  -7  278.45   10.90
  -3  -4  -7  270.33   10.41
   3   4   7  278.76   10.57
  -3  -4  -7  278.70   10.65
  -3  -4  -7  263.83   10.11
  -3   4  -7  264.74    9.97
   3   4   8   44.76    4.30
  -3  -4  -8   55.68    4.90
  -3   4  -8   65.67    5.69
   3   4   8   52.29    5.40
  -3   4  -8   58.44    5.12
  -3   4  -8   57.25    5.55
  -3  -4  -8   61.79    5.26
   3   4   8   60.81    5.31
  -3  -4  -8   56.44    5.56
  -3  -4  -8   55.28    4.94
  -3   4  -8   56.38    5.14
  -3  -4  -9   44.41    4.59
  -3   4  -9   49.36    4.67
   3   4   9   43.27    5.07
  -3   4  -9   40.88    4.96
  -3   4  -9   47.81    4.96
  -3  -4  -9   42.35    4.44
  -3  -4  -9   48.59    4.84
   3   4   9   47.98    5.00
  -3  -4  -9   39.19    4.60
  -3   4  -9   46.98    4.82
  -3  -4 -10    2.46    2.74
   3   4  10    4.75    3.11
  -3   4 -10    1.60    2.35
  -3   4 -10    1.00    2.35
   3   4  10   -1.69    2.49
  -3  -4 -10   -0.48    2.27
  -3  -4 -10   -3.50    2.82
  -3  -4 -10   -1.13    2.25
  -3   4 -10    2.84    2.53
  -3  -4 -11    1.25    2.71
   3   4  11   -2.40    2.91
  -3   4 -11   -4.78    2.39
   3   4  11   -1.45    2.81
  -3  -4 -11   -0.68    1.75
  -3  -4 -11    0.41    3.09
  -3  -4 -11    1.57    1.14
  -3   4 -11    2.43    2.70
  -3  -4 -12    4.63    2.86
   3   4  12    1.56    2.51
   3   4  12    0.19    2.31
  -3  -4 -12    1.79    2.62
  -3  -4 -13   70.05    5.49
   3   4  13   62.63    5.41
   3   4  13   62.98    5.10
  -3  -4 -13   64.86    5.42
  -3  -4 -14    5.49    2.32
   3   4  14    8.32    2.88
   3   4  14    3.57    2.69
  -3  -4 -14    8.03    2.68
  -3  -4 -15    1.15    2.34
   3   4  15    0.52    2.13
   3   4  15    1.31    2.03
  -3  -4 -15    3.80    1.75
  -3  -4 -16   50.42    4.05
   3   4  16   44.42    3.79
   3   4  16   47.25    3.83
  -3  -4 -16   44.31    3.67
  -3  -4 -17    0.37    1.46
   3   4  17    2.15    1.59
   3   4  17    2.01    1.51
  -3  -4 -17   -0.92    1.31
  -3   5  16   -3.61    1.30
   3   5 -16   -1.35    1.30
   3  -5 -16   -0.71    1.46
  -3   5  15   -1.76    1.35
   3   5 -15    1.59    1.46
   3   5 -15    1.96    1.39
  -3   5  15   -0.55    0.47
  -3  -5  15    0.75    1.70
   3  -5 -15   -2.16    1.75
  -3   5  14    2.78    1.41
   3   5 -14    1.30    1.26
   3   5 -14    1.88    1.58
   3  -5 -14   -0.04    1.64
  -3   5  13   16.24    3.19
   3   5 -13   14.48    2.24
   3   5 -13   17.24    2.71
  -3  -5  13   14.52    2.18
  -3   5  13   20.33    2.58
   3  -5 -13   13.00    2.30
   3  -5 -13   18.21    3.06
  -3   5  12    0.07    1.91
   3   5 -12   -0.73    1.63
   3   5 -12    0.87    1.47
  -3  -5  12   -0.17    0.97
  -3   5  12   -1.08    1.83
   3  -5 -12    2.59    2.19
  -3   5  11    4.16    2.60
   3   5 -11    4.23    1.84
  -3  -5  11    6.65    2.17
   3   5 -11    8.96    2.80
  -3   5  11    3.80    1.74
   3  -5 -11    0.65    1.85
   3   5 -10    0.48    1.15
  -3  -5  10   -0.01    1.45
   3   5 -10   -1.84    2.22
   3  -5 -10    0.83    2.56
  -3   5   9   43.13    4.86
   3   5  -9   48.21    4.65
  -3  -5   9   41.75    4.71
   3  -5  -9   43.83    4.74
   3   5  -9   49.95    4.03
   3   5  -8    1.08    0.76
  -3  -5   8   -1.42    2.24
  -3   5   8   -1.45    2.92
   3   5  -8    3.59    2.13
  -3  -5   8    1.65    1.46
   3  -5  -8    1.54    2.07
  -3   5   7   61.70    5.32
   3   5  -7   54.11    4.84
  -3  -5   7   51.71    5.00
   3  -5  -7   49.49    4.78
  -3  -5   7   54.55    4.73
   3   5  -7   58.74    4.70
   3   5  -6    3.27    1.83
  -3  -5   6    3.46    1.91
  -3   5   6    2.92    3.25
   3   5  -6    5.46    2.69
  -3  -5   6    4.63    2.92
  -3  -5   6    6.27    2.18
   3  -5  -6    6.13    2.59
  -3   5   5  120.60    7.73
   3   5  -5  103.38    6.40
  -3  -5   5  114.26    7.43
  -3  -5   5   99.94    6.12
   3  -5  -5   94.42    6.08
  -3  -5   5  110.97    6.69
   3   5  -5  120.22    6.59
   3   5  -4    5.30    2.13
  -3  -5   4    2.08    3.31
  -3   5   4    3.71    1.96
  -3   5   4    4.38    3.47
  -3  -5   4    6.93    2.66
   3   5  -4    2.64    2.15
  -3  -5   4    8.81    2.46
   3  -5  -4    4.77    2.18
  -3   5   3  256.08    8.87
  -3   5   3  272.96   10.84
   3   5  -3  230.64    8.91
  -3  -5   3  247.61    9.74
  -3  -5   3  266.12   10.65
  -3  -5   3  256.90   10.11
   3  -5  -3  229.32    8.64
   3   5  -3  263.48    9.88
   3   5  -2    4.35    2.07
  -3   5   2    3.43    2.00
  -3   5   2    1.87    3.46
  -3  -5   2    3.53    3.45
   3   5  -2    1.81    2.00
  -3  -5   2    6.93    3.06
  -3  -5   2    3.18    3.03
   3   5  -1   18.97    3.67
  -3   5   1   14.79    2.86
   3   5  -1   14.49    2.96
  -3   5   1   12.26    4.13
  -3  -5   1   16.18    3.77
   3   5  -1   11.73    2.46
   3   5  -1   20.38    2.97
  -3  -5   1   21.53    3.98
  -3  -5   1   15.85    3.75
   3   5   0   -1.13    2.67
  -3  -5   0    1.39    2.64
  -3   5   0   -0.25    2.46
   3   5   0    3.09    1.84
  -3   5   0    1.15    2.93
   3   5   0    0.48    1.61
   3   5   0    1.46    1.44
  -3  -5   0   -0.58    2.63
  -3  -5   0    2.06    2.98
   3   5   1   14.70    3.42
  -3   5  -1    6.17    2.73
   3   5   1    7.12    2.37
  -3   5  -1    7.95    3.35
   3   5   1    3.71    2.06
   3   5   1    4.10    1.61
  -3  -5  -1    7.70    3.33
  -3  -5  -1    8.80    2.99
  -3  -5  -1    7.90    3.27
  -3   5  -1    8.69    2.22
  -3   5  -2    7.32    2.93
   3   5   2    4.48    2.29
  -3   5  -2    5.58    3.12
  -3  -5  -2    5.35    2.48
  -3  -5  -2    4.79    3.35
  -3  -5  -2    1.60    1.68
  -3  -5  -2    0.61    3.34
   3   5   2    4.42    1.86
  -3   5  -2    2.25    1.79
   3   5   3   33.78    3.89
  -3   5  -3   42.26    4.48
   3   5   3   37.01    4.03
  -3   5  -3   36.35    4.56
  -3  -5  -3   34.66    3.86
  -3  -5  -3   33.81    5.04
  -3  -5  -3   38.82    4.71
  -3  -5  -3   32.51    3.74
  -3   5  -3   39.19    3.83
   3   5   4    5.84    2.42
  -3   5  -4    9.88    2.87
   3   5   4   10.34    2.98
  -3   5  -4    6.15    3.28
  -3  -5  -4    7.52    2.49
  -3  -5  -4   10.43    3.66
  -3  -5  -4   10.57    2.59
  -3  -5  -4   10.71    3.74
  -3   5  -4    3.08    2.25
  -3   5  -5    0.32    2.41
   3   5   5    2.47    2.35
  -3   5  -5    1.49    2.81
  -3  -5  -5    0.48    3.22
   3   5   5    4.23    2.47
  -3  -5  -5    3.77    2.03
  -3  -5  -5    2.34    2.36
  -3   5  -5    6.98    2.58
  -3   5  -6   52.50    5.06
   3   5   6   47.12    4.62
  -3   5  -6   44.76    4.95
  -3  -5  -6   43.68    5.04
  -3  -5  -6   43.20    4.29
   3   5   6   41.94    4.28
  -3  -5  -6   45.34    4.59
  -3   5  -6   46.76    4.28
  -3  -5  -7   40.05    3.92
  -3   5  -7   42.07    4.64
   3   5   7   42.56    4.42
  -3   5  -7   36.84    4.45
  -3  -5  -7   42.92    4.56
   3   5   7   35.99    4.08
  -3  -5  -7   47.42    4.58
  -3  -5  -7   42.28    4.51
  -3   5  -7   41.98    4.18
  -3  -5  -8   20.47    2.90
  -3   5  -8   22.85    3.55
   3   5   8   20.88    3.53
  -3   5  -8   21.31    3.61
   3   5   8   18.94    3.49
  -3  -5  -8   22.11    3.45
  -3  -5  -8   26.57    3.87
  -3  -5  -8   22.57    3.49
  -3   5  -8   22.57    3.45
  -3  -5  -9   27.25    3.18
   3   5   9   31.87    3.92
  -3   5  -9   28.71    3.66
   3   5   9   31.13    3.77
  -3  -5  -9   23.63    3.34
  -3  -5  -9   28.81    3.82
  -3  -5  -9   30.16    3.69
  -3   5  -9   34.57    3.99
  -3  -5 -10   56.71    4.12
   3   5  10   65.44    4.92
  -3  -5 -10   60.26    4.25
  -3  -5 -10   63.71    4.93
   3   5  10   60.49    4.56
  -3  -5 -10   56.42    4.25
  -3   5 -10   66.83    4.85
  -3  -5 -11   56.06    4.05
   3   5  11   57.76    4.53
  -3  -5 -11   48.61    3.77
   3   5  11   58.10    4.34
  -3  -5 -11   57.62    4.68
  -3  -5 -11   55.01    3.69
  -3  -5 -12   12.94    2.27
   3   5  12   16.51    2.51
   3   5  12   13.96    2.56
  -3  -5 -12   15.47    2.91
  -3  -5 -13   70.12    4.01
   3   5  13   75.85    4.56
   3   5  13   75.85    4.52
  -3  -5 -13   80.89    4.78
   3   5  13   67.30    3.69
   3   5  14   15.76    2.13
   3   5  14   19.47    2.33
  -3  -5 -14   15.75    2.34
  -3   6  10   14.47    2.22
   3   6 -10   14.83    2.04
  -3  -6  10   10.86    1.68
   3  -6 -10   18.26    2.44
   3  -6 -10   14.80    2.10
   3   6  -9   -3.18    1.67
  -3   6   9   -1.22    1.16
  -3  -6   9    1.48    1.56
   3  -6  -9    0.91    1.64
   3  -6  -9    2.19    0.71
   3  -6  -9    0.82    1.49
  -3   6   8   30.83    3.21
   3   6  -8   35.61    3.15
  -3  -6   8   36.41    3.39
   3  -6  -8   31.86    3.49
   3  -6  -8   28.76    2.85
   3  -6  -8   26.14    2.64
   3   6  -8   29.91    2.42
   3   6  -7   -2.98    1.35
  -3   6   7    0.51    1.45
   3   6  -7    0.09    0.83
  -3  -6   7   -0.19    1.42
   3  -6  -7   -2.81    1.99
   3  -6  -7   -2.79    0.86
   3   6  -6    6.64    1.37
   3   6  -6    8.35    1.81
  -3   6   6    9.78    2.24
   3  -6  -6   10.78    2.76
  -3  -6   6   10.37    2.30
  -3  -6   6    6.05    1.56
   3  -6  -6    8.53    1.52
   3   6  -5    3.40    1.58
  -3   6   5    1.63    1.71
  -3  -6   5    0.01    1.33
  -3  -6   5    2.40    0.96
   3   6  -5    0.92    1.50
  -3  -6   5    2.56    0.96
   3  -6  -5   -1.64    1.45
   3   6  -4    6.21    1.73
   3   6  -4    8.27    1.71
  -3   6   4    7.96    2.27
  -3  -6   4    5.14    2.42
  -3  -6   4    4.91    1.40
  -3  -6   4    6.05    1.90
   3   6  -3   14.75    2.48
  -3   6   3   14.41    2.42
  -3   6   3   12.86    2.93
   3   6  -3    9.32    1.62
  -3  -6   3   11.45    2.76
  -3  -6   3   14.41    2.50
  -3  -6   3   12.15    2.37
   3   6  -2   16.99    2.93
  -3   6   2   16.01    2.67
  -3   6   2   18.80    3.26
   3   6  -2   15.80    1.88
  -3  -6   2   18.94    2.92
  -3  -6   2   20.62    2.78
  -3  -6   2   16.42    2.70
   3   6  -1    3.72    1.71
  -3   6   1    1.58    1.67
  -3   6   1    0.03    1.78
  -3  -6   1    3.58    2.13
  -3  -6   1    0.72    1.91
  -3  -6   1    0.11    1.64
  -3   6   0   26.70    3.01
  -3   6   0   32.83    3.92
  -3  -6   0   28.31    3.54
  -3  -6   0   30.60    3.76
  -3  -6   0   26.08    3.43
   3   6   0   31.27    3.45
   3   6   1    9.06    2.46
  -3   6  -1    7.87    2.30
   3   6   1    3.33    1.57
  -3   6  -1    3.77    2.38
  -3  -6  -1   10.02    2.47
  -3  -6  -1    8.01    2.60
   3  -6   1    8.46    2.31
  -3  -6  -1   10.34    2.79
  -3   6  -2   53.35    4.08
   3   6   2   48.55    3.67
  -3   6  -2   53.99    4.39
  -3  -6  -2   56.31    4.09
  -3  -6  -2   48.19    4.23
   3  -6   2   45.94    3.64
  -3  -6  -2   51.91    4.52
   3   6   2   57.84    4.30
   3   6   3    3.79    1.70
  -3   6  -3    8.48    2.42
   3   6   3    5.58    1.67
  -3   6  -3    4.79    2.43
  -3  -6  -3    4.47    2.24
  -3  -6  -3    9.76    1.96
  -3  -6  -3    5.12    2.53
  -3   6  -3    7.33    1.90
  -3   6  -4   53.26    3.95
   3   6   4   50.20    3.72
  -3   6  -4   51.36    4.33
  -3  -6  -4   53.54    4.47
  -3  -6  -4   47.54    4.25
  -3   6  -4   50.40    3.43
   3   6   4   49.03    3.92
   3   6   5    1.27    1.44
  -3   6  -5    1.43    1.58
   3   6   5    0.54    1.62
  -3   6  -5   -2.66    2.07
  -3  -6  -5   -1.22    1.66
  -3  -6  -5    1.84    1.74
  -3   6  -5    1.59    1.09
  -3   6  -6   29.55    3.17
   3   6   6   23.91    2.68
  -3   6  -6   30.64    3.17
  -3  -6  -6   30.63    3.33
  -3  -6  -6   24.59    2.58
  -3  -6  -6   23.85    2.84
  -3   6  -6   27.18    2.76
   3   6   6   24.18    2.66
   3   6   7    3.09    1.41
   3   6   7    3.93    1.52
  -3  -6  -7    3.80    1.71
  -3  -6  -7    1.66    1.58
  -3  -6  -7   -0.58    1.30
   3   6   8   19.02    2.31
  -3  -6  -8   26.71    2.42
   3   6   8   21.33    2.10
   4   0 -23   -0.75    0.97
  -4   0  23    2.93    1.68
   4   0 -22  309.89    8.97
  -4   0  22  287.99    9.05
   4   0 -22  297.19    9.01
   4   0 -21   -0.50    1.94
   4   0 -21   -1.91    1.89
  -4   0  21    3.03    2.44
   4   0 -20  162.28    7.84
   4   0 -20  164.57    6.96
  -4   0  20  166.88    7.91
   4   0 -20  169.92    7.83
   4   0 -19    1.41    1.76
   4   0 -19    0.76    1.93
   4   0 -19   -0.30    2.46
  -4   0  19   -2.75    2.99
   4   0 -18   12.63    2.55
   4   0 -18   13.21    3.52
   4   0 -18   12.88    3.27
  -4   0  18   13.65    3.80
   4   0 -17    2.65    1.93
   4   0 -17    2.69    2.75
  -4   0  17   -2.60    3.12
   4   0 -17    0.74    2.77
   4   0 -16  203.13    9.13
   4   0 -16  194.88    9.38
  -4   0  16  191.09    9.13
   4   0 -16  184.67    7.81
   4   0 -15    1.79    1.77
   4   0 -15   -2.48    2.10
   4   0 -15   -0.77    2.40
  -4   0  15    0.06    2.67
  -4   0  14   73.43    5.91
  -4   0  14   93.98   12.77
   4   0 -14   78.89    6.07
  -4   0  14   78.13    5.44
   4   0 -14   81.08    6.31
  -4   0  14   78.85    5.93
  -4   0  14   80.12    5.55
   4   0 -14   84.96   12.30
   4   0 -14   73.73    5.00
  -4   0  13    0.35    2.81
   4   0 -13   -0.42    1.61
   4   0 -13    2.97    2.54
   4   0 -13   -0.01    2.00
  -4   0  13   -0.43    2.21
  -4   0  13   -0.74    1.88
  -4   0  13    2.37    1.00
   4   0 -13    0.24    5.54
  -4   0  12  143.11    7.72
   4   0 -12  143.57    7.47
   4   0 -12  148.83    7.67
  -4   0  12  141.78    7.03
  -4   0  12  137.55    7.12
  -4   0  12  144.33    7.34
  -4   0  12  146.56   15.45
   4   0 -12  126.68   15.62
   4   0 -12  135.38    6.57
  -4   0  11   -0.96    1.97
   4   0 -11    0.17    1.82
   4   0 -11    1.12    1.45
  -4   0  11   -7.68    5.60
  -4   0  11   -0.07    1.54
   4   0 -11   -1.70    2.38
  -4   0  11    0.55    1.99
  -4   0  11    0.12    1.69
   4   0 -11   -4.92    4.14
   4   0 -10  474.50   11.53
  -4   0  10  503.36   13.41
   4   0 -10  456.05   12.31
   4   0 -10  510.84   13.10
  -4   0  10  485.58   12.56
   4   0 -10  462.88   25.51
  -4   0  10  494.40   12.30
  -4   0  10  479.71   26.62
  -4   0  10  491.01   12.78
   4   0  -9    6.41    4.80
  -4   0   9    0.52    1.88
   4   0  -9    0.94    1.00
   4   0  -9   -0.53    1.76
  -4   0   9   -0.26    0.79
  -4   0   9    1.20    1.89
   4   0  -9   -2.47    2.20
  -4   0   9    1.66    1.55
  -4   0   9    0.99    1.81
   4   0  -8  121.56    5.73
  -4   0   8  128.46    6.65
   4   0  -8  128.46   12.70
  -4   0   8  123.66    5.89
  -4   0   8  117.32    6.70
   4   0  -8  111.65    5.91
  -4   0   8  109.68    6.02
  -4   0   8  119.44    5.74
  -4   0   8  115.05   12.45
  -4   0   8  127.84    6.45
   4   0  -7   -4.38    4.14
  -4   0   7    1.95    1.91
  -4   0   7    6.25    3.82
  -4   0   7    1.01    2.12
   4   0  -7    0.46    0.68
  -4   0   7    0.23    1.66
  -4   0   7   -0.78    1.29
   4   0  -7    2.69    1.40
  -4   0   7   -1.14    1.36
  -4   0   7   -0.32    0.84
   4   0  -6  123.52    5.58
  -4   0   6  135.16    6.60
  -4   0   6  129.83    5.49
   4   0  -6  129.77   12.19
  -4   0   6  131.03    6.00
  -4   0   6  112.56    6.26
   4   0  -6  129.10    5.98
  -4   0   6  116.65   12.12
  -4   0   6  132.64    6.32
  -4   0   6  130.84    6.31
  -4   0   5    0.73    1.30
   4   0  -5    5.96    3.24
  -4   0   5   -7.04    3.78
  -4   0   5   -1.63    1.54
   4   0  -5   -1.02    1.01
  -4   0   5    0.84    2.37
  -4   0   5    0.95    1.69
  -4   0   5    0.87    1.34
   4   0  -5   -1.54    1.60
  -4   0   5   -0.52    1.53
  -4   0   4  105.12    5.77
   4   0  -4   98.43   10.05
   4   0  -4  100.09    4.92
  -4   0   4   96.30    5.41
  -4   0   4  105.07    5.62
  -4   0   4  104.77    5.36
  -4   0   4  103.53    5.05
   4   0  -4  103.35    5.11
  -4   0   4   88.73   10.17
  -4   0   4  106.92    5.50
  -4   0   3   -2.61    4.21
  -4   0   3   -0.17    1.36
   4   0  -3    5.67    3.38
   4   0  -3    1.00    1.05
   4   0  -3    2.25    1.31
  -4   0   3   -0.86    1.89
  -4   0   3   -0.42    1.65
  -4   0   3    1.99    1.10
  -4   0   3   -0.79    1.37
  -4   0   3    0.51    1.11
  -4   0   2  216.55    7.67
   4   0  -2  213.81    7.20
  -4   0   2  229.94    7.81
   4   0  -2  219.02   13.24
  -4   0   2  230.25    7.65
   4   0  -2  214.98    7.05
  -4   0   2  225.11    8.01
  -4   0   2  226.50   14.91
  -4   0   2  226.07    7.50
  -4   0   2  220.40    7.67
  -4   0   1   -0.86    1.42
  -4   0   1    1.94    3.84
  -4   0   1    0.62    1.49
   4   0  -1   -3.38    3.45
  -4   0   1    0.77    1.46
   4   0  -1    0.36    1.79
  -4   0   1    0.73    1.47
  -4   0   1   -0.77    2.21
   4   0  -1   -0.68    0.85
  -4   0   1    1.25    1.61
  -4   0   1    1.04    1.06
  -4   0   0  908.87   15.07
   4   0   0  922.04   15.10
   4   0   0  863.59   13.66
  -4   0   0  871.08   14.61
  -4   0   0  871.35   14.69
   4   0   0  909.75   24.94
  -4   0   0  880.61   15.17
  -4   0   0  903.32   15.41
  -4   0   0  904.08   15.83
  -4   0   0  932.91   28.60
  -4   0   0  891.52   14.19
  -4   0  -1   -2.27    1.87
  -4   0  -1    0.03    1.05
   4   0   1   -1.60    0.83
  -4   0  -1   -0.48    1.07
  -4   0  -1    0.06    1.44
  -4   0  -1   -0.95    1.49
  -4   0  -1    0.68    1.23
  -4   0  -2   30.50    2.99
   4   0   2   30.28    3.09
  -4   0  -2   38.65    3.43
  -4   0  -2   32.69    3.04
  -4   0  -2   35.05    3.40
  -4   0  -2   29.41    3.21
  -4   0  -2   30.15    3.44
  -4   0  -2   33.22    3.22
  -4   0  -2   32.51    6.54
  -4   0  -3   -0.78    1.39
  -4   0  -3   -1.64    1.04
  -4   0  -3    1.30    1.57
  -4   0  -3   -0.44    1.77
  -4   0  -3    0.67    1.22
  -4   0  -3   -0.39    1.89
  -4   0  -3    0.70    2.67
  -4   0  -4  164.92    6.97
  -4   0  -4  165.43    6.63
  -4   0  -4  172.81    6.85
  -4   0  -4  160.16    7.04
  -4   0  -4  174.36    7.33
  -4   0  -4  174.49    7.30
  -4   0  -5   -2.62    1.25
  -4   0  -5   -0.78    1.93
  -4   0  -5    0.21    1.69
  -4   0  -5   -2.73    1.75
  -4   0  -5   -0.43    1.76
  -4   0  -5    1.14    1.50
  -4   0  -6   82.17    4.90
  -4   0  -6   87.60    5.46
  -4   0  -6   79.48    4.78
  -4   0  -6   85.81    5.37
  -4   0  -6   93.04    5.54
  -4   0  -6   91.22    5.76
  -4   0  -7    0.44    1.03
  -4   0  -7   -0.53    2.24
  -4   0  -7    1.84    1.92
  -4   0  -7    0.41    1.18
  -4   0  -7   -0.34    1.44
  -4   0  -7    0.63    1.70
  -4   0  -8   47.62    3.78
  -4   0  -8   47.34    4.63
  -4   0  -8   51.06    4.61
  -4   0  -8   44.82    3.97
  -4   0  -8   48.24    4.70
  -4   0  -9   -2.47    2.32
  -4   0  -9    3.52    2.15
  -4   0  -9    2.50    1.67
  -4   0  -9    2.09    2.14
  -4   0  -9    0.05    2.09
  -4   0 -10   67.92    4.49
  -4   0 -10   64.01    4.66
  -4   0 -10   56.90    5.10
  -4   0 -10   59.18    5.04
  -4   0 -10   64.08    5.46
  -4   0 -11   -2.25    1.75
  -4   0 -11   -0.34    2.26
  -4   0 -11    2.31    1.72
  -4   0 -11   -2.37    2.77
  -4   0 -11    1.21    2.69
  -4   0 -12   24.18    3.55
  -4   0 -12   25.19    3.91
  -4   0 -12   22.82    3.90
  -4   0 -12   28.18    4.30
  -4   0 -13    4.57    2.66
  -4   0 -13    3.74    2.87
  -4   0 -13    3.15    2.41
  -4   0 -13    2.62    2.75
  -4   0 -14  143.28    7.50
  -4   0 -14  153.82    8.47
  -4   0 -14  147.10    7.95
  -4   0 -14  147.02    7.92
  -4   0 -15   -3.45    2.75
  -4   0 -15    1.89    1.91
  -4   0 -15    0.22    2.95
  -4   0 -16   41.65    3.99
  -4   0 -16   43.42    4.69
  -4   0 -16   49.37    4.92
  -4   0 -17   -1.38    2.23
  -4   0 -17   -0.32    2.30
  -4   0 -18   42.52    4.42
  -4   0 -18   46.04    4.27
  -4   0 -19    1.19    1.60
  -4   0 -19   -0.09    1.63
  -4   0 -20   46.52    3.84
  -4   0 -20   49.99    3.58
   4   1 -23   17.61    2.06
  -4   1  23   16.14    2.17
  -4  -1  23   16.48    2.32
   4  -1 -22   23.91    2.77
   4  -1 -22   31.60    3.22
   4  -1 -22   26.48    2.85
   4  -1 -22   26.17    3.19
   4   1 -22   22.24    2.41
  -4   1  22   23.10    3.18
  -4  -1  22   25.96    3.29
   4   1 -22   25.60    2.79
   4   1 -21   -0.03    1.75
   4  -1 -21    4.57    1.97
   4  -1 -21    4.87    1.94
   4  -1 -21   -0.07    1.95
   4   1 -21    2.79    1.93
  -4   1  21    1.98    2.18
  -4  -1  21    0.14    2.06
   4   1 -20  148.14    7.18
   4  -1 -20  156.59    7.25
   4  -1 -20  153.54    7.18
   4  -1 -20  164.00    7.46
   4   1 -20  153.15    7.00
  -4   1  20  152.00    7.26
  -4  -1  20  145.86    7.57
   4   1 -20  147.88    6.94
   4   1 -19  110.17    6.57
   4  -1 -19  117.10    6.88
   4   1 -19  105.47    5.72
   4  -1 -19  108.48    6.74
   4   1 -19  116.35    6.61
  -4   1  19  108.48    6.75
  -4  -1  19  104.72    6.83
   4   1 -19  100.05    6.16
   4   1 -18   -0.85    2.31
   4  -1 -18    3.06    2.87
   4   1 -18   -0.31    1.99
   4  -1 -18    2.54    3.13
   4   1 -18    1.09    3.08
  -4   1  18    0.82    2.35
  -4  -1  18   -1.41    2.68
   4   1 -17   23.55    3.52
   4  -1 -17   31.08    4.42
   4   1 -17   27.65    3.76
   4   1 -17   37.26    4.74
   4  -1 -17   32.22    4.70
  -4   1  17   36.37    4.48
  -4  -1  17   27.34    4.45
   4   1 -16    2.61    1.74
   4  -1 -16    4.28    3.09
   4  -1 -16   -1.04    3.06
   4   1 -16   -0.71    2.54
   4   1 -16    0.55    2.28
   4   1 -16   -1.47    2.73
  -4   1  16    2.34    2.49
  -4  -1  16    4.00    3.09
  -4  -1  16    1.59    1.86
  -4  -1  15    7.42    2.86
   4   1 -15   13.13    2.91
   4  -1 -15   10.13    3.43
   4   1 -15    7.87    2.57
   4   1 -15   11.60    2.86
   4  -1 -15   11.57    3.24
   4   1 -15    9.55    3.38
  -4   1  15   10.29    3.14
  -4  -1  15   13.07    3.68
  -4  -1  15    7.11    2.43
  -4  -1  14    8.83    2.99
   4   1 -14   13.11    2.68
  -4  -1  14   12.66    2.55
  -4   1  14    7.18    2.43
   4  -1 -14    8.12    2.84
   4   1 -14    6.72    2.08
  -4  -1  14   11.84    8.39
   4  -1 -14   10.03    3.26
   4   1 -14   15.90    3.55
  -4   1  14    9.55    2.97
  -4  -1  14    8.86    3.23
  -4  -1  14   10.73    2.56
  -4  -1  13  144.26    7.81
   4   1 -13  168.86    8.36
   4  -1 -13  156.90    8.34
   4   1 -13  163.88    8.03
   4  -1 -13  170.41   17.42
  -4  -1  13  146.32   15.48
  -4  -1  13  169.04    8.37
  -4   1  13  154.45    7.31
  -4   1  13  157.75    7.70
  -4   1  13  166.08   19.56
  -4  -1  13  149.77    7.52
  -4  -1  13  156.31    7.52
   4  -1 -13  155.43    7.92
   4   1 -13  154.82   16.93
   4   1 -13  156.88    7.84
   4   1 -12   31.22    8.50
  -4   1  12   14.51    3.37
  -4  -1  12   17.40    2.90
  -4   1  12   23.45    6.62
   4   1 -12   11.87    2.93
  -4  -1  12   26.00    7.57
  -4   1  12   16.89    3.31
  -4  -1  12   11.44    2.67
   4   1 -12   13.87    3.13
   4   1 -12   14.19    3.03
   4  -1 -12   15.88    3.31
   4  -1 -12   14.34    3.52
  -4   1  12   12.22    2.70
  -4  -1  12   14.71    3.24
   4  -1 -12    7.36    5.76
  -4  -1  12   12.46    3.07
   4   1 -11   83.99    5.80
   4   1 -11   66.34   11.75
  -4   1  11   78.49    5.90
  -4  -1  11   79.29    5.71
  -4  -1  11   76.79    5.34
  -4   1  11   79.39   12.80
  -4   1  11   71.19    5.02
   4  -1 -11   72.20    5.56
   4   1 -11   72.29    5.40
  -4  -1  11   64.75   10.39
   4  -1 -11   73.63    5.34
   4   1 -11   87.86    6.10
  -4   1  11   79.16    5.40
  -4  -1  11   80.59    5.44
  -4  -1  11   74.84    5.51
   4  -1 -11   71.19   11.32
   4   1 -10   47.41    4.38
  -4   1  10   47.59    4.69
  -4  -1  10   50.28    4.90
   4   1 -10   55.61   10.44
  -4   1  10   29.56    9.02
  -4  -1  10   35.28    8.31
   4  -1 -10   46.89    4.63
  -4   1  10   48.28    4.32
  -4  -1  10   39.84    7.69
   4   1 -10   51.15    4.73
   4  -1 -10   49.33    4.36
  -4   1  10   43.65    3.79
  -4   1  10   44.98    4.38
  -4  -1  10   50.22    4.63
   4  -1 -10   54.66    9.87
  -4  -1  10   47.83    4.45
   4   1  -9   33.81    3.58
  -4   1   9   29.01    3.86
  -4  -1   9   34.02    3.86
  -4  -1   9   34.60    3.80
   4   1  -9   23.50    8.70
  -4   1   9   34.19    9.44
  -4  -1   9   16.71    6.60
   4  -1  -9   36.44    3.86
  -4   1   9   31.96    3.72
  -4  -1   9   35.95    3.13
  -4  -1   9   25.92    5.50
   4  -1  -9   35.10    3.89
   4   1  -9   37.77    4.10
  -4   1   9   35.38    3.46
  -4   1   9   32.31    3.72
  -4  -1   9   33.37    4.02
   4  -1  -9   33.18    7.03
   4   1  -8   42.82    3.98
  -4   1   8   43.14    4.05
  -4  -1   8   45.67    4.13
   4   1  -8   46.03    9.29
  -4   1   8   43.30    9.13
  -4  -1   8   37.36    8.35
   4  -1  -8   45.29    4.30
  -4  -1   8   48.17    4.35
  -4   1   8   44.92    4.16
  -4   1   8   48.22    4.33
  -4  -1   8   43.20    4.08
  -4  -1   8   44.84    3.68
  -4  -1   8   56.27    8.02
   4   1  -8   48.93    4.30
  -4   1   8   46.82    4.45
  -4  -1   8   50.66    4.36
   4  -1  -8   35.48    6.58
   4  -1  -8   44.23    3.93
   4   1  -7  212.72    8.07
  -4   1   7  206.98    8.12
  -4  -1   7  198.09    8.12
  -4   1   7  211.45    8.21
   4  -1  -7  209.13    8.04
   4  -1  -7  191.87   14.26
  -4  -1   7  207.35    7.61
  -4  -1   7  195.15    7.96
  -4  -1   7  216.15   15.79
   4   1  -7  200.66   16.31
  -4   1   7  201.79    8.37
  -4  -1   7  196.03    7.98
   4  -1  -7  207.66    7.58
   4   1  -7  218.77    8.25
  -4   1   7  182.38   16.53
  -4  -1   7  182.62   14.57
  -4   1   7  200.89    7.99
  -4  -1   7  202.67    7.97
  -4   1   6    7.28    5.51
  -4  -1   6    8.25    1.83
  -4   1   6    4.45    2.09
  -4  -1   6    8.08    2.52
  -4  -1   6    7.43    3.79
   4   1  -6    1.16    5.91
   4   1  -6    4.46    1.93
  -4  -1   6    5.19    2.18
  -4   1   6    7.45    1.97
  -4  -1   6    6.92    2.48
  -4   1   6    7.04    2.38
   4  -1  -6    8.81    2.11
   4   1  -6    6.67    2.13
  -4  -1   6    2.05    3.22
  -4   1   6    7.14    1.94
  -4  -1   6    6.55    2.42
   4   1  -5  243.86    8.39
  -4   1   5  260.96    8.60
  -4  -1   5  252.59    8.77
  -4   1   5  253.78    8.83
  -4  -1   5  248.25    8.74
   4   1  -5  268.62   17.75
  -4   1   5  261.10    8.57
  -4  -1   5  242.39    8.21
  -4   1   5  257.36    7.91
  -4  -1   5  267.39   16.14
  -4   1   5  251.57    8.81
  -4  -1   5  255.43    8.73
   4  -1  -5  239.74    7.73
   4   1  -5  255.51    8.52
  -4   1   5  208.19   16.22
  -4  -1   5  260.75   15.38
  -4   1   5  260.46    8.60
  -4  -1   5  245.99    8.62
   4   1  -4   39.79    3.71
  -4   1   4   40.48    3.47
  -4  -1   4   46.41    3.96
  -4   1   4   44.49    8.70
   4   1  -4   61.62    8.52
  -4   1   4   45.09    4.07
  -4   1   4   42.43    3.60
  -4  -1   4   41.98    3.64
  -4   1   4   38.97    3.26
  -4   1   4   50.67    4.22
  -4  -1   4   44.81    4.13
   4   1  -4   46.70    3.76
  -4   1   4   45.67    3.76
  -4  -1   4   41.82    3.75
  -4  -1   4   29.69    5.79
   4  -1  -4   41.28    3.27
  -4  -1   4   44.44    3.99
  -4   1   3  168.79    6.65
   4   1  -3  162.79    6.72
  -4  -1   3  181.84    7.33
  -4   1   3  175.43    7.17
  -4  -1   3  174.18    7.21
  -4   1   3  171.19    6.94
   4   1  -3  171.29   13.60
  -4  -1   3  170.84    6.97
  -4   1   3  182.37    6.89
  -4   1   3  167.11    7.04
  -4  -1   3  181.78    7.26
   4   1  -3  168.89    6.91
  -4  -1   3  176.42   12.35
  -4   1   3  171.78   14.43
  -4   1   3  177.04    6.95
  -4  -1   3  177.39    7.15
  -4   1   2  267.38    8.21
   4   1  -2  250.91    8.49
  -4  -1   2  263.89    8.65
  -4   1   2  270.44    8.72
  -4  -1   2  263.20    8.69
  -4   1   2  270.12    8.61
   4   1  -2  261.31   16.67
  -4  -1   2  267.56    8.66
  -4   1   2  277.36    8.85
  -4  -1   2  253.34    8.37
   4   1  -2  253.00    8.20
  -4   1   2  260.39   17.62
  -4   1   2  247.78    7.88
  -4   1   2  258.77    8.34
  -4  -1   2  275.04    8.70
  -4   1   1    9.16    6.21
  -4   1   1   12.76    2.30
  -4  -1   1   12.58    2.46
  -4  -1   1   13.14    2.43
   4   1  -1   11.82    2.48
   4   1  -1   11.47    4.26
  -4   1   1   11.36    2.28
  -4   1   1   11.19    2.01
  -4   1   1   10.31    2.44
  -4   1   1   15.46    2.57
  -4   1   1   12.77    2.35
  -4  -1   1   12.60    2.51
   4   1  -1   13.61    2.50
  -4  -1   1   10.38    2.13
  -4   1   1   15.03    2.23
  -4  -1   1   18.53    2.61
  -4   1   0  240.40    7.63
  -4  -1   0  257.76    8.48
   4   1   0  244.27    8.47
  -4   1   0  251.89    8.27
  -4   1   0  243.25    7.85
  -4  -1   0  241.25    7.98
  -4   1   0  263.75    8.49
   4   1   0  247.12   15.63
  -4  -1   0  246.85    8.50
  -4   1   0  235.43    8.22
  -4   1   0  270.21    8.75
  -4  -1   0  256.68    8.57
   4   1   0  242.50    7.98
  -4   1   0  226.91   16.83
  -4  -1   0  242.94    8.21
  -4   1   0  265.28    7.73
  -4  -1   0  232.46    7.79
  -4   1  -1   59.33    3.74
  -4  -1  -1   61.31    4.52
   4   1   1   58.87    4.51
  -4   1  -1   51.48    3.91
  -4   1  -1   58.29    4.26
  -4  -1  -1   64.27    4.49
  -4  -1  -1   60.90    4.37
  -4   1  -1   67.92    4.47
  -4   1  -1   61.41    4.31
  -4  -1  -1   65.59    4.73
   4   1   1   62.33    4.14
  -4   1  -1   63.85    4.35
  -4  -1  -1   57.45    3.94
  -4   1  -1   57.89    8.40
  -4   1  -2  147.33   14.06
  -4   1  -2  183.25    6.45
  -4  -1  -2  159.60    6.80
   4   1   2  166.37    7.29
  -4   1  -2  159.22    6.70
  -4   1  -2  149.21    6.13
  -4  -1  -2  156.50    6.37
  -4   1  -2  160.36    6.73
  -4  -1  -2  155.27    6.87
   4   1   2  154.96    6.42
  -4   1  -2  159.38    6.97
  -4   1  -2  166.35    6.99
  -4  -1  -2  154.23    6.83
  -4  -1  -2  164.21    6.91
  -4  -1  -2  152.76    6.21
  -4  -1  -3  116.56    5.96
   4   1   3  121.52    6.40
  -4   1  -3  119.02    6.23
  -4   1  -3  115.23    5.94
  -4   1  -3  105.26    5.18
  -4   1  -3  110.41    5.60
  -4  -1  -3  122.07    6.10
  -4   1  -3  120.85    6.26
  -4   1  -3  117.61    5.90
  -4  -1  -3  112.00    6.01
   4   1   3  108.86    5.43
  -4  -1  -3  120.35    6.05
  -4  -1  -3  125.43    5.62
  -4   1  -3  101.95   11.61
  -4  -1  -4   34.31    3.55
  -4   1  -4   29.78    3.43
  -4   1  -4   32.12    3.09
  -4   1  -4   28.43    3.49
  -4  -1  -4   31.24    3.46
  -4   1  -4   32.20    3.62
  -4   1  -4   36.03    3.72
  -4  -1  -4   32.91    3.74
   4   1   4   30.55    2.95
  -4  -1  -4   32.22    3.45
  -4   1  -4   29.94    6.06
  -4  -1  -5  135.98    6.59
  -4   1  -5  140.53    6.82
  -4   1  -5  142.70    7.08
  -4  -1  -5  143.25    6.18
  -4   1  -5  130.24    6.16
  -4  -1  -5  138.29    6.47
  -4   1  -5  135.67    6.66
  -4  -1  -5  140.28    6.80
  -4   1  -5  145.45    6.76
  -4  -1  -5  143.59    6.81
   4   1   5  136.62    6.23
  -4   1  -5  140.82   12.97
  -4  -1  -5  137.79    6.56
  -4  -1  -6    4.39    2.22
  -4   1  -6    5.32    2.16
  -4  -1  -6    3.77    2.30
  -4   1  -6    4.63    2.06
   4   1   6    6.09    1.96
  -4   1  -6    4.96    2.41
  -4  -1  -6    3.32    1.64
  -4   1  -6    4.89    2.18
  -4   1  -6    1.14    1.20
  -4  -1  -6    4.26    2.03
  -4  -1  -6    6.51    2.06
  -4  -1  -6    3.84    2.35
  -4  -1  -6    1.91    1.72
  -4  -1  -7  149.21    6.99
  -4  -1  -7  143.31    6.54
  -4  -1  -7  150.18    7.68
  -4   1  -7  153.08    7.43
  -4   1  -7  155.59    7.57
  -4  -1  -7  132.09    6.35
  -4   1  -7  142.42    6.98
  -4  -1  -7  144.78    6.95
  -4   1  -7  149.81    7.21
  -4   1  -7  146.65   14.13
   4   1   7  139.78    6.46
  -4  -1  -7  150.20    7.35
  -4  -1  -7  158.64    7.29
  -4  -1  -8    7.21    2.09
  -4   1  -8    2.20    2.25
  -4  -1  -8    2.84    2.49
  -4   1  -8    4.74    2.50
  -4  -1  -8    2.94    1.84
  -4   1  -8    1.05    2.09
  -4  -1  -8    2.58    2.26
  -4  -1  -8    2.07    1.79
   4   1   8    2.51    1.26
  -4  -1  -8    1.50    2.84
  -4  -1  -8    1.02    1.77
  -4   1  -8    9.57    5.55
  -4   1  -8    2.86    2.29
  -4  -1  -9  612.49   13.77
  -4  -1  -9  611.40   14.26
  -4   1  -9  607.54   28.90
  -4   1  -9  638.46   15.44
  -4  -1  -9  612.44   15.13
  -4   1  -9  631.92   15.37
  -4   1  -9  577.92   13.94
  -4  -1  -9  575.10   13.65
  -4   1  -9  615.55   14.61
  -4  -1  -9  622.86   15.04
   4   1   9  630.38   13.56
  -4  -1  -9  574.54   13.98
  -4   1  -9  584.13   14.80
  -4  -1 -10  280.19    9.87
  -4  -1 -10  290.16   10.63
  -4   1 -10  298.95   10.91
  -4  -1 -10  277.02    9.56
  -4  -1 -10  285.13    9.50
  -4   1 -10  274.25    9.43
  -4   1 -10  300.57   10.50
  -4  -1 -10  281.91   10.53
   4   1  10  285.31    9.31
  -4   1 -10  301.59   10.98
  -4  -1 -10  281.00    9.89
  -4   1 -10  290.64   10.71
  -4  -1 -11  119.65    6.56
  -4   1 -11  118.47    7.27
  -4  -1 -11  116.72    7.10
  -4   1 -11  124.79    6.55
  -4  -1 -11  129.74    6.95
  -4   1 -11  118.91    7.33
  -4   1 -11  129.87    7.09
  -4  -1 -11  128.39    7.61
  -4  -1 -11  131.80    6.83
  -4   1 -11  127.27    7.49
  -4   1 -12   33.60    4.71
  -4  -1 -12   36.66    3.81
  -4   1 -12   37.34    4.38
  -4  -1 -12   44.91    4.62
  -4   1 -12   42.34    5.22
  -4  -1 -12   43.36    4.22
  -4   1 -12   38.61    4.45
  -4  -1 -12   46.03    5.07
  -4  -1 -12   41.72    3.96
  -4   1 -13   -0.12    2.46
  -4  -1 -13    0.95    1.40
  -4   1 -13   -2.11    2.45
  -4  -1 -13    4.80    2.49
  -4   1 -13    3.08    3.25
  -4  -1 -13    0.81    2.36
  -4   1 -13    0.11    1.69
  -4  -1 -13   -3.34    2.79
  -4  -1 -13    3.76    1.82
  -4   1 -14    8.34    3.32
  -4  -1 -14   11.13    2.43
  -4   1 -14    8.11    3.29
  -4  -1 -14    5.34    2.50
  -4   1 -14   11.45    2.96
  -4  -1 -14    3.39    2.47
  -4   1 -14    4.61    2.45
  -4  -1 -14    5.45    3.85
  -4   1 -15   61.63    5.00
  -4  -1 -15   61.88    4.65
  -4  -1 -15   63.08    4.79
  -4   1 -15   65.25    6.00
  -4   1 -15   56.18    5.00
  -4  -1 -15   73.69    5.90
  -4  -1 -15   67.79    5.28
  -4   1 -15   62.10    5.60
  -4  -1 -16    3.38    1.71
  -4   1 -16    0.64    1.58
  -4   1 -16    0.49    2.45
  -4  -1 -16   -1.15    1.55
  -4   1 -16   -2.19    2.11
  -4  -1 -16    1.04    2.87
  -4  -1 -17   78.41    5.05
  -4   1 -17   71.86    5.35
  -4   1 -17   75.28    5.19
  -4  -1 -17   85.32    5.94
  -4   1 -18   12.70    2.86
  -4  -1 -18   15.05    2.30
  -4  -1 -18   15.12    3.08
  -4   1 -18   12.95    2.61
  -4   1 -19   25.31    2.97
  -4  -1 -19   26.92    3.05
  -4   1 -19   23.83    3.08
  -4  -1 -19   23.91    3.04
  -4   1 -20    2.14    1.46
  -4  -1 -20    0.55    1.39
   4  -2 -22   19.03    2.32
   4  -2 -22   21.05    2.65
  -4   2  22   15.53    2.23
  -4  -2  22   18.54    2.29
   4   2 -21    4.97    1.79
   4  -2 -21   -1.03    1.50
   4   2 -21   -1.30    1.30
   4  -2 -21    1.24    1.45
  -4   2  21   -1.31    1.58
  -4  -2  21    1.05    1.75
   4   2 -20    0.46    1.51
   4   2 -20    1.37    1.74
   4   2 -20    0.10    0.63
   4  -2 -20    2.04    1.84
   4  -2 -20   -0.75    2.11
  -4   2  20   -0.14    1.94
  -4  -2  20    0.46    2.39
   4   2 -19    8.82    2.68
   4   2 -19    5.67    2.05
   4  -2 -19    6.62    2.75
   4   2 -19    4.63    2.40
   4  -2 -19    7.21    2.63
   4   2 -19    2.36    1.48
  -4   2  19    6.26    2.57
  -4  -2  19    5.14    2.96
   4   2 -18   38.23    3.83
   4   2 -18   36.93    4.13
   4  -2 -18   43.74    4.87
   4   2 -18   36.19    4.26
   4  -2 -18   44.86    4.59
   4   2 -18   44.32    3.77
  -4   2  18   39.54    4.38
  -4  -2  18   43.04    5.10
   4   2 -17   11.76    3.24
   4   2 -17   16.61    2.89
   4  -2 -17   19.94    4.20
   4  -2 -17   14.43    3.50
   4   2 -17   16.55    3.60
   4   2 -17   14.45    2.98
  -4   2  17   19.44    3.50
  -4  -2  17   10.34    3.73
   4  -2 -17   12.15    3.17
   4   2 -16   24.14    4.07
   4  -2 -16   23.54    4.58
   4   2 -16   24.25    4.08
   4  -2 -16   20.64    3.63
   4   2 -16   23.09    3.63
  -4   2  16   26.40    3.86
  -4  -2  16   26.15    4.29
   4  -2 -16   20.03    3.58
   4   2 -15    9.60    3.55
   4  -2 -15   11.64    4.05
  -4  -2  15   10.02    2.15
   4   2 -15   13.70    3.10
   4  -2 -15   11.55    3.34
  -4   2  15    9.92    3.05
  -4  -2  15   12.28    4.06
   4   2 -15   11.69    3.32
   4  -2 -15   13.84    2.70
  -4  -2  14   35.64    3.80
   4   2 -14   36.71    4.62
   4  -2 -14   35.76    4.68
   4  -2 -14   36.32    4.31
  -4  -2  14   35.26    3.89
   4   2 -14   39.23    4.53
  -4   2  14   38.47    4.23
  -4  -2  14   37.34    4.52
  -4  -2  14   34.17    3.64
  -4  -2  13   12.45    2.80
   4   2 -13   16.95    4.18
  -4  -2  13   12.34    2.85
   4  -2 -13   12.48    3.76
   4   2 -13   16.86    2.80
   4  -2 -13   14.23    3.08
   4   2 -13   13.49    3.19
  -4   2  13   14.77    3.09
  -4  -2  13   14.93    3.11
  -4  -2  12   19.90    3.04
   4   2 -12   24.41    4.01
   4  -2 -12   23.64    3.74
  -4  -2  12   20.05    3.37
   4   2 -12   22.35    3.21
   4  -2 -12   21.98    3.28
   4   2 -12   24.83    3.92
  -4   2  12   23.36    3.39
  -4  -2  12   20.66    3.15
   4   2 -11   59.78    5.21
  -4  -2  11   48.88    4.51
   4   2 -11   62.32   12.69
  -4   2  11   37.34    9.68
   4  -2 -11   49.71    4.66
   4   2 -11   51.18    4.23
  -4  -2  11   46.56    4.45
   4  -2 -11   41.05    3.93
   4   2 -11   47.01    4.58
  -4   2  11   47.98    4.13
  -4  -2  11   42.19    9.03
  -4  -2  11   43.21    4.35
   4   2 -10   10.86    4.68
  -4   2  10   16.16    6.70
  -4  -2  10   -1.50    1.40
   4   2 -10    0.91    2.38
  -4  -2  10   13.87    5.27
   4  -2 -10    1.38    1.43
   4  -2 -10    4.33    2.07
  -4  -2  10    1.07    1.83
   4   2 -10   -0.48    2.09
  -4   2  10   -1.83    1.62
  -4  -2  10    2.15    1.83
  -4   2   9   32.77    4.13
  -4  -2   9   34.22    3.93
  -4   2   9   34.25    8.05
   4   2  -9   44.03    9.67
   4   2  -9   31.64    4.08
   4  -2  -9   31.05    3.82
  -4  -2   9   29.58    3.84
   4  -2  -9   34.95    3.59
   4   2  -9   38.17    4.17
  -4   2   9   32.25    3.78
  -4  -2   9   30.59    7.90
  -4  -2   9   38.54    4.01
   4   2  -8  106.88    6.40
  -4   2   8  107.26    6.15
  -4  -2   8  100.29    6.11
  -4   2   8  112.59   14.98
   4   2  -8  103.07   13.94
   4  -2  -8  102.79    6.16
  -4   2   8  106.18    6.27
  -4  -2   8  106.21    5.67
  -4  -2   8   96.30    6.31
   4  -2  -8  100.72    5.63
  -4  -2   8   98.06   12.79
  -4  -2   8  104.53    6.21
   4   2  -8  108.55    6.37
  -4   2   7   14.51    6.84
  -4   2   7   11.35    2.64
   4  -2  -7   16.63    2.72
  -4  -2   7   17.97    3.10
   4   2  -7   17.55    3.03
   4   2  -7   16.02    8.36
  -4   2   7   14.24    3.01
  -4  -2   7   15.65    3.33
  -4  -2   7   12.49    2.89
   4  -2  -7   15.80    2.58
  -4  -2   7   17.13    2.50
  -4  -2   7   14.96    4.49
  -4  -2   7   11.08    2.83
   4   2  -7   18.56    3.23
   4   2  -6  128.37    6.63
  -4   2   6  127.95    6.32
  -4  -2   6  135.91    6.73
  -4   2   6  124.83    6.28
   4  -2  -6  119.97    6.18
  -4   2   6  128.24    6.75
  -4  -2   6  132.14    7.09
   4   2  -6  127.55   13.40
  -4   2   6  127.40    5.78
  -4   2   6  118.97    6.40
  -4  -2   6  117.89    6.21
  -4  -2   6  130.20   13.28
  -4  -2   6  113.17    6.08
   4   2  -6  130.14    6.70
  -4   2   6  118.41   13.16
  -4  -2   6  132.44    6.87
   4   2  -5   31.64    3.58
  -4   2   5   34.54    3.46
  -4  -2   5   33.77    3.63
  -4   2   5   25.97    7.11
   4   2  -5   11.98    6.02
  -4   2   5   35.90    3.47
   4  -2  -5   32.13    3.40
  -4  -2   5   36.55    4.28
  -4   2   5   28.23    3.64
  -4  -2   5   29.71    3.41
  -4   2   5   27.34    3.00
  -4   2   5   31.43    3.54
   4   2  -5   32.95    3.71
  -4  -2   5   31.95    3.54
  -4  -2   5   31.79    3.82
  -4  -2   5   30.44    7.09
  -4   2   4    6.40    3.49
  -4   2   4    0.49    1.28
  -4  -2   4    7.59    4.73
  -4  -2   4    2.23    1.88
   4   2  -4   -0.76    1.95
   4   2  -4    5.80    6.36
  -4   2   4    1.40    1.65
   4  -2  -4    2.75    1.50
  -4   2   4    0.06    1.48
  -4  -2   4    4.23    2.64
  -4   2   4   -0.01    1.10
  -4   2   4    2.36    1.99
  -4  -2   4    3.06    1.70
   4   2  -4    2.34    2.22
  -4  -2   4    2.96    1.73
  -4  -2   4    1.20    2.19
  -4   2   3   79.25   10.33
   4   2  -3   82.61    5.52
  -4  -2   3   76.38    5.03
  -4  -2   3   70.83    9.31
   4   2  -3   71.29   11.24
  -4   2   3   77.12    4.62
   4  -2  -3   72.36    4.58
  -4  -2   3   75.60    4.80
  -4  -2   3   88.38    5.64
  -4  -2   3   75.46    5.19
  -4   2   3   78.29    5.13
   4   2  -3   83.69    5.24
  -4   2   3   86.28    5.59
  -4  -2   3   79.62    5.07
  -4  -2   3   87.13    5.59
  -4   2   3   87.74    5.16
  -4   2   2    4.29    4.08
  -4  -2   2    2.19    1.55
   4   2  -2   -1.75    2.19
   4   2  -2   -0.05    1.48
  -4   2   2    2.44    1.67
  -4  -2   2    3.52    2.37
   4  -2  -2   -2.23    1.71
  -4   2   2    2.79    1.72
  -4  -2   2    3.52    2.09
  -4   2   2    2.09    1.84
  -4   2   2   -0.85    1.40
  -4  -2   2    0.74    1.60
   4   2  -2    1.37    1.81
  -4  -2   2    0.07    1.41
  -4  -2   2    1.98    1.53
  -4  -2   2    1.81    1.57
   4   2  -1  139.45    6.90
  -4  -2   1  139.89    6.74
  -4   2   1  129.36    5.90
  -4   2   1  131.87    5.91
  -4   2   1  136.15    6.76
  -4   2   1  144.57    6.77
  -4  -2   1  127.18    6.65
  -4   2   1  144.17    6.35
  -4  -2   1  127.45    6.14
   4   2  -1  136.48    6.54
  -4  -2   1  132.35    6.64
  -4   2   1  123.22   14.33
  -4  -2   1  135.20   12.17
  -4  -2   1  131.71    6.45
  -4  -2   1  128.81    6.49
   4   2   0  362.67   10.92
  -4  -2   0  364.05   10.57
  -4   2   0  378.60   10.10
  -4  -2   0  366.75   10.68
  -4   2   0  366.59   10.81
  -4  -2   0  377.77   11.19
  -4   2   0  366.54   10.00
  -4  -2   0  378.61   10.37
   4   2   0  389.23   10.80
  -4   2   0  391.56   23.30
  -4  -2   0  376.44   10.69
  -4  -2   0  385.00   20.33
  -4  -2   0  367.24   10.66
  -4  -2  -1    8.70    2.31
  -4  -2  -1    1.31    2.77
  -4  -2  -1    9.16    2.52
   4   2   1   12.09    3.05
   4   2   1   11.76    2.24
  -4   2  -1    7.58    2.07
  -4   2  -1   10.76    2.35
  -4   2  -1   10.45    2.21
  -4  -2  -1   11.28    2.49
  -4  -2  -1   10.02    2.78
  -4  -2  -1   14.32    2.96
  -4  -2  -1   13.26    2.51
  -4   2  -1   15.52    7.29
   4   2   2  476.86   12.84
  -4  -2  -2  465.08   12.03
  -4   2  -2  468.19   11.95
  -4  -2  -2  465.60   11.67
  -4   2  -2  478.52   12.57
  -4   2  -2  468.52   11.45
  -4  -2  -2  476.99   11.85
   4   2   2  492.70   12.30
  -4   2  -2  461.02   25.41
  -4  -2  -2  471.92   12.50
  -4  -2  -2  478.14   12.33
  -4  -2  -2  474.55   11.94
  -4  -2  -2  485.11   23.29
   4   2   3   39.66    4.58
  -4  -2  -3   40.99    4.06
  -4   2  -3   38.13    4.01
  -4  -2  -3   39.61    3.60
  -4   2  -3   40.43    4.11
  -4  -2  -3   42.79    4.13
  -4   2  -3   39.72    3.68
  -4  -2  -3   44.98    4.03
   4   2   3   38.89    3.91
  -4  -2  -3   45.34    8.49
  -4  -2  -3   39.18    4.18
  -4  -2  -3   39.66    3.68
  -4   2  -3   24.56    7.47
  -4  -2  -4   49.49    4.27
   4   2   4   53.04    4.86
  -4   2  -4   42.07    4.13
  -4   2  -4   47.04    4.36
  -4  -2  -4   45.37    4.42
  -4   2  -4   51.82    4.06
  -4  -2  -4   52.05    4.29
   4   2   4   45.01    4.15
  -4  -2  -4   51.54    4.56
  -4  -2  -4   48.59    3.95
  -4   2  -4   55.52   10.53
  -4  -2  -5    1.17    2.16
   4   2   5   -0.90    2.66
  -4   2  -5   -2.65    2.23
  -4   2  -5    2.32    2.38
  -4   2  -5   -2.57    1.61
  -4  -2  -5    0.93    1.86
   4   2   5    2.93    1.73
  -4  -2  -5    1.63    1.82
  -4  -2  -5   -0.01    2.28
  -4  -2  -5    1.76    1.46
  -4   2  -5    5.77    3.68
  -4  -2  -6  547.00   13.70
   4   2   6  590.60   15.27
  -4   2  -6  573.39   14.35
  -4   2  -6  559.24   14.68
  -4   2  -6  544.79   13.80
  -4  -2  -6  499.17   13.02
  -4   2  -6  564.80   12.93
  -4  -2  -6  553.32   13.45
   4   2   6  549.79   13.40
  -4   2  -6  606.97   32.16
  -4  -2  -6  523.76   13.72
  -4  -2  -7  188.09    8.38
  -4   2  -7  183.63    8.66
  -4   2  -7  170.17    8.21
  -4  -2  -7  172.66    7.70
  -4   2  -7  179.58    8.07
  -4   2  -7  180.85    7.44
  -4  -2  -7  162.91    7.72
   4   2   7  170.52    7.91
  -4   2  -7  193.92   18.86
  -4  -2  -7  181.18    8.32
  -4  -2  -8    4.16    2.93
  -4   2  -8    2.88    2.13
  -4   2  -8    2.63    2.59
  -4   2  -8    1.50    2.41
  -4  -2  -8    1.48    2.47
  -4   2  -8    1.58    1.28
  -4  -2  -8    2.58    2.62
   4   2   8    9.11    2.92
  -4  -2  -8    1.34    1.69
  -4  -2  -8    1.84    2.60
  -4   2  -8   -1.85    5.87
  -4   2  -9  325.08   10.05
  -4  -2  -9  312.98   11.03
  -4   2  -9  335.52   11.79
  -4  -2  -9  317.85   11.47
  -4  -2  -9  329.66   10.30
  -4  -2  -9  334.62   10.90
  -4   2  -9  298.32   10.53
  -4  -2  -9  315.54   10.88
  -4   2  -9  340.76   25.01
   4   2   9  319.19   10.66
  -4   2  -9  321.62   11.61
  -4  -2  -9  317.19   11.00
  -4  -2 -10  450.17   13.07
  -4   2 -10  446.45   13.50
  -4  -2 -10  460.11   13.64
  -4   2 -10  464.42   13.92
  -4   2 -10  448.96   12.67
  -4  -2 -10  450.28   12.30
  -4   2 -10  482.78   12.26
  -4  -2 -10  443.20   12.86
   4   2  10  457.63   12.71
  -4  -2 -10  443.78   12.98
  -4   2 -11   17.71    3.57
  -4  -2 -11   14.67    3.39
  -4  -2 -11   13.58    3.00
  -4   2 -11   15.56    2.96
  -4   2 -11   15.94    3.55
  -4   2 -11   19.61    3.03
  -4  -2 -11   17.45    3.69
   4   2  11   16.80    3.00
  -4  -2 -11   11.31    3.11
  -4  -2 -12  107.45    6.77
  -4   2 -12  102.75    6.83
  -4  -2 -12  114.48    6.98
  -4   2 -12   99.38    5.94
  -4   2 -12   99.50    6.95
  -4  -2 -12   87.89    6.21
   4   2  12   98.27    5.98
  -4  -2 -12   98.60    6.34
  -4   2 -13    2.97    2.86
  -4  -2 -13   -0.79    2.30
  -4  -2 -13    0.67    1.37
  -4   2 -13    3.18    2.83
  -4  -2 -13    2.48    2.85
   4   2  13    2.68    1.68
  -4  -2 -13    3.37    2.28
  -4  -2 -14  124.52    7.06
  -4  -2 -14  120.30    6.34
  -4   2 -14  128.81    7.60
  -4  -2 -14  120.64    7.12
   4   2  14  117.44    6.36
  -4  -2 -14  130.30    6.59
  -4  -2 -15    9.87    2.65
  -4   2 -15    5.10    2.93
  -4  -2 -15    6.50    2.82
   4   2  15    2.82    2.07
  -4  -2 -15    5.81    2.16
  -4  -2 -16   49.59    4.18
  -4  -2 -16   47.73    4.07
  -4   2 -16   51.79    4.86
  -4  -2 -17   -0.60    1.01
  -4   2 -17    0.28    1.97
  -4  -2 -17    2.09    2.02
  -4  -2 -18  141.62    5.71
  -4  -2 -18  145.57    6.31
  -4   2 -18  142.59    6.50
   4   2  19   37.21    3.28
  -4  -2 -19   45.31    3.49
   4   3 -20    0.42    1.00
  -4   3  20    0.15    1.48
   4  -3 -20    1.45    1.69
   4   3 -20    0.75    1.44
   4  -3 -20    0.87    1.22
  -4   3  20   -1.84    1.46
  -4  -3  20    2.00    1.76
   4   3 -19    3.81    1.78
  -4   3  19    2.02    1.61
   4  -3 -19    3.83    1.88
   4   3 -19   -1.32    1.80
   4  -3 -19    2.25    1.52
  -4   3  19    4.27    1.70
  -4  -3  19    2.44    2.01
   4  -3 -19    0.77    1.77
  -4   3  18   23.52    3.45
   4  -3 -18   25.07    3.35
   4   3 -18   21.53    3.06
   4  -3 -18   22.52    3.06
  -4   3  18   22.98    3.12
  -4  -3  18   25.91    3.73
   4  -3 -18   23.58    2.86
   4   3 -18   26.78    3.44
   4   3 -17   -2.09    2.52
  -4   3  17   -1.15    2.44
   4  -3 -17    1.21    2.03
   4   3 -17    0.13    2.24
   4  -3 -17    1.13    1.65
  -4   3  17    1.15    2.05
  -4  -3  17    1.39    2.35
   4  -3 -17   -0.22    1.44
   4   3 -16    1.52    2.67
   4  -3 -16    2.15    2.69
   4   3 -16    1.95    2.50
   4  -3 -16    0.66    2.11
  -4   3  16   -1.16    1.87
  -4  -3  16    0.99    2.74
   4  -3 -16    2.88    2.18
   4  -3 -15   41.38    4.61
   4   3 -15   46.76    4.08
   4   3 -15   44.41    4.86
  -4  -3  15   36.58    3.94
   4  -3 -15   36.24    4.04
  -4   3  15   39.98    4.10
  -4  -3  15   45.07    5.16
   4  -3 -15   42.11    4.61
   4   3 -15   38.67    4.76
   4   3 -14    1.31    2.88
   4  -3 -14   -0.51    2.72
  -4  -3  14   -1.40    2.07
   4   3 -14   -1.86    1.93
   4  -3 -14    1.85    2.11
   4   3 -14    0.95    2.46
   4   3 -14    1.84    2.05
  -4   3  14   -0.33    1.78
   4  -3 -14    0.10    2.80
   4  -3 -13   56.39    5.07
   4   3 -13   60.83    4.87
   4   3 -13   58.67    5.59
  -4  -3  13   57.86    4.70
   4  -3 -13   66.34    5.05
   4   3 -13   65.06    4.92
  -4   3  13   53.80    4.68
  -4  -3  13   57.91    4.76
   4  -3 -13   63.05    5.90
   4   3 -13   71.13    6.22
   4   3 -12  169.46    8.61
   4  -3 -12  157.21    8.04
  -4   3  12  167.71    8.59
   4   3 -12  173.41    8.02
  -4  -3  12  160.03    8.13
   4  -3 -12  159.34    7.40
   4   3 -12  162.47    7.61
  -4   3  12  153.61    7.18
  -4  -3  12  176.59    7.96
   4   3 -11    4.70    3.19
  -4   3  11    3.30    2.59
   4  -3 -11    0.13    2.25
  -4  -3  11    3.11    2.41
   4   3 -11    3.96    1.78
   4  -3 -11    0.57    1.36
   4   3 -11   -1.38    1.71
  -4   3  11    3.73    1.60
  -4  -3  11    3.62    1.93
   4   3 -10  147.99    7.95
   4  -3 -10  124.29    7.03
  -4   3  10  143.00    7.86
   4   3 -10  139.16    7.38
  -4  -3  10  137.75    7.76
   4   3 -10  145.16    7.31
  -4  -3  10  143.78    7.59
   4   3  -9   53.67    5.15
   4  -3  -9   46.12    4.41
  -4   3   9   58.05    5.43
  -4  -3   9   51.48    5.30
   4   3  -9   52.78    4.76
  -4  -3   9   53.72    4.67
  -4  -3   9   52.17    8.95
  -4  -3   8    5.75    6.25
  -4   3   8   -4.02    2.70
   4   3  -8   -3.79    4.31
   4   3  -8   -0.44    2.39
  -4   3   8   -0.01    1.73
   4  -3  -8    1.66    1.07
  -4  -3   8    1.13    2.35
   4   3  -8    0.92    1.97
  -4  -3   8   -0.93    1.58
  -4  -3   8    0.34    1.51
   4   3  -7   77.19    5.86
  -4   3   7   68.00   10.86
  -4  -3   7   74.61    5.30
  -4  -3   7   63.76   10.60
   4  -3  -7   71.01    5.09
  -4   3   7   63.90    5.18
  -4  -3   7   82.22    5.96
  -4  -3   7   74.12    5.17
   4   3  -7   70.87    5.08
  -4  -3   7   75.77    5.76
  -4   3   6   16.59    7.71
  -4  -3   6    7.22    2.01
   4   3  -6    5.45    2.57
  -4  -3   6   -2.53    3.95
   4   3  -6   -6.42    7.18
  -4   3   6    7.87    2.60
   4  -3  -6    3.29    1.70
   4   3  -6    5.64    2.65
  -4  -3   6    3.38    2.51
  -4   3   6    8.32    1.97
  -4  -3   6    6.21    2.21
  -4  -3   6    5.43    3.07
  -4   3   5   11.60    6.60
  -4  -3   5   16.99    3.05
   4   3  -5   18.80    3.53
   4   3  -5    7.44    3.92
  -4  -3   5   23.45    6.37
  -4   3   5    8.26    2.25
   4  -3  -5    8.04    1.96
  -4  -3   5   11.11    3.37
  -4   3   5    8.41    2.14
   4   3  -5    8.73    2.47
  -4  -3   5    8.92    2.38
  -4  -3   5    9.39    2.75
  -4   3   4   42.02    8.15
   4   3  -4   54.67    4.93
  -4  -3   4   54.61    4.59
   4   3  -4   72.41   11.93
  -4   3   4   59.27    4.93
  -4  -3   4   51.21   10.02
  -4  -3   4   57.73    5.20
  -4   3   4   59.68    4.38
  -4  -3   4   47.36    4.48
   4   3  -4   55.80    4.87
  -4  -3   4   59.71    4.96
  -4   3   3   26.29    7.51
  -4  -3   3   28.69    3.37
   4   3  -3   25.80    3.81
   4   3  -3   14.36    6.52
  -4   3   3   25.85    3.48
  -4  -3   3   29.55    4.03
  -4   3   3   25.58    3.39
   4   3  -3   28.64    3.60
  -4  -3   3   24.38    3.73
  -4  -3   3   16.48    6.93
  -4  -3   3   32.53    4.12
  -4  -3   3   28.39    3.28
  -4  -3   2    0.32    1.32
   4   3  -2   -2.34    2.60
   4   3  -2    3.51    7.59
  -4   3   2   -4.53    1.91
  -4  -3   2    0.41    2.09
  -4   3   2    0.68    1.71
  -4  -3   2    8.80    5.17
   4   3  -2    0.73    2.32
  -4  -3   2    1.09    2.37
  -4  -3   2    1.41    1.85
  -4  -3   2   -0.77    2.36
  -4   3   2   11.65    7.67
   4   3  -1   74.36    5.62
  -4  -3   1   74.33    5.20
  -4   3   1   54.92    4.95
  -4   3   1   64.84    4.90
  -4  -3   1   74.92    5.66
   4   3  -1   63.47    5.06
  -4  -3   1   58.27    5.17
  -4  -3   1   63.41    4.95
  -4  -3   1   62.17    9.97
  -4  -3   1   67.24    5.29
  -4   3   1   72.72   11.60
   4   3   0  150.65    7.61
  -4  -3   0  153.56    7.33
  -4   3   0  152.27    7.44
  -4  -3   0  156.54    7.60
  -4   3   0  163.19    7.87
  -4  -3   0  148.54    7.69
   4   3   0  153.27    7.43
  -4  -3   0  145.92    7.18
  -4  -3   0  176.34   16.51
  -4  -3   0  155.65    7.83
  -4   3   0  154.26   17.77
   4   3   1   41.42    4.49
  -4  -3  -1   44.80    4.38
  -4  -3  -1   42.40    4.48
  -4  -3  -1   28.31    8.42
  -4   3  -1   37.44    3.56
  -4   3  -1   39.81    4.19
  -4  -3  -1   40.37    4.38
  -4   3  -1   39.25    4.33
   4   3   1   42.46    4.42
  -4  -3  -1   45.27    4.35
  -4  -3  -1   49.00    4.75
  -4   3  -1   45.24    9.62
   4   3   2  925.40   18.28
  -4  -3  -2  921.42   17.86
  -4   3  -2  892.93   15.90
  -4   3  -2  916.14   17.79
  -4   3  -2  939.84   18.71
  -4  -3  -2  947.00   18.92
   4   3   2  920.05   17.89
  -4   3  -2  965.19   39.54
  -4  -3  -2  942.41   18.20
  -4  -3  -2  939.37   18.26
  -4  -3  -2  922.59   17.66
  -4  -3  -3  477.52   26.34
   4   3   3  482.71   13.59
  -4  -3  -3  482.98   13.11
  -4   3  -3  449.44   11.62
   4   3   3  458.82   11.78
  -4   3  -3  462.30   12.76
  -4  -3  -3  460.34   12.28
  -4   3  -3  491.26   13.69
  -4  -3  -3  478.70   13.55
   4   3   3  439.54   12.74
  -4   3  -3  439.07   27.22
  -4  -3  -3  459.68   13.10
  -4  -3  -3  454.60   12.72
  -4  -3  -4   25.89    3.64
   4   3   4   23.45    4.15
  -4   3  -4   30.44    3.89
  -4   3  -4   23.94    4.05
   4   3   4   21.67    3.58
  -4  -3  -4   25.30    3.95
  -4  -3  -4   26.36    4.15
  -4   3  -4   17.14    6.72
  -4  -3  -4   25.85    3.60
  -4  -3  -4   26.63    6.28
   4   3   5  191.23    8.90
  -4  -3  -5  197.96    8.76
  -4  -3  -5  167.88   15.88
  -4   3  -5  182.63    8.09
  -4   3  -5  188.79    9.07
   4   3   5  193.42    8.73
  -4   3  -5  197.09   19.36
  -4  -3  -5  190.31    8.93
  -4  -3  -5  184.20    8.17
  -4  -3  -5  198.46    9.04
  -4  -3  -6   -0.64    2.06
   4   3   6    0.65    2.63
  -4   3  -6    0.52    1.16
  -4   3  -6   -0.07    3.04
   4   3   6    0.97    1.93
  -4  -3  -6    5.32    2.59
  -4  -3  -6   -1.37    2.65
  -4  -3  -6    3.56    2.25
  -4  -3  -7    2.08    2.57
   4   3   7    1.09    2.97
  -4   3  -7    2.37    1.65
  -4   3  -7    0.36    2.55
   4   3   7    1.52    2.81
  -4  -3  -7    3.25    2.25
  -4  -3  -7    1.00    2.95
  -4  -3  -7    1.63    1.65
   4   3   8    6.61    2.61
  -4  -3  -8   10.40    3.14
   4   3   8    5.19    2.76
  -4  -3  -8   10.51    2.29
  -4   3  -8    9.60    3.08
  -4  -3  -8    7.16    2.66
  -4  -3  -8    7.09    3.52
  -4  -3  -9   32.69    4.40
   4   3   9   27.05    4.18
  -4   3  -9   31.56    4.30
  -4  -3  -9   31.85    3.58
   4   3   9   32.11    4.18
  -4  -3  -9   29.96    3.72
  -4  -3  -9   27.78    4.16
  -4  -3 -10    6.37    3.29
   4   3  10    4.36    2.86
  -4   3 -10    8.91    2.51
  -4  -3 -10   10.78    2.88
  -4  -3 -10    5.40    2.27
   4   3  10    4.55    2.82
  -4  -3 -10    8.62    2.28
  -4  -3 -10    7.91    3.12
  -4  -3 -11   30.66    4.15
   4   3  11   30.62    4.50
  -4  -3 -11   22.65    3.76
  -4  -3 -11   28.29    3.72
   4   3  11   31.12    4.20
  -4  -3 -11   35.54    4.45
  -4   3 -11   24.95    3.56
   4   3  12   54.90    5.34
  -4  -3 -12   55.18    5.37
  -4  -3 -12   48.34    4.50
  -4  -3 -12   52.25    4.46
   4   3  12   57.52    5.11
  -4  -3 -12   60.89    5.43
  -4  -3 -13    1.49    2.34
   4   3  13    3.27    2.28
  -4  -3 -13    7.70    1.86
  -4  -3 -13    1.83    1.97
   4   3  13    2.91    2.04
  -4  -3 -13    5.21    2.63
   4   3  14   60.54    4.89
  -4  -3 -14   52.43    4.72
  -4  -3 -14   55.47    4.36
   4   3  14   51.16    4.43
  -4  -3 -14   58.23    4.77
   4   3  15   94.67    5.66
  -4  -3 -15   93.01    5.58
  -4  -3 -15   95.01    5.25
   4   3  15   83.67    4.93
  -4  -3 -15   86.61    5.18
   4   3  16   51.13    4.05
  -4  -3 -16   50.43    4.10
  -4  -3 -16   53.82    3.90
   4   3  16   50.07    3.64
  -4  -3 -16   53.93    3.66
   4   3  17   37.15    3.10
  -4  -3 -17   40.92    3.32
   4   3  17   37.80    3.37
  -4   4  18    3.64    1.60
   4   4 -18    3.16    1.25
   4   4 -17   -0.15    1.78
  -4   4  17    2.83    1.67
   4  -4 -17    1.98    1.49
   4   4 -17   -0.78    1.47
  -4  -4  17    2.03    1.80
   4  -4 -17   -0.53    1.38
   4  -4 -16  110.87    5.49
  -4   4  16  121.21    6.08
   4   4 -16  110.65    4.89
   4   4 -16  127.02    5.83
  -4   4  16  111.98    5.04
  -4  -4  16  116.99    6.04
   4  -4 -16  128.74    6.09
   4   4 -16  113.41    5.47
   4  -4 -15  139.51    6.28
  -4   4  15  150.75    7.09
   4   4 -15  151.88    6.24
   4   4 -15  161.38    6.84
  -4   4  15  138.25    5.77
  -4  -4  15  151.93    7.24
   4  -4 -15  159.98    7.23
   4   4 -15  148.94    6.59
   4   4 -14    6.84    2.33
   4   4 -14    4.80    2.17
  -4   4  14    3.18    2.50
   4  -4 -14    8.53    2.13
  -4  -4  14    6.06    2.09
   4   4 -14    6.46    2.00
   4  -4 -14    4.14    3.03
   4  -4 -13  129.10    6.45
  -4   4  13  153.07    7.76
   4   4 -13  146.80    6.84
   4   4 -13  140.81    6.91
  -4  -4  13  142.18    6.98
   4  -4 -13  146.13    7.70
   4   4 -13  138.22    6.75
   4  -4 -12   73.32    5.18
  -4   4  12   77.79    5.94
   4   4 -12   82.34    5.56
   4   4 -12   71.03    5.20
  -4  -4  12   77.65    5.45
   4  -4 -12   79.19    6.20
   4   4 -12   79.44    5.35
   4   4 -11    0.62    2.36
  -4   4  11   -0.40    2.78
   4  -4 -11    0.18    1.55
  -4  -4  11   -0.59    1.98
   4   4 -11    0.08    2.33
   4   4 -11    1.91    2.04
  -4  -4  11    0.17    1.75
   4  -4 -11    1.32    2.89
   4   4 -10   -0.18    2.07
  -4   4  10    1.11    2.23
   4  -4 -10    0.99    0.59
   4   4 -10    0.27    2.14
  -4  -4  10    0.06    2.55
   4   4 -10   -4.14    2.81
  -4  -4  10    2.71    1.95
   4  -4 -10   -0.83    2.42
   4   4  -9   45.54    4.51
  -4   4   9   45.39    5.06
   4   4  -9   50.97    4.78
  -4  -4   9   46.18    5.01
   4   4  -9   51.21    4.29
  -4  -4   9   47.08    4.62
   4  -4  -9   50.72    5.21
   4   4  -8    5.83    2.61
  -4   4   8    1.09    2.98
  -4  -4   8    1.61    2.78
   4   4  -8    1.12    2.77
   4   4  -8    4.17    2.36
  -4  -4   8   -3.09    2.16
   4  -4  -8    5.98    2.75
   4   4  -7   86.48    5.83
  -4   4   7   84.70    6.19
   4   4  -7   90.18    6.36
  -4  -4   7   88.34    6.68
  -4  -4   7   90.98    5.88
   4   4  -7   89.74    5.74
  -4  -4   7   76.84    5.96
   4  -4  -7   83.52    6.16
   4   4  -6   74.87    5.52
  -4   4   6   86.66    6.32
  -4  -4   6   92.56    6.82
  -4  -4   6   85.49    5.67
   4   4  -6   75.79    5.26
  -4  -4   6   79.50    6.04
   4   4  -5   -0.12    1.55
   4   4  -5    2.25    2.28
  -4   4   5    1.26    2.19
  -4  -4   5   -5.16    3.08
   4   4  -5    1.86    1.85
  -4  -4   5    4.11    1.97
  -4  -4   5    1.14    2.76
   4   4  -4  109.57    6.43
  -4   4   4  101.07    6.75
  -4  -4   4  113.97    7.33
  -4  -4   4  102.80    6.53
   4   4  -4   99.59    6.17
  -4  -4   4  104.46    6.97
   4   4  -4  103.23    5.89
   4   4  -3   69.48    5.32
  -4   4   3   81.79    6.13
  -4  -4   3   70.18    5.97
  -4  -4   3   67.95    5.52
   4   4  -3   80.04    5.57
  -4  -4   3   73.90    5.89
   4   4  -2    8.06    2.41
  -4   4   2   11.26    3.02
  -4  -4   2    8.57    3.27
   4   4  -2    7.46    2.87
  -4  -4   2    5.23    3.04
  -4  -4   2    9.01    3.38
   4   4  -1   89.39    5.77
  -4  -4   1   88.05    5.53
  -4   4   1   90.19    6.41
  -4  -4   1   97.30    6.60
  -4  -4   1   93.34    6.46
   4   4  -1  101.66    6.38
  -4  -4   1   91.69    5.80
  -4  -4   1   90.23    6.53
  -4  -4   0    1.39    0.87
   4   4   0    0.33    1.82
  -4   4   0   -0.14    1.41
  -4   4   0    3.40    2.56
  -4  -4   0    0.87    2.61
  -4   4   0   -0.38    2.45
   4   4   0   -0.89    2.51
  -4  -4   0   -1.33    3.15
  -4  -4   0    3.72    1.85
  -4  -4   0   -3.31    2.86
  -4   4  -1    1.99    2.97
  -4  -4  -1    5.57    2.19
   4   4   1    3.37    2.37
  -4   4  -1    3.15    2.10
  -4   4  -1    0.13    1.96
  -4  -4  -1    4.34    2.47
   4   4   1    3.62    2.30
  -4  -4  -1    2.90    3.08
  -4  -4  -1    2.04    1.93
  -4  -4  -1    4.39    3.13
  -4  -4  -2   16.95    3.00
   4   4   2   11.13    2.97
  -4   4  -2   11.71    2.77
  -4   4  -2   13.44    3.45
  -4  -4  -2   14.05    3.31
  -4   4  -2   12.53    3.41
   4   4   2   18.85    3.68
  -4  -4  -2   15.63    4.20
  -4  -4  -2   17.60    3.10
  -4  -4  -2   18.48    3.64
   4   4   3   31.29    3.90
  -4  -4  -3   37.60    4.10
  -4   4  -3   39.62    3.94
   4   4   3   37.18    3.72
  -4   4  -3   32.17    3.98
  -4  -4  -3   32.85    3.86
  -4   4  -3   34.96    4.80
  -4  -4  -3   41.80    5.09
   4   4   3   37.50    4.54
  -4  -4  -3   37.37    4.33
  -4  -4  -3   41.52    4.61
  -4   4  -3   33.70    3.52
  -4  -4  -4   -1.26    2.23
   4   4   4   -0.51    1.99
  -4   4  -4    2.67    2.04
   4   4   4    2.75    2.63
  -4   4  -4    4.76    2.58
  -4   4  -4    4.31    3.40
   4   4   4   -4.43    3.08
  -4  -4  -4    1.73    3.22
  -4  -4  -4    2.49    2.76
  -4  -4  -4    3.87    2.98
   4   4   5  192.15    8.25
  -4  -4  -5  198.87    8.65
   4   4   5  197.41    8.29
  -4   4  -5  198.81    8.70
  -4  -4  -5  189.46    9.15
   4   4   5  203.43    8.83
  -4  -4  -5  193.32    9.01
  -4  -4  -5  188.17    8.46
   4   4   6   38.95    4.14
  -4  -4  -6   40.56    4.25
   4   4   6   29.06    3.77
  -4   4  -6   42.91    4.46
  -4  -4  -6   41.50    4.85
   4   4   6   41.56    4.85
  -4  -4  -6   44.50    5.02
  -4  -4  -6   37.52    4.31
   4   4   7   35.88    4.08
  -4  -4  -7   40.28    4.67
   4   4   7   40.42    4.17
  -4   4  -7   41.74    4.23
  -4  -4  -7   44.72    4.66
   4   4   7   43.11    5.03
  -4  -4  -7   37.55    4.69
  -4  -4  -7   39.62    4.25
  -4  -4  -8    9.55    2.87
   4   4   8   12.08    3.01
   4   4   8   14.40    2.70
  -4   4  -8   13.77    3.04
   4   4   8   10.51    3.23
  -4  -4  -8   12.03    2.90
  -4  -4  -8   12.14    3.42
  -4  -4  -8    8.90    2.60
  -4  -4  -9   29.02    3.90
   4   4   9   26.71    3.25
   4   4   9   27.41    3.61
   4   4   9   30.92    3.95
  -4  -4  -9   27.99    3.92
  -4  -4  -9   26.57    4.16
  -4  -4  -9   29.35    3.40
  -4  -4 -10   -2.53    2.15
   4   4  10    1.05    1.72
   4   4  10    0.04    1.99
  -4  -4 -10    0.58    2.09
   4   4  10   -1.45    2.29
  -4  -4 -10    1.30    1.69
  -4  -4 -10   -2.49    2.39
   4   4  11   76.84    4.73
  -4  -4 -11   77.50    5.33
   4   4  11   75.88    5.37
  -4  -4 -11   77.62    4.99
   4   4  11   86.15    5.66
  -4  -4 -11   89.64    5.77
  -4  -4 -12   -2.22    1.91
   4   4  12   -2.69    1.39
   4   4  12    0.94    1.96
   4   4  12   -0.02    1.96
  -4  -4 -12    1.57    2.06
  -4  -4 -13   44.41    3.89
   4   4  13   42.84    3.73
   4   4  13   42.55    3.72
  -4  -4 -13   47.84    3.89
  -4  -4 -14   24.25    2.91
   4   4  14   15.76    2.64
   4   4  14   15.59    2.41
  -4  -4 -14   16.71    2.57
  -4  -4 -15   19.70    2.50
   4   4  15   15.86    2.10
   4   4  15   21.29    2.57
  -4   5  14    0.16    1.19
   4  -5 -14    2.89    1.47
  -4   5  13   -0.57    1.46
   4   5 -13    0.65    1.71
   4  -5 -13   -1.95    1.42
   4   5 -12    7.01    1.70
  -4   5  12    9.37    1.92
   4   5 -12    6.01    1.46
  -4  -5  12    6.44    1.89
   4  -5 -12    4.66    1.96
  -4   5  11   15.28    2.84
   4   5 -11   17.00    2.51
   4   5 -11    7.78    1.72
  -4  -5  11   14.08    2.30
   4  -5 -11   15.88    2.67
   4   5 -10    0.74    1.11
  -4   5  10    1.29    1.94
   4   5 -10    3.04    2.05
   4   5 -10    2.24    1.70
  -4  -5  10   -1.33    2.00
   4  -5 -10    5.16    1.99
   4   5  -9   -0.33    1.11
  -4   5   9    2.07    2.09
   4   5  -9    3.89    1.53
  -4  -5   9    0.94    1.74
   4   5  -9    1.96    1.80
  -4  -5   9    3.88    1.63
   4  -5  -9   -0.84    1.73
   4   5  -8    0.28    1.47
  -4   5   8    2.27    2.20
  -4  -5   8    1.18    1.83
   4   5  -8   -2.84    2.16
  -4  -5   8    0.23    1.67
   4  -5  -8   -2.50    2.20
   4   5  -7   12.64    2.33
  -4   5   7   14.35    3.27
  -4  -5   7   16.52    3.18
   4   5  -7    8.16    2.53
  -4  -5   7   12.27    2.56
   4  -5  -7   10.07    2.43
  -4   5   6   95.93    6.26
   4   5  -6   96.64    5.76
  -4  -5   6  100.52    6.47
  -4  -5   6   97.72    5.59
   4  -5  -6   99.08    5.76
  -4  -5   6   96.44    5.82
   4   5  -6   85.80    4.83
   4   5  -5    1.07    1.51
  -4   5   5    0.71    2.05
  -4  -5   5    5.15    2.71
   4   5  -5    0.41    2.01
  -4  -5   5    1.61    2.24
  -4  -5   5    2.21    2.18
   4  -5  -5    0.76    1.42
  -4   5   4  101.07    6.37
   4   5  -4   89.85    5.60
  -4  -5   4  105.25    6.69
  -4  -5   4   96.09    5.83
   4  -5  -4   88.54    5.26
  -4  -5   4  102.32    6.23
   4   5  -4   99.85    5.42
   4   5  -3   23.82    2.98
  -4   5   3   20.92    4.04
  -4  -5   3   28.54    3.93
   4   5  -3   22.83    3.18
   4   5  -3   24.66    3.15
  -4  -5   3   24.44    3.55
  -4  -5   3   23.37    3.79
  -4   5   2   50.14    4.87
   4   5  -2   34.54    3.72
  -4  -5   2   52.75    5.03
  -4  -5   2   43.42    4.30
   4   5  -2   40.45    3.72
  -4  -5   2   48.25    4.74
   4   5  -2   42.62    3.97
   4   5  -1    0.56    2.15
  -4   5   1    3.93    2.70
  -4  -5   1    0.10    1.84
   4   5  -1    2.08    1.62
   4   5  -1    1.32    2.09
  -4  -5   1    2.21    1.91
  -4  -5   1    0.26    2.38
  -4   5   0   71.19    4.48
  -4   5   0   71.28    5.55
  -4  -5   0   73.36    5.50
  -4  -5   0   72.58    5.65
   4   5   0   65.98    4.77
  -4  -5   0   74.75    5.88
   4   5   0   68.35    4.97
   4   5   1    3.36    2.35
  -4   5  -1    1.99    1.30
  -4   5  -1    2.93    2.43
  -4  -5  -1    3.26    1.95
   4   5   1   -3.88    1.41
   4   5   1   -1.80    1.83
  -4  -5  -1   -1.11    2.60
  -4  -5  -1   -0.64    2.62
   4   5   2   31.96    3.91
  -4   5  -2   23.87    3.08
  -4   5  -2   29.53    3.70
  -4  -5  -2   26.14    3.39
   4   5   2   22.50    3.17
  -4  -5  -2   26.02    4.15
  -4  -5  -2   22.29    3.11
  -4  -5  -2   31.13    3.96
  -4   5  -3   -0.82    1.34
  -4   5  -3    1.88    2.20
  -4  -5  -3   -0.52    0.83
   4   5   3   -1.73    1.88
  -4  -5  -3    3.05    2.55
  -4  -5  -3    0.52    1.52
  -4  -5  -3   -1.29    2.09
   4   5   4   44.21    3.62
  -4   5  -4   45.53    4.15
  -4  -5  -4   51.35    4.73
   4   5   4   48.70    4.27
  -4  -5  -4   42.34    3.87
  -4  -5  -4   44.75    4.49
   4   5   5   -1.67    1.62
  -4   5  -5    0.63    1.74
   4   5   5    1.48    1.86
  -4  -5  -5   -4.65    2.69
  -4  -5  -5   -1.55    1.76
  -4  -5  -5   -0.73    2.05
  -4  -5  -6   12.30    2.14
   4   5   6   10.27    2.21
  -4   5  -6   13.99    2.90
   4   5   6   13.05    2.55
  -4  -5  -6    9.83    2.65
  -4  -5  -6   10.23    2.46
  -4  -5  -6   13.35    2.44
  -4  -5  -7    0.83    1.27
   4   5   7    0.93    1.17
  -4   5  -7    0.31    1.97
   4   5   7   -0.80    1.74
  -4  -5  -7    3.15    1.94
  -4  -5  -7   -2.81    1.84
  -4  -5  -7   -4.00    1.49
  -4  -5  -8   -1.43    1.13
   4   5   8   -1.60    1.71
   4   5   8   -0.03    1.60
  -4  -5  -8    1.63    2.10
  -4  -5  -8    0.73    1.61
  -4  -5  -8    0.68    1.54
  -4  -5  -9    1.62    1.47
   4   5   9    0.73    1.28
  -4  -5  -9    0.50    0.59
   4   5   9    1.91    1.67
  -4  -5  -9    3.47    1.53
  -4  -5  -9    2.80    1.86
  -4  -5  -9    3.02    1.63
   4   5  10   52.78    3.42
   4   5  10   46.23    3.41
  -4  -5 -10   49.28    3.74
   4   5  11   -2.04    1.48
  -4  -5 -11    0.26    1.19
  -4   6   6   11.67    2.02
  -4  -6   6    9.39    1.87
  -4   6   5    7.70    1.85
  -4  -6   5    9.41    2.08
  -4   6   4    7.32    1.97
  -4  -6   4    5.06    1.79
  -4  -6   4    9.43    1.64
  -4   6   3   13.04    2.39
  -4  -6   3   12.54    2.03
  -4  -6   3   12.67    2.06
  -4   6   2    1.42    1.67
  -4  -6   2    1.51    1.47
  -4  -6   2    2.15    1.51
  -4  -6   2    2.52    1.12
   4   6  -1   19.64    2.38
  -4   6   1   25.46    2.80
  -4  -6   1   24.03    2.54
  -4  -6   1   23.22    2.70
  -4  -6   1   22.42    2.62
   4   6   0    1.30    1.09
  -4   6   0    2.35    1.34
  -4  -6   0    1.39    1.39
  -4  -6   0    3.75    1.73
   4   6   1   12.16    1.91
  -4   6  -1    9.06    1.88
  -4  -6  -1    9.27    1.76
  -4  -6  -1   13.73    2.24
   4   6   2    5.78    1.52
  -4   6  -2    2.73    1.25
  -4  -6  -2    2.92    1.54
  -4  -6  -2    6.28    1.41
   4   6   3    2.69    1.14
  -4  -6  -3   -0.06    1.30
  -4  -6  -3    0.82    1.31
   5   0 -21   35.08    3.06
  -5   0  21   31.40    2.88
   5   0 -21   35.96    3.16
   5   0 -20   -2.14    1.71
   5   0 -20    3.61    1.18
   5   0 -20    2.02    2.02
  -5   0  20    2.58    1.76
   5   0 -19    4.18    1.90
   5   0 -19    5.12    2.18
  -5   0  19    6.69    2.27
   5   0 -18   -2.40    1.90
   5   0 -18   -0.99    2.46
  -5   0  18   -1.44    1.87
   5   0 -17   41.18    4.32
   5   0 -17   44.48    4.69
  -5   0  17   41.18    4.13
   5   0 -16   -1.97    2.80
   5   0 -16    2.42    3.19
  -5   0  16   -1.25    2.30
   5   0 -15    0.93    2.71
  -5   0  15    3.99    1.37
   5   0 -15    0.20    2.78
  -5   0  15    0.94    2.41
  -5   0  14   -6.67    3.49
   5   0 -14    0.72    2.47
  -5   0  14    3.10    2.05
   5   0 -14    0.06    2.94
  -5   0  14   -2.56    2.00
  -5   0  13   16.53    3.71
  -5   0  13   14.75    3.27
   5   0 -13   16.90    3.60
   5   0 -13   17.25    3.84
  -5   0  13   14.61    2.70
  -5   0  13   13.59    3.43
   5   0 -12    3.36    3.13
  -5   0  12   -4.66    3.10
   5   0 -12    0.40    1.50
  -5   0  12   -0.04    2.39
   5   0 -12    0.06    2.60
  -5   0  12   -3.60    2.01
  -5   0  12    0.51    2.34
   5   0 -11  152.54    6.86
  -5   0  11  150.64    8.43
   5   0 -11  163.85    8.40
  -5   0  11  153.95    7.99
   5   0 -11  164.66    8.23
  -5   0  11  148.66    7.01
  -5   0  11  169.85    8.57
  -5   0  10   -2.88    2.60
   5   0 -10    0.60    1.14
   5   0 -10   -1.75    3.03
  -5   0  10    0.03    2.08
   5   0 -10    0.64    2.66
  -5   0  10   -1.37    0.96
  -5   0  10    3.67    2.31
   5   0  -9  164.78    7.17
  -5   0   9  183.09    9.03
  -5   0   9  159.10   18.25
   5   0  -9  186.85    9.08
  -5   0   9  181.55    8.68
  -5   0   9  174.65    7.87
   5   0  -9  181.07    8.49
  -5   0   9  181.81    8.70
  -5   0   8    6.62    3.54
  -5   0   8    2.37    2.73
   5   0  -8   -1.36    0.70
  -5   0   8   -0.16    2.60
  -5   0   8   -0.04    1.81
  -5   0   8   -0.34    2.71
   5   0  -8   -0.15    2.04
  -5   0   8    1.17    2.70
  -5   0   7    4.49    2.51
   5   0  -7    0.19    1.38
  -5   0   7    3.08    2.48
  -5   0   7    4.47    2.03
  -5   0   7    3.12    2.32
   5   0  -7    3.99    2.17
  -5   0   7    2.11    2.29
  -5   0   6    2.02    4.91
  -5   0   6    4.01    2.53
   5   0  -6   -1.47    0.99
  -5   0   6    2.11    2.06
  -5   0   6    0.86    2.78
  -5   0   6   -0.31    1.22
   5   0  -6    2.33    1.93
  -5   0   6   -0.27    2.32
  -5   0   6    0.46    2.43
  -5   0   5   -6.54    2.89
  -5   0   5   -0.69    2.41
   5   0  -5    1.22    1.46
  -5   0   5   -1.32    2.36
  -5   0   5   -1.52    1.80
  -5   0   5    1.48    2.23
  -5   0   5    0.84    2.62
   5   0  -5    3.22    2.19
  -5   0   5    2.50    2.38
  -5   0   4    3.57    2.39
   5   0  -4   -2.67    1.71
  -5   0   4    2.45    2.67
  -5   0   4   -3.07    1.96
  -5   0   4    0.86    1.92
  -5   0   4    0.82    2.71
   5   0  -4    0.64    1.68
  -5   0   4    0.38    1.79
   5   0  -3  138.97    6.48
  -5   0   3  117.82    6.77
  -5   0   3  120.02    6.53
  -5   0   3  118.51    7.08
   5   0  -3  125.23    6.36
  -5   0   3  109.43    6.40
  -5   0   3  120.22    6.47
  -5   0   3  121.79    6.71
  -5   0   2   -1.91    0.93
  -5   0   2    0.97    2.10
   5   0  -2    1.73    1.34
  -5   0   2   -0.86    1.91
  -5   0   2    2.43    1.95
  -5   0   2    1.23    2.36
  -5   0   2    0.29    2.52
   5   0  -2    0.64    1.73
  -5   0   2    0.24    2.14
  -5   0   1   14.28    3.06
   5   0  -1   13.32    2.71
  -5   0   1   13.48    2.59
  -5   0   1   14.70    3.15
  -5   0   1   13.67    2.91
  -5   0   1   12.80    3.25
  -5   0   1   12.99    3.27
   5   0  -1   15.71    2.36
  -5   0   1   12.71    2.36
  -5   0   0    0.26    2.14
   5   0   0   -3.16    1.89
  -5   0   0    4.27    1.52
  -5   0   0    0.25    2.27
  -5   0   0    1.30    2.54
  -5   0   0   -0.23    2.39
   5   0   0   -0.25    1.45
  -5   0   0    1.38    1.37
  -5   0   0    0.79    2.19
  -5   0  -1  155.33    7.31
   5   0   1  151.66    7.10
  -5   0  -1  139.31    7.09
  -5   0  -1  146.62    6.97
  -5   0  -1  148.98    7.43
  -5   0  -1  159.90    7.82
  -5   0  -1  150.04    7.74
   5   0   1  159.98    6.70
  -5   0  -1  156.71    6.61
  -5   0  -2   -1.22    1.87
   5   0   2   -1.56    1.52
  -5   0  -2    1.32    1.67
  -5   0  -2   -0.36    2.29
  -5   0  -2   -1.02    1.86
  -5   0  -2    6.24    2.53
  -5   0  -2    1.84    2.63
  -5   0  -3  122.54    6.41
   5   0   3  117.00    6.37
  -5   0  -3  112.15    6.57
  -5   0  -3  108.86    6.45
  -5   0  -3  124.97    7.20
  -5   0  -3  121.08    7.16
  -5   0  -4    1.30    2.07
   5   0   4   -1.16    1.76
  -5   0  -4    2.52    2.00
  -5   0  -4    0.51    2.59
  -5   0  -4    0.45    1.94
  -5   0  -4    0.58    2.55
  -5   0  -5  117.92    6.31
   5   0   5  112.40    6.48
  -5   0  -5  111.48    6.30
  -5   0  -5  113.37    6.95
  -5   0  -5  121.16    7.33
  -5   0  -5  119.04    7.19
  -5   0  -6   -0.31    1.38
  -5   0  -6    0.19    2.63
   5   0   6    2.00    1.46
  -5   0  -6    3.32    2.81
  -5   0  -6   -0.06    1.77
  -5   0  -6   -3.00    2.89
  -5   0  -7  283.72   10.66
  -5   0  -7  304.91    9.91
   5   0   7  304.71   10.94
  -5   0  -7  298.62   11.10
  -5   0  -7  297.42    9.77
  -5   0  -7  298.44   10.69
  -5   0  -7  310.88   11.36
  -5   0  -8    2.81    1.63
  -5   0  -8   -0.03    2.19
  -5   0  -8   -3.42    2.10
  -5   0  -8   -2.65    3.35
  -5   0  -8    0.10    2.93
  -5   0  -9   43.71    3.89
  -5   0  -9   42.32    4.99
  -5   0  -9   41.89    4.46
  -5   0  -9   47.82    5.30
  -5   0  -9   39.93    4.33
  -5   0 -10   -2.20    2.45
  -5   0 -10    0.07    2.11
  -5   0 -10    2.25    2.29
  -5   0 -10    0.60    2.92
  -5   0 -11   58.32    5.12
  -5   0 -11   59.37    5.45
  -5   0 -11   51.20    4.42
  -5   0 -11   57.83    5.50
  -5   0 -12   -2.67    2.46
  -5   0 -12    0.76    2.48
  -5   0 -12    0.55    2.84
  -5   0 -13   48.35    4.74
  -5   0 -13   43.65    4.36
  -5   0 -13   46.78    4.70
  -5   0 -14    1.04    1.91
  -5   0 -14   -2.90    2.39
  -5   0 -14    1.39    2.16
  -5   0 -15   43.98    4.00
  -5   0 -15   44.80    4.06
  -5   0 -16   -3.88    1.46
  -5   0 -16    0.51    1.85
  -5   0 -16   -0.16    1.68
   5   0  17    6.08    1.62
  -5   0 -17    4.47    1.83
  -5   0 -17    3.76    1.79
   5   1 -21   -0.60    0.98
   5  -1 -21   -0.66    1.54
   5   1 -20   24.71    2.82
   5  -1 -20   29.54    3.04
   5  -1 -20   22.04    2.66
   5  -1 -20   25.72    3.03
   5   1 -20   23.53    2.73
  -5   1  20   26.08    2.67
  -5  -1  20   26.27    2.91
   5   1 -19   27.35    3.10
   5   1 -19   18.20    2.48
   5  -1 -19   27.84    3.26
   5  -1 -19   25.14    3.16
   5   1 -19   24.26    3.26
  -5   1  19   27.11    3.15
  -5  -1  19   23.52    3.07
   5   1 -18    2.38    1.76
   5  -1 -18    0.91    2.12
   5  -1 -18    3.83    2.27
   5   1 -18    0.72    1.86
  -5   1  18    0.83    1.59
  -5  -1  18    1.41    2.08
   5   1 -17   -1.21    1.92
   5  -1 -17   -0.03    2.76
   5   1 -17   -0.58    1.29
   5   1 -17    0.87    1.54
   5  -1 -17    1.65    2.07
   5   1 -17    1.30    2.43
  -5   1  17    3.70    1.86
  -5  -1  17   -3.53    2.07
   5   1 -16    3.47    2.21
   5  -1 -16    4.96    2.91
   5   1 -16   -0.19    2.03
  -5  -1  16    0.43    1.18
   5   1 -16    4.00    2.18
   5  -1 -16    4.96    3.14
   5   1 -16    6.99    3.03
  -5   1  16    0.70    2.32
  -5  -1  16    4.34    2.72
  -5  -1  15   39.79    4.62
   5   1 -15   32.61    3.78
   5   1 -15   33.20    3.74
   5   1 -15   34.70    3.86
   5  -1 -15   39.48    4.89
  -5  -1  15   32.65    3.72
   5  -1 -15   35.08    4.48
   5   1 -15   35.51    4.70
  -5   1  15   35.75    4.03
  -5  -1  15   37.12    4.39
  -5  -1  15   40.38    4.38
  -5  -1  14   47.80    5.21
   5  -1 -14   57.60    5.78
   5   1 -14   48.07    4.64
  -5   1  14   44.98    4.24
  -5  -1  14   49.30    4.61
   5  -1 -14   52.54    5.30
   5   1 -14   60.32    5.63
  -5   1  14   52.52    4.40
  -5  -1  14   53.22    4.86
  -5  -1  14   50.65    4.85
   5   1 -14   55.31    4.81
  -5  -1  13   15.73    3.72
   5   1 -13   15.02    3.07
   5  -1 -13   21.87    4.64
   5   1 -13   15.93    3.48
  -5   1  13   16.35    3.29
  -5  -1  13   24.16    3.60
   5  -1 -13   18.29    3.75
   5   1 -13   23.61    4.38
  -5   1  13   20.79    3.22
  -5  -1  13   16.83    3.22
  -5  -1  13   20.66    3.94
   5   1 -12   66.96    5.32
  -5   1  12   67.02    5.82
  -5  -1  12   72.56    5.90
   5  -1 -12   80.03    6.34
   5   1 -12   71.85    5.65
  -5   1  12   78.94    5.94
  -5  -1  12   66.81    5.66
   5  -1 -12   65.24    5.48
   5   1 -12   79.77    6.27
  -5   1  12   69.85    4.70
  -5  -1  12   66.90    5.13
  -5  -1  12   60.34    5.40
  -5   1  11    5.17    3.73
  -5  -1  11    5.83    2.63
   5   1 -11    7.22    2.40
   5  -1 -11    6.24    2.77
   5   1 -11    8.82    2.85
  -5   1  11    5.74    2.75
  -5  -1  11    5.69    2.82
   5  -1 -11    5.06    2.46
   5   1 -11    6.06    3.09
  -5  -1  11    5.99    2.51
  -5  -1  11   11.03    3.13
   5   1 -10   52.06    4.84
  -5   1  10   49.19    5.11
  -5  -1  10   40.56    4.66
   5  -1 -10   45.43    4.94
   5   1 -10   53.85    5.05
  -5   1  10   39.49    4.72
  -5  -1  10   43.93    4.85
  -5  -1  10   48.34    4.18
   5  -1 -10   53.85    4.74
   5   1 -10   48.60    5.22
  -5  -1  10   48.22    4.38
  -5  -1  10   52.73    5.11
   5   1  -9   -5.30    4.89
  -5   1   9    0.84    2.89
  -5  -1   9    1.72    1.80
   5   1  -9    1.08    2.13
   5  -1  -9    2.00    2.60
  -5   1   9   -0.91    1.99
  -5  -1   9   -3.08    2.35
  -5  -1   9    0.39    1.35
   5  -1  -9   -0.41    1.99
   5   1  -9    0.11    2.74
  -5  -1   9    0.90    2.01
  -5  -1   9    2.43    2.44
   5   1  -8   27.65    7.63
  -5   1   8   23.05    6.81
  -5   1   8   21.09    3.81
  -5  -1   8   16.01    3.58
   5   1  -8   16.97    2.72
  -5   1   8   24.50    4.01
  -5  -1   8   20.93    3.59
  -5  -1   8   18.02    3.94
  -5  -1   8   24.61    3.31
   5  -1  -8   19.44    3.11
   5   1  -8   22.42    3.54
  -5  -1   8   17.54    3.03
  -5   1   8   16.49    3.54
   5  -1  -8   21.30    3.79
  -5  -1   8   22.17    3.96
  -5   1   7   17.89    5.94
   5   1  -7   20.82    6.96
  -5   1   7    8.29    3.25
  -5  -1   7   11.26    3.37
   5   1  -7    6.35    2.28
   5  -1  -7   10.36    2.81
  -5   1   7   10.11    2.87
  -5  -1   7    9.34    2.94
  -5  -1   7   12.67    2.55
  -5   1   7   12.62    3.53
  -5  -1   7   12.45    3.56
  -5  -1   7   11.87    2.71
   5  -1  -7    9.24    2.45
   5   1  -7    7.22    2.92
  -5   1   7   10.68    3.54
  -5  -1   7    5.62    2.84
  -5  -1   6   45.92    4.94
   5   1  -6   42.71    4.51
  -5   1   6   47.07    4.89
  -5  -1   6   54.51    5.24
  -5   1   6   61.59   10.65
   5   1  -6   46.71    9.91
   5  -1  -6   52.78    4.72
  -5   1   6   48.52    5.00
  -5  -1   6   47.16    4.37
  -5   1   6   47.88    3.99
  -5  -1   6   53.80    4.21
  -5   1   6   47.75    5.17
  -5  -1   6   47.88    4.96
   5  -1  -6   45.41    4.03
   5   1  -6   48.48    4.82
  -5   1   6   50.96    4.82
  -5  -1   6   50.93    4.76
   5   1  -5   51.58    4.66
  -5   1   5   53.75    4.79
  -5   1   5   60.92   10.60
  -5  -1   5   55.39    5.13
   5   1  -5   45.77    7.75
  -5   1   5   61.10    5.39
  -5   1   5   54.75    4.44
  -5  -1   5   47.34    4.11
  -5   1   5   50.38    5.31
  -5  -1   5   51.40    4.93
  -5  -1   5   50.44    4.45
   5  -1  -5   50.13    4.14
   5   1  -5   52.64    4.49
  -5  -1   5   55.00    5.29
  -5   1   5   56.13    4.83
  -5  -1   5   54.67    5.03
   5   1  -4  454.80   12.38
  -5   1   4  445.29   12.39
  -5  -1   4  470.39   13.34
  -5   1   4  476.20   13.32
   5   1  -4  450.47   24.81
  -5  -1   4  473.73   13.33
  -5  -1   4  475.19   13.07
  -5   1   4  483.05   12.55
  -5  -1   4  451.64   12.43
  -5   1   4  473.25   13.47
  -5  -1   4  427.17   12.63
   5  -1  -4  442.71   11.36
   5   1  -4  485.97   12.83
  -5   1   4  446.58   25.82
  -5   1   4  454.89   12.23
  -5  -1   4  478.42   13.15
  -5   1   3   54.50   10.71
   5   1  -3   54.35    4.73
  -5   1   3   70.59    5.09
  -5  -1   3   58.42    5.22
   5   1  -3   51.90    9.90
  -5  -1   3   61.58    4.65
  -5   1   3   69.29    5.36
  -5  -1   3   58.66    5.22
  -5  -1   3   61.62    5.04
  -5   1   3   67.65    4.91
  -5  -1   3   64.33    5.19
  -5   1   3   58.42    5.30
  -5  -1   3   59.75    5.05
   5   1  -3   64.50    5.14
  -5   1   3   58.55    4.53
  -5  -1   3   60.76    4.95
   5   1  -2  197.50    8.41
  -5   1   2  211.04    8.34
  -5  -1   2  218.37    9.10
  -5  -1   2  203.17    8.30
  -5   1   2  198.72    8.57
  -5  -1   2  211.49    8.82
  -5   1   2  206.56    8.71
   5   1  -2  187.98   16.25
  -5  -1   2  205.10    8.80
  -5   1   2  210.71    8.64
  -5  -1   2  196.48    8.44
  -5   1   2  202.68    8.82
  -5  -1   2  197.38    8.67
   5   1  -2  203.66    8.37
  -5   1   2  198.71   17.51
  -5   1   2  202.57    8.07
  -5  -1   2  196.59    8.36
  -5   1   1   60.19    4.71
   5   1  -1   59.29    5.18
  -5  -1   1   59.68    5.26
  -5   1   1   59.22    4.35
  -5  -1   1   54.39    4.31
  -5   1   1   58.10    4.85
  -5  -1   1   62.40    4.87
  -5   1   1   54.70    4.98
  -5  -1   1   62.17    5.17
  -5   1   1   61.17    5.19
  -5  -1   1   63.36    5.15
  -5   1   1   50.36    5.00
  -5  -1   1   58.44    5.10
   5   1  -1   56.13    4.65
  -5   1   1   55.41    4.27
  -5  -1   1   55.92    4.72
  -5   1   1   62.42    9.52
  -5   1   0    8.14    2.27
  -5   1   0    8.55    2.07
  -5  -1   0    3.29    2.12
   5   1   0    3.00    2.17
  -5   1   0    5.14    2.24
  -5  -1   0    7.57    2.42
  -5  -1   0    2.75    2.09
  -5   1   0    9.05    2.76
  -5  -1   0    3.68    2.36
  -5   1   0    0.61    2.18
  -5   1   0    1.95    2.12
  -5  -1   0    3.34    2.52
  -5  -1   0    4.25    2.46
   5   1   0    4.05    2.08
  -5  -1   0    6.35    2.11
  -5   1   0    8.07    4.47
  -5   1  -1    0.17    1.54
  -5  -1  -1    3.50    2.57
   5   1   1   -0.27    2.25
  -5   1  -1   -0.24    1.80
  -5  -1  -1   -1.65    2.06
  -5   1  -1   -1.45    1.48
  -5  -1  -1   -0.07    1.69
  -5   1  -1    6.58    2.39
  -5  -1  -1    0.98    2.51
  -5   1  -1    1.06    2.50
  -5   1  -1    1.47    2.55
  -5  -1  -1    0.80    2.48
  -5  -1  -1    2.32    2.27
   5   1   1   -0.45    1.69
  -5  -1  -1    0.87    2.07
  -5   1  -1   10.78    4.08
  -5   1  -2   59.53    4.29
  -5  -1  -2   58.60    5.02
   5   1   2   63.91    5.13
  -5   1  -2   55.35    4.80
  -5   1  -2   59.58    4.65
  -5  -1  -2   60.89    4.49
  -5   1  -2   53.64    4.71
  -5  -1  -2   63.71    5.38
  -5   1  -2   59.89    4.98
  -5  -1  -2   64.74    5.60
  -5   1  -2   58.60    5.09
  -5  -1  -2   67.43    5.62
   5   1   2   55.95    4.54
  -5  -1  -2   59.88    5.19
  -5  -1  -2   62.42    4.77
  -5   1  -2   61.98   10.17
  -5  -1  -3    1.00    2.28
   5   1   3   -0.93    2.49
  -5  -1  -3    0.42    2.07
  -5   1  -3   -0.22    1.76
  -5   1  -3   -0.16    2.39
  -5  -1  -3    0.99    2.47
  -5   1  -3    2.63    2.51
  -5  -1  -3    2.67    2.78
  -5  -1  -3    3.75    2.49
   5   1   3    4.48    1.77
  -5  -1  -4   -2.38    2.42
   5   1   4   -0.77    2.00
  -5  -1  -4    0.47    2.36
  -5   1  -4   -0.82    2.06
  -5   1  -4    1.39    2.58
  -5  -1  -4   -0.07    2.70
  -5   1  -4    2.40    2.21
  -5  -1  -4    0.90    1.98
  -5  -1  -4    0.50    2.86
   5   1   4   -1.01    1.76
  -5  -1  -5   -2.50    2.24
  -5   1  -5   -0.71    2.21
   5   1   5    2.06    2.66
  -5  -1  -5    3.33    2.33
  -5   1  -5    1.28    2.94
  -5  -1  -5    0.48    2.31
  -5  -1  -5    1.98    2.15
  -5   1  -5    0.61    2.47
  -5  -1  -5   -2.69    2.66
   5   1   5    5.51    1.82
  -5  -1  -6   -0.52    1.82
   5   1   6    3.13    2.87
  -5   1  -6    2.49    2.66
  -5   1  -6    3.25    2.56
  -5  -1  -6    1.06    2.71
  -5  -1  -6    2.65    2.81
  -5  -1  -6   -0.56    1.09
  -5   1  -6   -0.72    2.31
  -5  -1  -6    1.26    2.43
   5   1   6    6.24    1.81
  -5  -1  -7  170.03    8.10
   5   1   7  180.27    9.05
  -5   1  -7  183.74    8.90
  -5  -1  -7  178.27    9.01
  -5   1  -7  181.29    8.65
  -5  -1  -7  178.13    8.42
  -5  -1  -7  179.76    8.00
  -5   1  -7  177.72    8.59
  -5  -1  -7  178.92    8.94
   5   1   7  159.70    7.05
  -5  -1  -8  121.33    6.81
   5   1   8  119.00    7.68
  -5  -1  -8  124.33    7.82
  -5   1  -8  123.95    7.67
  -5  -1  -8  129.23    6.82
  -5   1  -8  121.14    7.56
  -5  -1  -8  118.59    6.44
  -5   1  -8  125.32    7.19
  -5  -1  -8  125.49    7.10
  -5   1  -8  124.92    7.32
  -5  -1  -8  118.33    7.45
  -5   1  -9    5.11    3.23
  -5  -1  -9    6.43    2.34
   5   1   9    2.49    3.37
  -5   1  -9    2.01    2.38
  -5  -1  -9    0.89    2.90
  -5  -1  -9    3.13    1.56
  -5   1  -9    1.02    2.74
  -5  -1  -9    2.43    2.17
  -5   1  -9    1.07    2.25
  -5  -1  -9    2.78    3.07
  -5  -1 -10  132.61    7.05
   5   1  10  144.70    8.50
  -5   1 -10  151.19    8.24
  -5  -1 -10  134.68    7.83
  -5   1 -10  152.91    8.34
  -5  -1 -10  122.54    6.51
  -5   1 -10  138.59    7.23
  -5  -1 -10  136.10    7.02
  -5   1 -10  142.40    7.84
  -5  -1 -10  142.08    7.94
  -5   1 -11    1.81    3.12
  -5  -1 -11    2.74    1.97
  -5   1 -11    0.94    2.85
  -5  -1 -11    0.09    2.18
  -5  -1 -11   -1.62    2.17
  -5   1 -11    0.72    1.64
  -5  -1 -11    4.25    1.94
  -5   1 -11    1.45    2.15
  -5  -1 -11    4.78    3.08
  -5  -1 -12   62.85    4.79
  -5  -1 -12   64.31    5.37
  -5   1 -12   65.51    5.78
  -5  -1 -12   58.53    4.60
  -5   1 -12   50.06    4.10
  -5   1 -12   60.91    5.33
  -5  -1 -12   74.03    5.78
  -5   1 -12   58.99    5.22
  -5  -1 -13   -1.51    1.47
  -5   1 -13    4.46    1.99
  -5  -1 -13    2.96    2.17
  -5   1 -13    0.75    2.62
  -5  -1 -13    2.04    1.79
  -5   1 -13    2.67    2.38
  -5  -1 -13    1.11    3.10
  -5  -1 -14   49.97    4.00
   5   1  14   49.38    4.93
  -5   1 -14   49.38    4.27
  -5  -1 -14   46.88    4.28
  -5   1 -14   52.73    5.03
  -5  -1 -14   45.86    4.11
  -5   1 -14   51.20    4.42
  -5  -1 -14   55.71    5.00
   5   1  15    1.02    2.43
  -5   1 -15    1.11    1.60
  -5  -1 -15    2.61    1.51
  -5  -1 -15    0.39    1.32
  -5   1 -15    2.75    2.20
  -5   1 -15    2.91    1.76
  -5  -1 -15    1.03    2.28
   5   1  16   39.37    3.86
  -5   1 -16   32.01    3.20
  -5  -1 -16   42.35    3.83
   5   1  17   13.11    2.22
  -5  -1 -17    9.02    1.95
   5   2 -19    6.89    1.87
   5   2 -19    2.65    1.05
   5   2 -19    3.49    1.42
  -5   2  19    5.08    1.82
   5  -2 -19    8.44    2.03
   5  -2 -19    6.06    2.07
  -5   2  19    5.19    1.25
  -5  -2  19   -0.63    1.51
   5   2 -18    6.86    1.90
   5   2 -18    4.11    1.46
  -5   2  18    2.63    1.57
   5  -2 -18    5.52    2.30
   5   2 -18    5.30    1.72
   5  -2 -18    2.50    1.92
   5   2 -18    3.91    1.93
  -5   2  18    5.39    1.92
  -5  -2  18    4.04    2.01
   5   2 -17   14.64    2.67
   5   2 -17   15.52    2.59
  -5   2  17   15.87    2.87
   5  -2 -17   16.69    3.14
   5   2 -17   17.70    2.90
   5  -2 -17   15.12    2.93
   5   2 -17   15.05    2.66
  -5   2  17   14.18    2.25
  -5  -2  17   14.85    3.06
   5  -2 -17   13.09    2.43
   5   2 -16    8.11    2.73
  -5   2  16    8.84    2.52
   5  -2 -16   10.05    3.04
   5   2 -16   11.87    2.38
   5  -2 -16    3.79    1.85
   5   2 -16   10.94    2.71
  -5   2  16    6.11    2.23
  -5  -2  16   10.91    3.20
  -5  -2  16    6.76    2.19
   5  -2 -16    9.91    2.52
   5  -2 -15   50.18    4.84
  -5   2  15   48.49    4.42
   5   2 -15   39.93    4.38
  -5  -2  15   39.00    4.14
   5  -2 -15   41.85    4.29
   5   2 -15   44.71    4.51
  -5   2  15   41.53    3.65
  -5  -2  15   42.13    4.47
  -5  -2  15   39.53    4.00
   5  -2 -15   46.25    4.45
   5   2 -15   46.78    4.60
  -5  -2  14   52.24    4.62
   5  -2 -14   66.79    5.74
  -5   2  14   62.60    4.92
  -5  -2  14   63.09    4.91
   5  -2 -14   74.06    5.31
   5   2 -14   64.69    5.41
  -5  -2  14   68.71    5.65
  -5  -2  14   61.91    4.97
   5   2 -14   68.61    5.41
  -5  -2  13   64.74    5.46
   5  -2 -13   84.61    6.34
  -5   2  13   75.58    5.48
   5   2 -13   83.90    5.29
  -5  -2  13   80.26    5.89
   5  -2 -13   85.36    5.63
   5   2 -13   83.94    6.11
  -5  -2  13   81.16    6.11
  -5  -2  13   79.72    5.70
   5   2 -13   82.43    6.09
  -5  -2  12   -5.10    2.24
   5   2 -12    0.98    2.74
  -5   2  12   -4.17    2.31
   5   2 -12    1.49    1.36
   5  -2 -12   -0.90    3.19
  -5  -2  12    5.36    2.36
   5   2 -12    1.28    2.02
   5  -2 -12    2.21    2.24
   5   2 -12   -0.01    2.48
  -5  -2  12   -1.19    2.67
  -5  -2  12   -0.01    1.90
   5   2 -11   63.54    5.59
  -5  -2  11   55.96    4.90
   5  -2 -11   62.58    5.46
  -5   2  11   56.04    4.83
   5   2 -11   58.60    4.88
  -5  -2  11   50.99    5.15
   5  -2 -11   53.01    4.63
   5   2 -11   62.74    5.65
  -5  -2  11   61.14    5.28
  -5  -2  11   52.32    5.17
  -5  -2  10    1.98    2.53
   5   2 -10    1.59    2.34
  -5   2  10    7.46    2.04
   5  -2 -10    3.18    2.40
  -5  -2  10    5.51    3.00
   5  -2 -10    2.60    1.13
   5   2 -10    5.51    2.68
  -5  -2  10    2.03    1.68
  -5   2   9   -0.06    2.09
  -5  -2   9    1.35    2.07
   5   2  -9    2.13    2.52
  -5   2   9    0.91    1.40
   5  -2  -9    3.51    2.65
  -5  -2   9    2.49    2.75
   5  -2  -9   -0.14    1.39
  -5  -2   9    4.16    1.93
   5   2  -9    2.26    2.84
  -5  -2   9    0.86    2.31
  -5   2   8   16.69    3.05
  -5  -2   8   15.23    3.19
   5   2  -8   13.86    3.38
  -5   2   8    8.72    2.41
   5  -2  -8   16.06    2.94
  -5  -2   8   10.94    3.73
  -5  -2   8   14.03    2.46
  -5  -2   8   16.51    2.97
   5   2  -8   12.47    3.59
  -5  -2   8   17.11    3.70
   5   2  -7   85.86    6.34
  -5   2   7   87.47    5.81
  -5  -2   7   88.06    6.20
   5  -2  -7  102.57    6.40
  -5  -2   7   93.04    6.79
  -5  -2   7   83.60    5.59
  -5  -2   7   81.42    5.64
   5   2  -7  102.75    6.80
  -5  -2   7   86.11    6.33
  -5   2   6   38.65    3.79
  -5  -2   6   34.75    4.19
   5   2  -6   31.33    4.37
   5  -2  -6   37.04    3.89
  -5   2   6   34.92    4.88
  -5  -2   6   38.29    5.05
  -5  -2   6   35.31    3.97
  -5   2   6   34.13    3.68
   5   2  -6   42.62    4.79
  -5  -2   6   35.21    3.95
  -5  -2   6   34.41    4.46
  -5   2   5   99.70   13.03
   5   2  -5   84.63    6.10
  -5   2   5   83.74    5.57
  -5  -2   5   84.58    6.13
   5   2  -5   93.58   14.55
   5  -2  -5   89.55    5.80
  -5   2   5   86.99    6.50
  -5  -2   5   85.94    6.52
  -5  -2   5   89.07    6.01
  -5   2   5   88.39    5.60
  -5   2   5   85.57    6.17
  -5  -2   5   78.04    5.59
   5   2  -5   92.08    6.40
  -5  -2   5   82.00    6.28
   5   2  -4  185.29    8.68
  -5   2   4  167.55    7.23
  -5  -2   4  177.08    8.41
   5   2  -4  151.55   16.97
   5  -2  -4  172.44    7.73
  -5  -2   4  181.12    8.87
  -5  -2   4  186.91    8.56
  -5   2   4  181.18    7.97
  -5   2   4  188.77    8.49
  -5  -2   4  170.34    7.94
   5   2  -4  172.41    8.34
  -5   2   4  198.21   19.31
  -5  -2   4  187.66    8.91
   5   2  -3  220.74    9.42
  -5  -2   3  237.41    9.67
   5  -2  -3  209.95    8.29
  -5  -2   3  214.61    9.34
   5   2  -3  222.69   18.77
  -5  -2   3  221.15    9.44
  -5   2   3  219.97    8.96
  -5   2   3  216.39    8.99
  -5  -2   3  217.63    8.84
   5   2  -3  218.43    9.18
  -5   2   3  197.70   19.82
  -5  -2   3  218.55    9.42
   5   2  -2  214.73    9.36
  -5  -2   2  224.38    9.58
   5  -2  -2  199.72    8.11
  -5  -2   2  218.17    9.31
   5   2  -2  201.54   17.15
  -5  -2   2  222.81    9.47
  -5   2   2  226.83    9.20
  -5   2   2  220.67    9.04
  -5  -2   2  225.47    9.15
   5   2  -2  232.01    9.46
  -5   2   2  226.49   20.34
  -5  -2   2  225.15    9.39
   5   2  -1  821.51   17.66
  -5  -2   1  822.29   17.63
  -5  -2   1  814.13   17.27
   5   2  -1  842.09   34.56
  -5  -2   1  836.90   18.06
  -5   2   1  796.92   17.23
  -5   2   1  810.42   16.72
  -5  -2   1  793.35   16.59
   5   2  -1  827.08   17.36
  -5   2   1  820.12   37.31
  -5  -2   1  819.26   17.36
  -5  -2   0    0.03    2.51
   5   2   0    0.70    2.80
   5   2   0    6.18    4.17
  -5   2   0    4.00    1.70
  -5  -2   0    1.25    2.26
  -5   2   0   -0.01    2.26
  -5   2   0   -0.89    2.63
  -5  -2   0    3.30    2.37
   5   2   0    3.16    2.72
  -5  -2   0   -0.03    3.03
  -5  -2   0    2.04    1.99
  -5   2   0   10.71    7.65
   5   2   1  293.27   10.91
  -5  -2  -1  297.08   10.75
  -5   2  -1  311.06   10.41
  -5  -2  -1  323.42   10.70
  -5  -2  -1  291.11   10.86
   5   2   1  249.56   19.31
  -5   2  -1  301.36   10.97
  -5   2  -1  306.41   10.32
  -5  -2  -1  298.51   10.31
   5   2   1  312.74   10.79
  -5   2  -1  288.16   22.75
  -5  -2  -1  305.61   10.45
   5   2   2   57.29    5.50
  -5  -2  -2   58.74    5.25
   5   2   2   39.66    8.89
  -5   2  -2   57.30    4.88
  -5  -2  -2   50.56    4.51
  -5  -2  -2   61.17    5.28
  -5   2  -2   56.14    5.40
  -5   2  -2   53.88    4.64
  -5  -2  -2   55.03    4.93
   5   2   2   55.34    4.94
  -5  -2  -2   55.63    5.41
  -5  -2  -2   48.21    4.43
  -5   2  -2   53.87   11.43
  -5  -2  -3   16.46    3.53
   5   2   3   24.98    4.09
  -5   2  -3   21.86    3.22
  -5   2  -3   21.41    3.96
  -5   2  -3   20.50    3.04
  -5  -2  -3   20.43    3.83
   5   2   3   20.05    3.43
  -5  -2  -3   21.09    3.92
  -5  -2  -3   19.83    3.87
  -5  -2  -3   28.97    3.61
  -5  -2  -4   -0.36    2.96
   5   2   4    1.54    2.83
  -5   2  -4   -2.80    2.45
  -5   2  -4    2.07    2.74
  -5  -2  -4   -0.68    2.61
  -5   2  -4   -2.08    2.34
  -5  -2  -4    0.41    2.50
  -5  -2  -4    3.51    2.41
   5   2   4   -0.61    2.03
  -5  -2  -4    0.22    2.70
  -5  -2  -4   -0.66    1.77
  -5  -2  -5  361.36   12.67
   5   2   5  369.36   12.56
  -5  -2  -5  353.79   11.82
  -5   2  -5  369.67   12.10
  -5  -2  -5  352.62   11.64
  -5   2  -5  355.35   12.09
  -5  -2  -5  357.31   12.16
  -5   2  -5  352.76   11.01
  -5  -2  -5  366.89   11.84
   5   2   5  347.69   11.25
  -5  -2  -5  360.92   12.15
  -5  -2  -6  142.18    7.93
   5   2   6  127.80    7.93
  -5   2  -6  130.51    7.58
  -5  -2  -6  134.42    8.11
  -5  -2  -6  125.29    6.94
  -5   2  -6  138.64    7.88
  -5  -2  -6  128.80    7.53
  -5   2  -6  132.96    6.98
  -5  -2  -6  135.16    7.25
   5   2   6  130.27    7.02
  -5  -2  -6  135.78    7.82
  -5  -2  -7   -3.00    3.00
   5   2   7   -2.45    3.19
  -5  -2  -7   -0.05    2.59
  -5   2  -7   -4.45    2.98
  -5  -2  -7    0.96    1.86
  -5   2  -7    4.96    2.52
  -5   2  -7   -5.18    2.32
  -5  -2  -7   -0.97    2.60
  -5  -2  -7    2.68    2.18
   5   2   7   -0.11    2.03
  -5  -2  -7    1.55    2.81
  -5  -2  -8  126.53    7.36
   5   2   8  122.12    7.90
  -5   2  -8  120.88    7.46
  -5  -2  -8  119.49    7.53
  -5  -2  -8  123.96    6.65
  -5   2  -8  120.56    7.21
  -5  -2  -8  118.09    6.96
  -5   2  -8  124.25    6.57
  -5  -2  -8  121.84    7.18
   5   2   8  123.68    6.70
  -5  -2  -8  121.73    7.26
  -5  -2  -9   24.53    4.07
   5   2   9   21.51    4.44
  -5   2  -9   22.15    3.81
  -5  -2  -9   18.93    3.71
  -5   2  -9   25.17    3.61
  -5  -2  -9   23.41    3.53
  -5   2  -9   21.54    3.21
  -5  -2  -9   20.35    3.00
  -5  -2  -9   21.20    3.57
   5   2   9   18.42    3.13
  -5  -2  -9   22.17    3.69
  -5  -2 -10    9.00    2.92
   5   2  10    3.48    3.22
  -5   2 -10    9.86    2.94
  -5  -2 -10    7.26    3.17
  -5   2 -10    3.99    2.19
  -5  -2 -10    2.13    1.88
  -5   2 -10    7.72    2.11
  -5  -2 -10    6.07    2.81
   5   2  10    1.01    1.62
  -5  -2 -10    5.87    3.08
  -5  -2 -11   95.88    6.20
   5   2  11  102.06    7.04
  -5   2 -11   99.69    6.46
  -5  -2 -11   91.50    6.26
  -5   2 -11   92.87    5.71
  -5  -2 -11  106.13    6.42
   5   2  11   97.42    5.52
  -5  -2 -11   83.27    5.71
  -5  -2 -12    1.92    2.09
   5   2  12    1.05    3.26
  -5  -2 -12    0.29    2.08
  -5   2 -12    3.48    1.44
  -5  -2 -12    2.66    2.23
   5   2  12    0.54    1.15
  -5  -2 -13  110.82    5.98
   5   2  13  116.27    6.84
  -5  -2 -13   99.09    5.83
  -5  -2 -13  108.61    6.20
  -5  -2 -14    4.54    1.97
   5   2  14    4.04    2.08
  -5  -2 -14    6.35    2.39
  -5  -2 -14    2.14    1.91
  -5  -2 -15   -1.06    1.49
   5   2  15    0.72    1.84
  -5  -2 -15   -1.86    1.51
   5   2  16   10.96    2.25
  -5  -2 -16   10.89    2.23
   5   3 -18    0.60    1.30
   5  -3 -18   -0.06    1.20
   5   3 -18    3.02    1.44
  -5  -3  18    2.61    1.51
   5   3 -17   12.10    2.23
  -5   3  17   14.34    2.33
   5  -3 -17   14.48    2.58
   5   3 -17   14.43    2.33
  -5  -3  17   14.29    2.46
   5  -3 -17   15.14    2.27
   5   3 -16    3.92    1.81
  -5   3  16   -0.01    1.81
   5  -3 -16    2.56    1.85
   5   3 -16    3.30    1.90
  -5  -3  16    1.92    1.70
   5  -3 -16    2.81    2.28
   5   3 -15   16.86    3.11
  -5   3  15   27.79    3.43
   5  -3 -15   23.59    3.38
   5   3 -15   22.70    3.36
  -5  -3  15   22.69    2.82
   5   3 -15   26.72    2.71
  -5  -3  15   25.99    3.40
   5  -3 -15   21.38    3.39
   5   3 -14    3.07    2.57
  -5   3  14    3.33    2.23
   5  -3 -14    2.44    2.56
   5   3 -14    2.69    2.54
  -5  -3  14    3.53    2.06
   5   3 -14    2.23    1.30
   5   3 -14    0.87    1.78
  -5  -3  14    1.35    1.84
  -5  -3  14    3.69    1.78
   5  -3 -14    1.09    1.78
   5   3 -13   23.99    3.72
  -5   3  13   18.47    3.38
   5  -3 -13   18.80    3.52
   5   3 -13   22.04    3.32
  -5  -3  13   14.94    2.94
   5   3 -13   12.67    2.41
   5   3 -13   22.59    3.01
  -5  -3  13   19.73    3.32
  -5  -3  13   17.60    2.85
   5  -3 -13   22.29    3.25
   5   3 -12    4.25    3.05
  -5   3  12    2.58    2.56
   5  -3 -12    8.05    2.63
  -5  -3  12   -0.01    2.23
   5   3 -12    5.97    2.07
   5   3 -12    1.46    2.13
  -5  -3  12    4.61    2.01
   5   3 -11   84.61    5.98
   5  -3 -11   85.39    5.72
  -5   3  11   78.38    5.60
   5   3 -11   84.78    5.34
  -5  -3  11   82.43    5.94
   5   3 -11   76.60    5.45
  -5  -3  11   68.27    5.57
   5   3 -10  136.85    7.81
   5  -3 -10  122.02    6.69
  -5   3  10  117.50    6.75
   5   3 -10  119.90    6.59
  -5  -3  10  117.95    7.13
   5   3 -10  123.43    6.84
  -5  -3  10  118.70    7.18
  -5  -3   9    8.11    2.05
   5   3  -9   10.69    3.86
  -5   3   9    7.25    2.73
   5  -3  -9    7.71    2.81
  -5  -3   9    5.74    2.60
   5   3  -9    9.58    2.80
  -5  -3   9    7.62    2.65
  -5  -3   8   17.23    3.28
   5   3  -8   19.78    4.19
  -5   3   8   20.28    3.63
   5  -3  -8   18.13    3.13
  -5  -3   8   18.41    3.90
   5   3  -8   22.17    3.66
  -5  -3   8   21.99    3.11
  -5  -3   8   16.52    3.65
  -5  -3   7    7.69    2.70
   5   3  -7    0.60    2.95
  -5   3   7    6.56    2.40
   5  -3  -7    0.34    1.58
  -5  -3   7    3.98    3.32
   5   3  -7    3.73    2.63
  -5  -3   7    7.07    1.60
  -5  -3   7    5.63    3.53
  -5  -3   6    3.02    2.50
   5   3  -6   -1.39    2.87
  -5   3   6   -0.43    1.83
   5  -3  -6   -1.31    1.03
  -5  -3   6    2.38    2.58
   5   3  -6   -2.82    2.45
  -5  -3   6   -0.20    1.95
  -5  -3   6   -2.73    3.11
  -5  -3   5    2.46    2.17
   5   3  -5    0.83    2.76
  -5   3   5    1.32    1.82
  -5  -3   5   -0.28    3.00
  -5   3   5    1.06    1.45
   5   3  -5    1.62    2.44
  -5  -3   5    1.21    2.02
  -5  -3   5    0.52    2.97
   5   3  -4   62.83    5.71
  -5  -3   4   47.78    4.75
  -5   3   4   57.89    4.67
  -5  -3   4   56.65    5.71
  -5  -3   4   57.21    5.23
  -5   3   4   54.32    4.84
   5   3  -4   57.74    5.26
  -5  -3   4   55.79    5.72
  -5  -3   3    4.87    2.54
   5   3  -3    5.46    2.99
  -5   3   3    6.39    1.83
  -5  -3   3   10.11    3.41
  -5   3   3    6.88    2.36
   5   3  -3    6.12    3.25
  -5  -3   3    7.01    3.08
  -5  -3   3    8.16    3.65
  -5  -3   2    0.44    1.97
   5   3  -2    0.39    3.02
  -5   3   2    0.59    1.23
  -5  -3   2   -1.61    2.53
  -5   3   2    0.38    2.14
   5   3  -2   -0.34    2.81
  -5  -3   2    0.52    2.08
  -5  -3   2    1.75    2.66
   5   3  -1   66.05    5.71
  -5  -3   1   51.62    4.76
  -5  -3   1   62.75    5.36
  -5   3   1   59.27    5.16
  -5  -3   1   47.51    5.08
   5   3  -1   54.45    5.30
  -5  -3   1   56.18    5.43
  -5  -3   0    8.87    2.87
   5   3   0    9.38    3.63
  -5  -3   0    8.14    2.73
  -5   3   0   10.82    2.92
   5   3   0   13.79    3.46
  -5  -3   0   10.46    3.60
  -5  -3   0    8.48    2.89
   5   3   1   91.86    6.61
  -5  -3  -1   90.43    6.28
  -5  -3  -1   95.58    6.22
  -5   3  -1   89.02    6.55
  -5  -3  -1   90.97    6.78
   5   3   1   91.86    6.57
  -5  -3  -1   94.88    6.41
  -5  -3  -1   92.24    6.22
   5   3   2  347.57   11.85
  -5  -3  -2  329.20   11.33
  -5  -3  -2  329.13   10.46
  -5   3  -2  323.26   11.79
  -5  -3  -2  325.57   11.80
   5   3   2  319.25   11.34
  -5  -3  -2  326.78   11.46
  -5  -3  -2  309.86   10.92
   5   3   3  206.95    9.47
  -5  -3  -3  200.74    9.04
  -5   3  -3  200.18    9.48
  -5  -3  -3  210.04    9.72
   5   3   3  209.80    9.37
  -5  -3  -3  209.38    9.39
  -5  -3  -3  200.84    8.65
  -5  -3  -4    7.10    3.28
   5   3   4    3.39    3.43
  -5   3  -4    4.44    3.27
   5   3   4    4.05    2.87
  -5  -3  -4    5.37    3.21
  -5  -3  -4    2.62    3.26
  -5  -3  -4    3.10    1.76
   5   3   5  150.15    7.99
  -5  -3  -5  158.48    8.13
  -5  -3  -5  142.12    7.91
  -5   3  -5  158.16    8.31
   5   3   5  146.76    7.79
  -5  -3  -5  159.85    8.46
  -5  -3  -5  141.30    7.01
   5   3   6  206.37    9.25
  -5  -3  -6  197.96    9.15
  -5  -3  -6  187.18    8.55
  -5   3  -6  185.89    8.95
  -5  -3  -6  196.14    8.75
   5   3   6  197.22    8.73
  -5  -3  -6  195.44    9.17
  -5  -3  -6  178.83    7.61
  -5  -3  -7    7.54    3.31
   5   3   7    3.98    3.09
   5   3   7    7.66    2.63
  -5  -3  -7    6.54    3.13
  -5   3  -7    4.63    2.73
  -5  -3  -7    6.43    2.68
  -5  -3  -7    5.87    2.70
   5   3   7    6.00    2.96
  -5  -3  -7    7.00    3.17
  -5  -3  -8    0.82    2.66
   5   3   8    7.03    2.89
   5   3   8    4.65    2.04
  -5  -3  -8    8.85    3.05
  -5   3  -8    7.77    2.64
  -5  -3  -8    9.68    2.47
  -5  -3  -8    7.30    2.37
   5   3   8    5.23    2.68
  -5  -3  -8    4.77    2.85
  -5  -3  -9    7.10    2.89
   5   3   9    6.37    2.47
   5   3   9    5.47    2.43
  -5  -3  -9    8.01    2.86
  -5   3  -9    9.72    2.77
  -5  -3  -9   10.81    2.68
  -5  -3  -9   11.00    2.49
  -5  -3  -9    9.53    2.42
   5   3   9    8.59    2.66
  -5  -3  -9    8.89    2.64
   5   3  10   94.20    6.02
  -5  -3 -10   95.08    5.93
   5   3  10   91.80    5.38
  -5  -3 -10   84.79    5.61
  -5   3 -10   97.04    5.55
  -5  -3 -10  102.65    5.54
   5   3  10   91.61    5.44
  -5  -3 -10   97.86    5.96
  -5  -3 -11    8.23    2.53
   5   3  11    8.87    2.58
   5   3  11   10.20    2.07
  -5  -3 -11   12.01    2.75
  -5  -3 -11   12.81    2.38
   5   3  11    9.44    2.25
  -5  -3 -11   10.83    2.79
  -5  -3 -12   16.01    2.60
   5   3  12   13.86    2.66
   5   3  12   18.76    2.66
  -5  -3 -12   15.93    2.16
  -5  -3 -12   13.91    2.36
   5   3  12   16.05    2.39
  -5  -3 -12   16.72    2.68
  -5  -3 -13    0.16    1.66
   5   3  13    1.44    2.11
   5   3  13    3.41    1.78
  -5  -3 -13   -0.50    1.01
   5   3  13   -1.86    1.39
   5   3  14   76.95    4.38
  -5  -3 -14   78.44    4.53
   5   3  14   66.82    3.90
   5   4 -15    2.39    1.37
  -5  -4  15    1.79    1.44
   5  -4 -15    0.93    1.26
   5   4 -14    4.95    1.81
  -5   4  14    5.05    1.90
   5   4 -14    8.94    1.75
  -5  -4  14    3.95    1.38
   5   4 -14    7.72    1.53
  -5  -4  14    5.26    1.60
   5  -4 -14    6.41    2.00
   5   4 -13    1.24    1.85
  -5   4  13   -0.72    1.54
   5  -4 -13   -2.65    1.38
   5   4 -13   -0.34    1.70
  -5  -4  13   -1.09    0.89
   5   4 -13   -1.15    1.53
  -5  -4  13    2.95    1.80
   5  -4 -13   -0.92    1.78
   5   4 -12   -2.91    1.93
  -5   4  12   -0.58    1.25
   5   4 -12   -0.73    1.83
  -5  -4  12    1.39    0.88
   5   4 -12   -0.23    1.92
  -5  -4  12   -0.19    0.99
   5  -4 -12   -1.04    1.93
   5   4 -11   -0.04    1.79
  -5   4  11   -5.56    2.22
   5   4 -11    0.17    1.89
  -5  -4  11   -2.80    1.87
   5   4 -11   -0.07    1.77
   5   4 -11    0.25    1.60
  -5  -4  11    2.10    1.52
   5  -4 -11   -0.50    1.92
   5   4 -10   17.46    3.16
  -5   4  10   18.82    3.00
   5   4 -10   14.04    2.55
  -5  -4  10   12.81    3.16
   5   4 -10   13.58    2.55
   5   4 -10   20.04    2.67
  -5  -4  10   16.16    2.91
   5  -4 -10   17.89    3.14
   5   4  -9    4.44    2.10
  -5   4   9    9.97    2.56
  -5  -4   9    6.52    2.82
   5   4  -9    3.42    2.17
   5   4  -9   11.12    2.20
  -5  -4   9   10.52    2.37
   5  -4  -9    4.84    2.66
   5   4  -8   32.48    3.99
  -5   4   8   32.21    3.70
   5   4  -8   32.10    3.91
  -5  -4   8   29.12    4.10
   5   4  -8   28.75    3.24
   5  -4  -8   34.87    3.96
  -5  -4   8   28.03    3.70
   5   4  -7    1.29    2.55
  -5   4   7   -1.98    2.12
  -5  -4   7    1.06    2.50
   5   4  -7    0.06    2.34
   5   4  -7    2.57    1.79
  -5  -4   7    5.22    1.88
  -5  -4   7    1.64    2.61
   5  -4  -7    3.03    1.86
   5   4  -6   48.09    4.27
  -5   4   6   53.45    4.69
  -5  -4   6   59.82    5.17
  -5  -4   6   52.63    4.54
   5   4  -6   55.86    4.57
  -5  -4   6   47.95    4.89
   5  -4  -6   51.57    4.72
   5   4  -5    1.34    2.24
  -5   4   5    1.33    1.93
  -5  -4   5   -0.51    2.57
   5   4  -5   -2.71    2.00
  -5  -4   5    0.12    1.76
  -5  -4   5   -1.49    2.53
   5   4  -4   72.58    5.31
  -5   4   4   70.68    5.33
  -5  -4   4   73.39    5.84
  -5  -4   4   76.25    5.61
   5   4  -4   76.67    5.53
  -5  -4   4   78.32    6.00
  -5  -4   3   12.32    2.63
   5   4  -3   19.06    3.28
  -5   4   3   18.44    3.24
  -5  -4   3   18.58    3.58
   5   4  -3   16.51    3.42
  -5  -4   3   18.37    3.21
  -5  -4   3   12.44    3.46
  -5  -4   2   33.24    3.79
   5   4  -2   31.77    3.94
  -5   4   2   33.89    3.94
  -5  -4   2   32.74    4.10
  -5  -4   2   36.03    4.55
   5   4  -2   37.17    4.27
  -5  -4   2   40.73    4.54
   5   4  -2   37.99    3.46
  -5  -4   1    3.79    2.02
   5   4  -1   -1.15    2.18
  -5   4   1   -0.28    1.93
  -5  -4   1   -0.18    2.02
   5   4  -1    2.37    2.43
  -5  -4   1    0.81    2.65
  -5  -4   1   -0.74    2.44
   5   4   0   34.47    4.18
  -5  -4   0   32.33    3.72
  -5   4   0   34.33    3.76
  -5  -4   0   34.32    3.70
  -5  -4   0   38.40    4.78
   5   4   0   36.10    4.18
  -5  -4   0   33.31    4.33
  -5  -4  -1    6.22    2.42
   5   4   1    3.64    2.61
  -5   4  -1   10.56    2.54
  -5  -4  -1    9.32    2.58
   5   4   1    5.76    2.75
  -5  -4  -1    9.08    3.11
  -5  -4  -1    5.51    2.72
  -5  -4  -2   27.81    3.67
   5   4   2   29.29    3.79
  -5   4  -2   33.77    3.27
  -5  -4  -2   35.69    3.53
   5   4   2   33.80    4.17
  -5  -4  -2   33.68    4.47
  -5  -4  -2   35.33    4.01
  -5  -4  -2   27.66    3.90
  -5  -4  -3    0.46    2.23
   5   4   3   -0.05    2.00
   5   4   3    1.13    2.38
  -5  -4  -3    1.28    2.60
  -5  -4  -3   -1.30    2.06
  -5  -4  -3   -0.39    2.02
  -5  -4  -4   -0.12    2.27
   5   4   4    2.67    2.01
   5   4   4    3.20    2.27
  -5  -4  -4    3.61    2.33
  -5  -4  -4    1.95    2.16
  -5  -4  -4    0.45    1.82
  -5  -4  -5   -0.07    1.40
   5   4   5    0.35    2.10
   5   4   5    3.26    2.29
  -5  -4  -5   -3.78    2.63
  -5  -4  -5   -0.23    2.01
  -5  -4  -5    2.84    1.89
  -5  -4  -6    9.98    2.36
   5   4   6    6.36    1.94
  -5  -4  -6    5.53    2.36
   5   4   6    8.59    2.67
  -5  -4  -6    8.15    2.52
  -5  -4  -6    4.26    2.59
  -5  -4  -6    9.94    2.19
   5   4   7   36.65    3.53
  -5  -4  -7   34.14    3.82
  -5  -4  -7   40.49    4.06
  -5  -4  -7   37.92    3.94
  -5  -4  -7   35.04    3.43
   5   4   7   34.17    3.79
  -5  -4  -7   35.45    3.83
   5   4   8   52.95    4.06
  -5  -4  -8   60.49    4.58
  -5  -4  -8   52.30    4.18
  -5  -4  -8   56.01    4.33
  -5  -4  -8   62.71    4.21
   5   4   8   59.37    4.48
  -5  -4  -8   55.34    4.49
  -5  -4  -9   18.56    2.78
   5   4   9   18.15    2.43
  -5  -4  -9   18.25    2.84
  -5  -4  -9   17.09    2.19
   5   4   9   21.38    2.93
  -5  -4  -9   21.32    2.93
  -5  -4 -10   17.30    2.50
   5   4  10   16.83    2.33
   5   4  10   15.14    2.17
  -5  -4 -10   13.78    1.93
   5   4  10   13.42    2.48
  -5  -4 -10   14.96    2.45
  -5  -4 -11   35.43    3.06
   5   4  11   34.26    3.04
  -5  -4 -11   36.40    3.30
  -5   5   9    5.65    1.67
  -5  -5   9    3.30    1.29
   5   5  -9    4.10    1.57
  -5   5   8    4.66    1.69
  -5  -5   8    8.97    2.07
   5   5  -8    8.92    1.99
  -5  -5   8    4.94    1.89
   5  -5  -8    8.25    1.75
  -5   5   7   56.57    3.80
   5   5  -7   48.61    3.38
  -5  -5   7   57.69    4.08
   5  -5  -7   47.02    3.45
  -5  -5   7   63.75    3.88
   5   5  -6    0.50    0.97
  -5   5   6   -1.01    1.65
  -5  -5   6    2.60    1.42
   5   5  -6    0.13    1.38
  -5  -5   6    0.48    1.64
   5  -5  -6    0.34    1.11
   5   5  -5   38.44    3.02
  -5   5   5   36.98    3.51
   5   5  -5   34.41    3.21
  -5  -5   5   46.37    3.86
  -5  -5   5   43.68    3.17
  -5  -5   5   45.83    3.66
   5   5  -4    0.19    1.35
  -5   5   4   -1.13    1.60
  -5  -5   4   -1.25    1.24
   5   5  -4    0.51    0.69
   5   5  -4    1.31    1.56
  -5  -5   4   -0.24    1.06
  -5  -5   4   -1.79    1.41
   5   5  -3    0.03    1.25
  -5   5   3    1.41    1.34
  -5  -5   3   -1.22    1.41
   5   5  -3    2.84    1.54
   5   5  -3    1.75    1.35
  -5  -5   3    0.08    1.89
  -5  -5   3   -1.60    1.57
   5   5  -2   -0.66    1.05
   5   5  -2    1.51    1.14
  -5   5   2    3.06    1.74
  -5  -5   2   -0.32    1.49
   5   5  -2   -0.03    1.04
   5   5  -2   -1.58    1.16
  -5  -5   2   -0.55    1.18
  -5  -5   2   -1.16    1.88
   5   5  -1    3.05    1.42
  -5   5   1    0.51    1.08
  -5  -5   1    1.01    1.24
   5   5  -1    0.18    1.04
   5   5  -1    0.37    1.22
  -5  -5   1    0.36    1.27
  -5  -5   1    1.23    1.83
   5   5   0   -1.67    1.50
  -5   5   0   -1.42    1.42
  -5  -5   0   -1.08    1.55
   5   5   0    1.46    0.94
   5   5   0    0.95    1.49
  -5  -5   0   -1.03    1.65
  -5  -5   0   -1.81    1.79
  -5   5  -1   35.11    3.19
  -5  -5  -1   43.77    3.82
   5   5   1   36.13    3.36
  -5  -5  -1   36.11    3.50
   5   5   1   33.23    3.05
   5   5   2    2.26    1.32
  -5   5  -2   -0.32    1.56
   5   5   2   -0.70    1.59
  -5  -5  -2   -0.12    1.45
  -5  -5  -2    0.74    1.29
  -5  -5  -3   41.40    3.69
   5   5   3   38.09    3.23
  -5  -5  -3   35.63    3.28
   5   5   3   36.33    3.23
   5   5   4    0.49    0.82
   5   5   4    0.64    1.70
  -5  -5  -4    1.54    1.70
  -5  -5  -4    0.91    1.31
  -5  -5  -5   47.98    3.36
  -5  -5  -5   46.65    3.54
  -5  -5  -5   38.50    3.19
   5   5   5   49.39    3.59
   5   5   5   44.56    3.21
   5   5   6    2.49    1.32
   5   5   6   -1.60    1.01
   6   0 -18   -1.20    1.52
   6   0 -17   -1.00    1.55
   6   0 -17    1.07    1.28
   6   0 -16   15.26    2.73
   6   0 -16   16.62    2.94
   6   0 -15    0.30    2.23
  -6   0  15   -3.55    1.38
   6   0 -15   -0.01    2.04
   6   0 -14   20.34    3.43
  -6   0  14   14.16    2.41
   6   0 -14   21.61    3.56
  -6   0  13   -2.99    2.51
   6   0 -13   -0.83    2.29
  -6   0  13    4.61    2.39
   6   0 -13    0.24    2.64
  -6   0  12    0.10    2.00
   6   0 -12    4.21    2.82
  -6   0  12    3.91    2.29
   6   0 -12    3.21    2.99
  -6   0  11    1.08    2.90
   6   0 -11    0.74    2.60
  -6   0  11   -0.21    2.60
   6   0 -11   -0.68    2.42
  -6   0  11   -0.42    2.69
  -6   0  10   12.88    3.98
   6   0 -10   17.66    3.94
  -6   0  10   14.12    3.68
   6   0 -10   22.11    3.84
  -6   0  10   18.97    4.16
  -6   0   9   -0.24    3.24
   6   0  -9   -0.50    3.41
  -6   0   9   -1.38    3.12
   6   0  -9   -1.93    2.41
  -6   0   9    2.51    2.53
  -6   0   8  301.97   11.42
   6   0  -8  321.44   11.65
  -6   0   8  315.27   11.62
   6   0  -8  300.25   10.60
  -6   0   8  304.53   11.15
  -6   0   7    0.61    2.92
   6   0  -7    1.76    3.03
  -6   0   7    2.40    3.03
  -6   0   7    1.23    3.44
   6   0  -7    0.14    2.90
  -6   0   7    0.70    2.87
  -6   0   6  310.44   11.50
  -6   0   6  323.86   11.89
  -6   0   6  319.83   11.26
  -6   0   6  306.79   10.15
  -6   0   6  312.83   11.84
   6   0  -6  330.86   11.00
  -6   0   6  313.89   11.21
  -6   0   5   -1.81    2.85
  -6   0   5    0.15    3.13
  -6   0   5   -0.04    1.76
  -6   0   5   -3.64    2.79
  -6   0   5   -1.85    3.37
   6   0  -5   -1.56    1.94
  -6   0   5    1.33    2.59
  -6   0   4   12.57    3.34
  -6   0   4   11.13    3.02
  -6   0   4   13.44    2.88
  -6   0   4    8.57    3.31
  -6   0   4   10.04    3.81
   6   0  -4   13.92    2.90
  -6   0   4   16.03    3.22
  -6   0   3    1.25    2.61
  -6   0   3   -3.67    2.87
  -6   0   3    3.51    2.21
  -6   0   3    0.13    2.39
  -6   0   3   -1.21    3.17
   6   0  -3    1.88    2.06
  -6   0   3    0.54    1.95
  -6   0   2    5.62    2.81
  -6   0   2    4.94    2.69
  -6   0   2    6.41    2.46
  -6   0   2    7.09    3.28
  -6   0   2    7.73    3.66
   6   0  -2    4.66    2.12
  -6   0   2    4.81    1.81
  -6   0   1    1.04    2.06
   6   0  -1   -0.04    0.46
  -6   0   1   -1.36    1.63
  -6   0   1    0.66    2.49
  -6   0   1    0.98    2.58
  -6   0   1   -4.08    3.16
  -6   0   1   -4.30    3.16
   6   0  -1   -1.13    1.20
  -6   0   1    3.70    2.25
  -6   0   0   -0.01    2.40
   6   0   0    4.39    1.62
  -6   0   0    2.18    1.86
  -6   0   0    5.82    2.92
  -6   0   0    5.97    2.88
  -6   0   0    1.57    2.65
  -6   0   0    4.30    3.42
  -6   0  -1   -0.26    2.15
   6   0   1    1.51    1.58
  -6   0  -1   -1.62    2.31
  -6   0  -1   -2.25    1.57
  -6   0  -1    2.48    2.69
  -6   0  -1    1.14    2.82
  -6   0  -1   -0.79    3.14
   6   0   2   41.90    3.99
  -6   0  -2   42.43    4.44
  -6   0  -2   42.02    4.33
  -6   0  -2   43.17    4.78
  -6   0  -2   44.19    4.98
  -6   0  -2   46.66    5.22
  -6   0  -3   -0.13    1.31
   6   0   3   -0.96    1.42
  -6   0  -3    6.27    2.10
  -6   0  -3    5.85    3.16
  -6   0  -3    0.76    2.03
  -6   0  -3    0.01    3.70
  -6   0  -4  350.75   10.88
   6   0   4  345.97   10.71
  -6   0  -4  350.92   11.73
  -6   0  -4  350.07   11.38
  -6   0  -4  344.90   12.02
  -6   0  -4  348.88   12.14
  -6   0  -5   -0.55    1.60
   6   0   5   -1.84    1.94
  -6   0  -5    2.81    2.38
  -6   0  -5    1.02    2.41
  -6   0  -5   -0.47    1.55
  -6   0  -5   -0.03    3.15
  -6   0  -6  205.55    7.99
   6   0   6  207.95    8.41
  -6   0  -6  204.06    9.17
  -6   0  -6  203.44    9.17
  -6   0  -6  217.75    9.52
  -6   0  -7   -1.96    1.38
   6   0   7   -2.26    1.45
  -6   0  -7   -0.69    2.06
  -6   0  -7    0.61    2.39
  -6   0  -7    1.91    2.87
   6   0   8   43.91    4.25
  -6   0  -8   49.70    4.91
  -6   0  -8   46.35    4.30
  -6   0  -8   50.11    5.02
   6   0   9    3.80    1.75
  -6   0  -9    0.63    2.28
  -6   0  -9   -0.90    1.41
  -6   0  -9   -0.24    2.68
   6   0  10   49.04    4.18
  -6   0 -10   64.37    5.04
  -6   0 -10   58.38    4.31
  -6   0 -10   65.55    5.18
   6   0  11   -1.37    1.17
  -6   0 -11    0.99    1.83
  -6   0 -11    0.03    1.21
  -6   0 -11    0.35    2.30
   6   0  12   21.14    2.85
  -6   0 -12   20.92    2.86
  -6   0 -12   26.10    3.12
   6   0  13   -2.02    0.87
  -6   0 -13   -1.19    1.55
  -6   0 -13   -1.49    1.32
  -6   0 -14  121.10    5.19
   6  -1 -17   42.54    3.72
   6  -1 -17   36.40    3.29
   6   1 -17   37.50    3.28
   6  -1 -16    8.83    2.40
   6   1 -16    8.22    2.15
  -6  -1  16    8.53    1.55
   6  -1 -16    9.77    2.34
   6   1 -16    7.77    2.12
   6  -1 -15   47.50    4.47
   6   1 -15   44.17    3.80
   6   1 -15   49.20    3.58
  -6  -1  15   38.66    3.47
   6  -1 -15   43.91    3.81
   6   1 -15   50.43    4.34
  -6  -1  15   36.22    3.18
   6   1 -15   36.67    3.26
  -6  -1  14    4.73    1.83
   6   1 -14    7.25    1.77
   6  -1 -14    5.04    2.60
   6   1 -14    7.44    2.74
  -6  -1  14    5.39    2.10
   6  -1 -14    7.04    2.52
   6   1 -14    4.76    2.47
  -6  -1  13    7.00    2.38
   6   1 -13    2.25    0.81
   6  -1 -13    7.58    2.58
   6   1 -13    0.24    1.89
  -6  -1  13    2.52    2.20
   6  -1 -13    4.64    2.15
   6   1 -13   12.86    3.10
  -6  -1  13    6.02    2.45
  -6  -1  12   21.34    3.62
   6   1 -12   15.09    2.46
   6  -1 -12   20.50    3.89
   6   1 -12   18.47    3.37
  -6   1  12   17.00    3.37
  -6  -1  12   19.17    3.50
   6  -1 -12   17.84    3.05
   6   1 -12   20.79    3.90
  -6  -1  12   19.17    3.53
  -6   1  11    7.80    2.80
  -6  -1  11    1.76    2.66
   6   1 -11    2.27    0.87
   6  -1 -11    3.01    2.99
   6   1 -11    4.51    2.58
  -6   1  11    1.19    1.90
  -6  -1  11    3.61    2.66
   6  -1 -11    3.98    2.17
   6   1 -11    2.17    2.94
  -6  -1  11    2.46    2.53
  -6   1  10    0.91    2.76
  -6  -1  10   -1.81    2.60
   6   1 -10   -3.83    1.87
   6  -1 -10    1.82    3.08
   6   1 -10    2.18    2.82
  -6   1  10    0.10    2.46
  -6  -1  10   -0.07    2.28
   6  -1 -10   -0.59    1.78
   6   1 -10    1.98    3.23
  -6  -1  10    1.17    2.81
  -6   1   9   17.48    3.46
  -6  -1   9   19.85    3.91
   6   1  -9   19.35    3.03
   6  -1  -9   23.68    4.42
   6   1  -9   23.94    3.90
  -6   1   9   24.68    3.95
  -6  -1   9   25.69    4.22
  -6  -1   9   26.32    3.54
   6  -1  -9   24.39    3.52
   6   1  -9   27.69    4.13
  -6  -1   9   23.10    4.03
  -6   1   8   11.17    3.33
  -6  -1   8   13.92    3.75
   6   1  -8   14.68    2.84
   6  -1  -8   15.99    3.69
  -6   1   8    6.77    3.33
  -6  -1   8   13.60    3.71
  -6  -1   8   13.78    3.11
   6  -1  -8   13.96    3.10
   6   1  -8   11.55    3.58
  -6  -1   8   15.60    3.78
  -6   1   7    0.09    2.74
  -6  -1   7   -0.03    2.94
   6   1  -7    1.35    1.08
   6  -1  -7   -2.35    2.39
  -6   1   7    3.81    2.90
  -6  -1   7    3.51    3.25
  -6  -1   7   -1.43    1.99
  -6  -1   7    0.51    2.53
  -6  -1   7    4.72    2.24
   6  -1  -7    1.01    1.77
   6   1  -7   -0.49    2.70
  -6  -1   7    0.66    2.92
   6   1  -6  340.43   11.01
  -6   1   6  348.83   11.68
  -6  -1   6  358.64   12.41
   6  -1  -6  368.66   12.09
  -6   1   6  363.59   12.47
  -6  -1   6  353.70   12.11
  -6  -1   6  362.96   11.64
  -6   1   6  330.75   10.35
  -6  -1   6  339.26   10.79
  -6   1   6  359.92   12.37
  -6  -1   6  339.88   11.75
   6   1  -6  377.16   12.17
  -6  -1   6  352.88   11.95
   6   1  -5  390.29   11.79
  -6   1   5  382.00   12.04
  -6  -1   5  396.21   13.17
   6  -1  -5  385.22   12.14
  -6   1   5  393.01   12.70
  -6  -1   5  391.83   12.64
  -6  -1   5  396.21   12.68
  -6   1   5  386.41   11.50
  -6  -1   5  366.94   11.55
  -6   1   5  393.24   12.84
  -6  -1   5  356.15   12.18
   6   1  -5  400.41   12.33
  -6  -1   5  394.35   12.53
  -6   1   4   12.01    3.10
  -6  -1   4   14.41    4.10
   6   1  -4   16.86    3.42
   6  -1  -4   13.22    3.17
  -6   1   4   23.15    3.86
  -6  -1   4   18.80    3.77
  -6   1   4   13.45    3.16
  -6  -1   4   17.32    3.32
  -6   1   4   14.39    4.07
  -6  -1   4   15.56    3.82
  -6  -1   4   16.94    3.77
   6   1  -4   14.32    3.35
  -6  -1   4   18.34    3.67
   6   1  -3  226.80    9.14
  -6   1   3  209.40    8.88
  -6  -1   3  223.53   10.00
  -6   1   3  205.38    9.13
  -6  -1   3  228.47    9.68
  -6  -1   3  211.01    9.50
  -6   1   3  208.39    9.00
  -6  -1   3  208.77    9.18
  -6   1   3  213.58    9.76
  -6  -1   3  210.13    9.63
   6   1  -3  216.72    8.89
  -6  -1   3  216.57    9.18
   6   1  -2   92.97    6.07
  -6   1   2   76.78    5.56
  -6  -1   2   89.20    6.65
  -6  -1   2   88.28    5.66
  -6   1   2   76.85    5.66
  -6  -1   2   87.67    6.14
  -6  -1   2   81.75    6.30
  -6   1   2   99.89    6.44
  -6  -1   2   97.59    6.53
  -6   1   2   77.46    6.49
  -6  -1   2   82.62    6.67
   6   1  -2   81.22    5.82
  -6  -1   2   75.17    5.74
  -6  -1   1    4.77    2.24
  -6   1   1    6.73    2.01
  -6  -1   1    5.69    3.28
   6   1  -1    0.58    2.71
  -6   1   1    4.33    2.39
  -6  -1   1    5.56    2.45
  -6   1   1    6.55    2.80
  -6  -1   1    7.28    3.09
  -6   1   1    3.54    2.98
  -6  -1   1    3.91    3.48
  -6  -1   1   -0.47    3.05
   6   1  -1    6.78    2.89
  -6  -1   1    4.11    2.28
  -6   1   0    8.63    2.31
  -6  -1   0   10.39    3.28
   6   1   0   -0.11    2.30
  -6   1   0    4.19    1.81
  -6  -1   0    2.57    2.34
  -6   1   0    9.30    2.09
  -6  -1   0   11.18    2.49
  -6   1   0    4.83    2.72
  -6  -1   0    3.10    3.03
  -6   1   0    1.46    2.91
  -6  -1   0    6.66    3.59
  -6  -1   0   -1.48    3.35
   6   1   0    3.20    2.50
  -6  -1   0    3.23    1.79
  -6   1  -1   46.48    4.16
   6   1   1   53.92    5.07
  -6  -1  -1   61.84    5.49
  -6   1  -1   56.07    4.68
  -6  -1  -1   49.04    4.74
  -6  -1  -1   55.10    4.45
  -6  -1  -1   56.64    5.50
  -6   1  -1   56.93    5.32
  -6  -1  -1   58.04    5.77
  -6   1  -1   58.49    5.51
  -6  -1  -1   54.66    5.29
   6   1   1   54.72    4.84
  -6  -1  -1   53.14    4.28
  -6  -1  -2    3.06    2.58
   6   1   2    2.33    2.27
  -6   1  -2    2.40    1.97
  -6  -1  -2    5.74    2.64
  -6   1  -2    1.15    2.27
  -6  -1  -2    4.40    3.19
  -6  -1  -2    4.22    2.93
  -6   1  -2    8.98    3.13
  -6  -1  -2    4.91    2.34
   6   1   2    5.87    2.12
  -6  -1  -3   33.27    4.11
   6   1   3   33.25    4.11
  -6   1  -3   34.67    4.11
  -6  -1  -3   35.32    4.30
  -6  -1  -3   41.27    4.81
  -6   1  -3   43.56    5.08
  -6  -1  -3   42.71    5.14
  -6   1  -3   41.32    4.97
   6   1   3   35.49    3.67
  -6  -1  -3   35.90    4.58
   6   1   4   39.40    4.50
  -6  -1  -4   42.39    4.47
  -6   1  -4   41.11    4.45
  -6  -1  -4   38.81    4.88
  -6  -1  -4   48.91    4.89
  -6   1  -4   42.82    4.93
  -6  -1  -4   40.89    4.82
  -6   1  -4   52.26    5.06
  -6  -1  -4   43.57    4.90
   6   1   4   35.84    3.81
  -6  -1  -5   11.72    2.90
   6   1   5   11.79    2.83
  -6   1  -5    8.08    2.75
  -6  -1  -5   11.91    2.98
  -6   1  -5   12.31    3.33
  -6  -1  -5   13.76    3.61
  -6  -1  -5   10.46    2.76
  -6   1  -5    8.79    2.97
  -6  -1  -5    7.79    3.27
  -6  -1  -6   50.98    4.44
   6   1   6   47.87    5.04
  -6   1  -6   46.99    4.81
  -6  -1  -6   44.14    4.76
  -6  -1  -6   39.92    3.81
  -6   1  -6   49.43    4.81
  -6  -1  -6   46.34    4.81
  -6   1  -6   49.39    5.05
  -6  -1  -6   43.85    4.89
  -6  -1  -7   67.47    4.95
   6   1   7   77.07    5.66
  -6   1  -7   78.91    5.84
  -6  -1  -7   76.54    5.77
  -6  -1  -7   77.88    5.22
  -6   1  -7   73.49    5.65
  -6  -1  -7   85.47    5.92
  -6   1  -7   75.57    5.69
  -6  -1  -7   81.80    6.24
  -6  -1  -8    1.55    1.63
   6   1   8   -0.73    2.33
  -6   1  -8    3.33    2.47
  -6  -1  -8   -2.52    2.47
  -6   1  -8    3.86    2.09
  -6  -1  -8    6.39    1.95
  -6   1  -8    4.41    2.55
  -6  -1  -8    1.40    2.34
  -6  -1  -9   50.03    4.18
   6   1   9   60.95    4.96
  -6   1  -9   58.64    4.84
  -6  -1  -9   57.87    5.08
  -6   1  -9   55.94    4.45
  -6  -1  -9   61.77    4.64
  -6   1  -9   64.12    4.90
  -6  -1  -9   53.80    4.80
  -6  -1 -10   -1.54    1.34
   6   1  10   -1.54    2.12
  -6   1 -10   -0.45    2.08
  -6  -1 -10    8.13    2.68
  -6   1 -10    1.33    1.32
  -6  -1 -10   -0.34    1.59
  -6   1 -10    1.62    2.02
  -6  -1 -10    5.31    2.70
  -6  -1 -11    2.44    1.62
   6   1  11    0.01    1.45
  -6   1 -11    3.91    2.28
  -6  -1 -11    4.40    2.35
  -6   1 -11    2.83    1.27
  -6   1 -11    3.43    1.84
  -6  -1 -11    2.46    2.32
   6   1  12   12.04    1.90
  -6   1 -12   11.60    2.81
  -6  -1 -12   16.81    2.72
  -6   1 -12   11.44    2.25
  -6  -1 -12   12.41    2.57
   6   1  13   -2.44    1.22
  -6  -1 -13    0.79    1.44
  -6   1 -13    0.73    1.48
  -6  -1 -13    1.02    1.60
   6   2 -16    8.26    2.06
   6  -2 -16    8.78    2.32
   6   2 -16   10.88    1.81
   6   2 -16   12.11    2.12
   6  -2 -15   53.04    4.11
   6   2 -15   50.43    3.75
  -6  -2  15   45.27    3.40
   6  -2 -15   47.27    3.47
   6   2 -15   58.11    4.09
  -6  -2  15   45.71    3.40
   6  -2 -15   46.10    3.56
   6   2 -15   51.54    3.66
   6  -2 -14   60.29    4.55
   6   2 -14   55.97    4.03
  -6  -2  14   56.71    4.17
   6  -2 -14   47.32    3.57
   6   2 -14   59.10    4.34
  -6  -2  14   51.33    3.82
  -6  -2  14   57.29    4.18
   6  -2 -14   53.81    4.21
   6   2 -14   56.62    3.98
  -6  -2  13    2.37    1.33
   6   2 -13   -1.80    1.96
   6  -2 -13   -0.01    1.87
   6   2 -13    3.71    1.93
  -6  -2  13    3.04    2.00
   6   2 -13   -0.76    2.20
  -6  -2  13   -0.11    0.77
  -6  -2  13   -1.15    1.31
  -6  -2  12   11.71    2.54
   6   2 -12   15.35    2.84
   6  -2 -12   15.86    3.08
   6   2 -12   16.51    2.78
  -6  -2  12   15.25    2.95
   6   2 -12   24.39    3.56
  -6  -2  12   15.83    2.57
  -6  -2  12   18.79    3.19
  -6  -2  11    1.63    2.01
   6   2 -11    4.53    2.20
   6  -2 -11    3.19    2.30
   6   2 -11    3.73    1.86
  -6  -2  11    0.77    2.13
   6   2 -11    5.44    2.66
  -6  -2  11    7.59    2.53
  -6  -2  10   13.22    2.79
   6   2 -10   11.23    2.82
   6  -2 -10   13.67    2.99
   6   2 -10   13.56    2.75
  -6  -2  10    9.91    2.79
   6   2 -10   13.00    3.15
  -6  -2  10   11.62    3.24
  -6  -2   9    5.86    2.76
   6   2  -9    1.69    1.95
   6  -2  -9    1.75    2.39
   6   2  -9    2.48    2.50
  -6  -2   9    0.78    2.55
  -6  -2   9    3.40    2.17
   6   2  -9    1.55    2.64
  -6  -2   9    2.93    2.73
   6   2  -8   73.38    5.21
  -6  -2   8   67.14    5.46
   6  -2  -8   72.11    5.42
  -6  -2   8   77.06    6.06
  -6  -2   8   71.96    5.19
   6   2  -8   79.22    5.96
  -6  -2   8   76.42    5.98
  -6   2   7    3.38    2.00
  -6  -2   7    0.74    2.69
   6   2  -7   -1.57    2.51
   6  -2  -7   -2.15    1.65
  -6  -2   7    1.26    2.78
  -6  -2   7    3.67    2.56
  -6  -2   7    1.43    2.22
   6   2  -7    5.87    3.25
  -6  -2   7    1.20    2.77
  -6   2   6    9.00    1.89
  -6  -2   6    7.73    3.15
   6   2  -6    9.96    3.23
   6  -2  -6    2.56    2.08
  -6  -2   6    6.44    2.95
  -6  -2   6    7.38    2.60
  -6  -2   6    8.22    2.56
   6   2  -6   11.87    3.57
  -6  -2   6    7.77    3.21
  -6  -2   5   31.74    4.66
   6   2  -5   30.53    4.28
   6  -2  -5   30.56    3.63
  -6  -2   5   33.63    4.33
  -6  -2   5   34.53    4.41
  -6   2   5   26.76    3.32
  -6  -2   5   32.30    4.04
   6   2  -5   34.80    4.55
  -6  -2   5   30.71    3.88
  -6  -2   5   33.05    4.54
  -6  -2   4    4.13    2.67
   6   2  -4   -2.43    2.83
   6  -2  -4    2.13    1.93
  -6  -2   4    4.41    2.69
  -6   2   4   -0.62    1.52
  -6  -2   4    0.82    2.31
  -6   2   4   -2.06    2.46
  -6  -2   4    3.79    2.32
  -6  -2   4   -0.44    2.28
   6   2  -4    0.66    2.93
  -6  -2   4    1.27    2.51
   6   2  -3   59.29    5.34
  -6  -2   3   64.28    5.78
   6  -2  -3   55.12    4.40
  -6  -2   3   55.66    4.67
  -6  -2   3   57.29    5.23
  -6  -2   3   67.07    5.82
  -6   2   3   59.60    5.01
  -6  -2   3   56.87    5.24
  -6   2   3   56.88    5.12
  -6  -2   3   54.24    4.64
   6   2  -3   69.11    5.63
  -6  -2   3   61.31    5.54
   6   2  -2   91.32    6.63
  -6  -2   2   98.05    7.01
  -6  -2   2   97.24    5.99
  -6  -2   2  103.45    6.35
  -6  -2   2   97.96    6.84
  -6   2   2   90.52    6.03
  -6  -2   2  106.83    6.91
  -6   2   2  102.31    6.51
  -6  -2   2   79.69    5.67
   6   2  -2  111.17    6.82
  -6  -2   2  102.66    6.54
  -6  -2   1    4.42    3.07
   6   2  -1    2.64    2.98
  -6  -2   1    5.39    2.10
  -6  -2   1    6.06    2.33
  -6   2   1    6.84    2.71
  -6  -2   1    7.21    3.18
  -6   2   1    9.56    2.39
  -6  -2   1    1.71    1.91
  -6  -2   1    4.67    3.14
   6   2  -1    1.15    2.22
  -6  -2   1    3.66    2.26
  -6  -2   0   11.53    3.05
   6   2   0   11.48    3.41
  -6  -2   0   15.24    3.31
  -6  -2   0   15.86    3.02
  -6   2   0   18.38    3.50
  -6  -2   0   15.63    3.90
  -6   2   0   14.28    3.08
  -6  -2   0   15.04    3.21
  -6  -2   0   19.89    4.04
   6   2   0   15.70    3.49
  -6  -2   0   12.35    2.93
  -6  -2  -1   -0.96    2.55
   6   2   1    0.68    2.57
  -6   2  -1   -1.80    1.48
  -6  -2  -1    2.61    2.07
  -6  -2  -1    1.50    1.50
  -6   2  -1    3.70    2.61
  -6  -2  -1    2.86    3.12
  -6   2  -1    1.81    1.73
  -6  -2  -1   -4.79    2.54
  -6  -2  -1    0.09    2.86
   6   2   1   -1.95    2.31
  -6  -2  -1    1.04    1.33
  -6  -2  -2    2.95    2.46
   6   2   2    4.03    3.14
  -6   2  -2    8.11    2.43
  -6  -2  -2    3.96    2.94
  -6   2  -2    2.92    2.65
  -6  -2  -2    4.24    3.19
  -6   2  -2    5.96    2.44
  -6  -2  -2    3.52    2.46
  -6  -2  -2    8.18    3.14
   6   2   2    6.85    3.01
  -6  -2  -2    4.49    1.85
  -6  -2  -3   22.63    3.71
   6   2   3   29.37    4.25
  -6   2  -3   23.41    3.27
  -6  -2  -3   30.53    3.84
  -6   2  -3   23.70    3.97
  -6  -2  -3   28.75    4.30
  -6   2  -3   22.95    3.44
  -6  -2  -3   26.63    3.44
  -6  -2  -3   30.41    4.26
   6   2   3   29.32    4.06
  -6  -2  -4    7.90    3.17
   6   2   4    8.37    2.97
  -6   2  -4   10.62    2.57
  -6  -2  -4    7.83    2.94
  -6   2  -4    9.30    3.34
  -6  -2  -4    9.48    3.12
  -6   2  -4    4.70    1.55
  -6  -2  -4    6.09    2.78
  -6  -2  -4   10.51    2.56
   6   2   4   10.46    2.69
  -6  -2  -5   30.70    4.03
   6   2   5   30.59    4.18
  -6   2  -5   28.02    3.53
  -6  -2  -5   19.90    3.56
  -6   2  -5   28.31    3.89
  -6  -2  -5   31.02    4.36
  -6   2  -5   31.53    3.28
  -6  -2  -5   27.36    3.95
  -6  -2  -5   24.95    3.44
   6   2   5   30.58    3.64
   6   2   6   69.55    5.61
  -6  -2  -6   61.83    5.01
  -6   2  -6   68.20    5.22
  -6  -2  -6   68.08    5.40
  -6  -2  -6   73.29    5.26
  -6   2  -6   65.42    5.29
  -6  -2  -6   79.46    5.63
  -6   2  -6   72.06    4.71
  -6  -2  -6   74.12    5.40
   6   2   6   68.31    4.81
  -6  -2  -7    3.95    2.22
   6   2   7    6.34    2.80
  -6   2  -7    6.39    2.07
  -6  -2  -7    5.15    2.22
  -6   2  -7    8.86    2.67
  -6  -2  -7    5.77    2.67
  -6  -2  -7    1.96    1.87
  -6   2  -7    9.45    2.36
  -6  -2  -7    7.37    2.19
   6   2   7    9.45    2.42
  -6  -2  -8   26.10    3.26
   6   2   8   25.18    3.51
  -6   2  -8   24.91    3.39
  -6  -2  -8   28.36    3.76
  -6   2  -8   29.03    3.71
  -6  -2  -8   24.51    3.31
  -6  -2  -8   26.87    3.06
  -6   2  -8   29.95    3.17
  -6  -2  -8   25.04    3.25
   6   2   8   23.98    3.03
  -6  -2  -9    7.78    2.16
   6   2   9    6.99    2.21
  -6  -2  -9    8.33    2.44
  -6   2  -9    8.77    2.35
  -6  -2  -9   10.62    1.98
  -6  -2  -9    3.43    2.11
  -6  -2 -10   30.17    2.87
   6   2  10   29.37    3.30
  -6  -2 -10   27.32    3.11
  -6   2 -10   24.02    2.80
  -6  -2 -10   28.61    2.62
  -6  -2 -10   22.17    2.88
  -6  -2 -11    6.25    1.68
   6   2  11    6.99    2.26
  -6  -2 -11    8.20    2.09
  -6   2 -11    7.96    1.54
  -6  -2 -11    6.66    1.98
   6   2  12   32.60    3.09
  -6  -2 -12   32.77    2.88
  -6  -2 -12   37.22    3.00
   6   3 -14   12.28    1.81
   6   3 -14   12.90    2.13
   6  -3 -14   15.15    2.28
   6   3 -13    6.04    1.60
   6  -3 -13    5.25    1.38
   6   3 -13    2.90    1.73
  -6  -3  13    2.49    1.64
   6   3 -13    6.08    1.78
  -6  -3  13    6.77    1.63
   6  -3 -13    5.75    2.21
   6   3 -12   10.50    2.15
   6  -3 -12    8.74    2.20
   6   3 -12    8.98    1.96
  -6  -3  12    9.33    2.24
   6   3 -12    3.71    1.18
   6   3 -12    9.12    2.43
  -6  -3  12    8.79    1.65
  -6  -3  12    6.70    1.95
   6  -3 -12    7.99    2.37
   6   3 -11   10.18    2.47
   6  -3 -11    8.97    2.06
  -6  -3  11   14.21    2.63
   6   3 -11    6.32    1.65
   6   3 -11   12.12    2.29
  -6  -3  11    7.54    1.61
  -6  -3  11   10.59    2.41
   6  -3 -11    8.85    2.71
   6   3 -10   62.25    4.45
   6  -3 -10   57.00    4.07
   6   3 -10   51.60    3.93
  -6  -3  10   67.85    4.90
   6   3 -10   65.22    4.80
  -6  -3  10   59.32    4.03
  -6  -3  10   70.57    4.87
  -6  -3   9   -0.35    1.69
   6   3  -9    3.91    1.81
   6  -3  -9    1.87    1.04
  -6  -3   9    0.51    1.90
   6   3  -9    2.15    1.74
   6   3  -9    2.07    2.23
  -6  -3   9    2.27    1.95
   6   3  -8   59.22    4.62
  -6  -3   8   49.97    4.12
   6   3  -8   55.51    3.81
  -6  -3   8   60.87    5.04
  -6  -3   8   52.09    3.93
   6   3  -8   61.62    4.82
  -6  -3   8   56.99    4.86
  -6  -3   7    1.78    1.79
   6   3  -7   -1.84    1.91
  -6  -3   7    1.83    2.50
  -6  -3   7    4.92    2.14
  -6  -3   7   -0.80    1.47
   6   3  -7    2.23    2.35
  -6  -3   7    3.73    2.84
  -6  -3   6    9.37    2.60
   6   3  -6   12.00    2.90
  -6  -3   6   12.66    3.24
  -6  -3   6    8.32    2.61
  -6  -3   6   13.56    2.54
   6   3  -6    7.88    3.01
  -6  -3   6   13.33    3.09
   6   3  -5   36.77    4.07
  -6  -3   5   28.23    3.57
  -6  -3   5   40.05    4.29
  -6  -3   5   36.59    4.04
  -6  -3   5   32.53    3.50
  -6   3   5   27.21    3.18
   6   3  -5   42.50    4.42
  -6  -3   5   35.61    4.13
  -6  -3   4    4.67    2.50
   6   3  -4    7.68    2.88
  -6  -3   4   10.01    1.93
  -6  -3   4   11.43    2.89
  -6   3   4    3.93    2.03
  -6  -3   4    4.83    2.05
  -6  -3   4    4.38    2.20
   6   3  -4    7.80    2.91
  -6  -3   4    8.86    3.09
   6   3  -3   35.82    4.34
  -6  -3   3   32.74    3.94
  -6  -3   3   33.80    3.34
  -6  -3   3   47.99    4.69
  -6  -3   3   44.12    4.34
  -6   3   3   40.15    3.69
  -6  -3   3   46.19    4.47
   6   3  -3   37.22    4.22
  -6  -3   3   42.08    4.34
  -6  -3   2    8.50    2.56
   6   3  -2    8.17    3.23
  -6  -3   2    4.68    2.18
  -6  -3   2    6.53    2.60
  -6   3   2    5.32    1.95
  -6  -3   2    8.03    2.62
  -6  -3   2    4.74    2.17
   6   3  -2    6.12    2.85
  -6  -3   2    6.48    2.19
  -6  -3   1   25.91    3.73
   6   3  -1   29.94    4.15
  -6  -3   1   38.59    4.03
  -6  -3   1   29.66    3.77
  -6  -3   1   35.94    4.54
  -6   3   1   31.96    3.84
   6   3  -1   31.24    4.00
  -6  -3   1   32.84    4.35
  -6  -3   1   39.69    4.08
  -6  -3   0   -0.32    2.18
   6   3   0    1.65    2.99
  -6  -3   0   -2.49    2.34
  -6  -3   0   -1.19    1.70
  -6   3   0   -0.83    2.11
  -6  -3   0    1.60    2.77
  -6  -3   0   -1.22    2.60
   6   3   0    2.61    2.71
  -6  -3   0    0.16    1.68
   6   3   1   84.32    5.68
  -6  -3  -1   84.07    5.80
  -6  -3  -1   90.48    5.84
  -6  -3  -1   85.43    6.00
  -6   3  -1   84.14    5.74
  -6  -3  -1   85.85    6.07
   6   3   1   79.24    5.61
  -6  -3  -1   83.38    5.29
   6   3   2  173.29    7.90
  -6  -3  -2  172.77    7.75
  -6  -3  -2  167.42    7.89
  -6  -3  -2  172.39    7.91
  -6   3  -2  184.06    8.19
  -6  -3  -2  186.03    8.43
   6   3   2  175.04    7.77
  -6  -3  -2  166.32    7.18
  -6  -3  -3    3.40    2.56
   6   3   3    3.71    2.54
  -6  -3  -3    1.87    2.48
  -6   3  -3    4.15    2.13
  -6  -3  -3    3.79    2.57
  -6  -3  -3   -0.67    1.98
   6   3   3    0.03    2.15
  -6  -3  -3    1.06    1.49
   6   3   4   93.99    5.96
  -6  -3  -4   84.82    5.70
  -6  -3  -4   87.26    5.86
  -6  -3  -4   86.12    5.49
  -6   3  -4   81.73    5.48
  -6  -3  -4   85.71    5.80
   6   3   4   85.84    5.28
  -6  -3  -5    1.71    2.04
   6   3   5    1.43    2.04
  -6  -3  -5    3.45    1.97
  -6   3  -5    1.95    2.22
  -6  -3  -5    1.02    2.13
  -6  -3  -5    3.54    2.14
   6   3   5    3.21    2.24
  -6  -3  -6    5.16    2.52
   6   3   6    1.37    1.61
  -6  -3  -6    7.31    2.67
  -6   3  -6    5.93    2.15
  -6  -3  -6    1.37    1.66
  -6  -3  -6    2.05    1.84
   6   3   6    4.34    2.00
   6   3   7   31.21    3.36
  -6  -3  -7   29.29    3.34
  -6  -3  -7   34.73    3.51
  -6  -3  -7   35.23    3.34
  -6   3  -7   31.95    3.39
  -6  -3  -7   34.46    3.45
   6   3   7   33.43    3.36
  -6  -3  -8    4.27    1.85
   6   3   8    0.81    1.63
  -6  -3  -8    1.04    1.43
  -6   3  -8    3.47    1.47
  -6  -3  -8    3.98    1.23
   6   3   8    4.66    1.62
  -6  -3  -9    5.31    1.69
   6   3   9    4.97    1.64
  -6  -3  -9    2.40    1.54
   6   3   9    5.03    1.63
   6   3  10   37.00    3.18
  -6  -3 -10   42.53    3.11
   6   4  -9    1.27    1.50
   6   4  -9    1.31    1.20
  -6  -4   9   -1.97    1.63
   6   4  -9   -0.16    1.17
  -6  -4   9    1.51    1.11
   6  -4  -9    3.50    1.72
   6   4  -8   14.59    2.21
   6   4  -8   11.91    1.83
  -6  -4   8   12.82    2.17
   6   4  -8   12.68    2.32
   6   4  -8   15.48    2.02
  -6  -4   8   14.97    2.41
   6  -4  -8   14.74    2.26
   6   4  -7   -0.97    1.72
  -6  -4   7    1.30    1.36
   6   4  -7    0.52    1.62
   6   4  -7    4.12    1.61
  -6  -4   7    2.68    1.85
   6  -4  -7   -1.53    1.06
   6   4  -6   11.84    2.41
  -6  -4   6   17.15    2.77
  -6  -4   6   12.07    1.94
   6   4  -6    8.31    2.06
  -6  -4   6    8.93    1.87
   6   4  -6   12.93    2.25
  -6  -4   6   13.70    2.51
   6  -4  -6    8.98    1.87
   6   4  -5    4.41    1.89
  -6  -4   5    2.55    2.06
  -6  -4   5    7.37    1.87
   6   4  -5    3.64    1.65
  -6  -4   5    3.00    1.43
   6   4  -5    5.34    1.63
  -6  -4   5   -0.97    1.70
   6  -4  -5    2.08    1.40
   6   4  -4   -0.26    1.76
  -6  -4   4    0.71    1.33
  -6  -4   4    1.21    1.60
  -6  -4   4    2.78    1.64
   6   4  -4    1.72    1.48
  -6  -4   4   -2.84    1.94
   6   4  -4    0.75    1.63
  -6  -4   4    1.80    1.74
   6  -4  -4   -2.73    1.48
  -6  -4   3   15.72    2.15
   6   4  -3   19.82    2.66
  -6  -4   3   21.00    2.47
  -6  -4   3   21.21    2.67
  -6  -4   3   22.35    2.96
  -6  -4   3   20.25    2.66
   6   4  -3   19.06    2.88
  -6  -4   3   22.03    3.00
   6  -4  -3   16.04    1.97
  -6  -4   2   16.61    2.18
   6   4  -2   23.50    3.05
  -6  -4   2   24.18    2.65
  -6  -4   2   21.39    2.89
  -6  -4   2   26.32    3.11
  -6  -4   2   26.52    3.31
   6   4  -2   27.82    3.27
  -6  -4   2   23.15    2.95
   6   4  -1  147.03    6.26
  -6  -4   1  129.22    5.57
  -6  -4   1  151.24    6.36
  -6  -4   1  137.73    5.72
  -6  -4   1  149.76    6.53
  -6  -4   1  144.29    6.57
   6   4  -1  155.59    6.41
  -6  -4   1  153.49    6.47
  -6  -4   0    2.31    1.40
   6   4   0    0.24    1.53
  -6  -4   0    5.14    1.33
  -6  -4   0    4.38    2.06
   6   4   0    5.74    1.96
  -6  -4   0    1.73    1.54
  -6  -4   0    2.89    1.85
   6   4   1  126.72    5.83
  -6  -4  -1  126.95    5.60
  -6  -4  -1  131.59    6.08
  -6  -4  -1  131.94    6.13
  -6  -4  -1  135.67    6.21
   6   4   1  134.11    5.96
  -6  -4  -1  125.50    5.60
   6   4   2   72.32    4.26
  -6  -4  -2   73.06    4.22
  -6  -4  -2   72.07    4.51
  -6  -4  -2   82.54    4.97
  -6  -4  -2   87.73    5.08
   6   4   2   83.38    4.80
  -6  -4  -2   75.07    4.24
  -6  -4  -3    1.51    1.30
   6   4   3    1.57    1.32
  -6  -4  -3    2.35    1.58
  -6  -4  -3    2.53    1.66
  -6  -4  -3    3.27    1.80
   6   4   3    1.79    1.68
  -6  -4  -3    4.03    1.30
  -6  -4  -4    6.42    1.60
   6   4   4    5.40    1.68
  -6  -4  -4    7.24    1.82
  -6  -4  -4    4.45    1.95
  -6  -4  -4    9.24    2.14
   6   4   4    5.55    1.80
  -6  -4  -5    0.37    1.17
   6   4   5    1.68    1.29
  -6  -4  -5    2.44    1.51
  -6  -4  -5    3.42    1.52
  -6  -4  -5    3.10    1.57
   6   4   5   -0.51    1.32
   7   0 -13   27.18    2.99
   7   0 -13   24.01    2.75
   7   0 -12   -1.32    1.74
  -7   0  12   -0.91    1.28
   7   0 -12   -0.51    1.19
  -7   0  11   11.02    2.82
   7   0 -11   12.70    2.22
  -7   0  11   12.40    2.15
   7   0 -11    7.97    1.96
  -7   0  10    1.42    2.21
   7   0 -10    1.45    2.26
  -7   0  10   -1.60    1.80
   7   0 -10   -3.26    2.00
  -7   0   9  635.72   13.78
   7   0  -9  693.86   14.17
  -7   0   9  665.19   13.97
   7   0  -9  612.53   12.48
  -7   0   8    0.84    2.27
   7   0  -8    1.01    2.34
  -7   0   8    2.64    2.05
   7   0  -8   -0.43    1.51
  -7   0   7  201.54    8.17
   7   0  -7  218.40    8.49
  -7   0   7  216.10    8.31
   7   0  -7  211.47    7.48
  -7   0   6    1.48    2.06
   7   0  -6   -3.57    2.42
  -7   0   6   -1.98    2.24
   7   0  -6   -3.10    1.91
  -7   0   5   32.07    3.85
   7   0  -5   35.60    4.11
  -7   0   5   37.88    4.00
  -7   0   5   24.99    2.93
  -7   0   5   25.12    3.92
  -7   0   4    0.72    2.17
   7   0  -4   -5.13    2.11
  -7   0   4    1.87    2.07
  -7   0   4    2.13    1.51
  -7   0   4   -0.77    2.67
  -7   0   3   18.38    2.93
   7   0  -3   21.15    3.43
  -7   0   3   18.21    2.94
  -7   0   3   19.78    2.52
  -7   0   3   22.60    3.69
  -7   0   2   -1.74    2.12
  -7   0   2   -3.40    1.40
  -7   0   2   -0.80    1.59
  -7   0   2   -1.00    2.77
  -7   0   1   -0.94    1.64
  -7   0   1   -1.32    1.32
  -7   0   1   -0.05    1.63
  -7   0   1   -1.99    2.46
  -7   0   0    0.23    1.43
  -7   0   0    1.36    2.14
  -7   0   0    0.56    2.48
  -7   0  -1   -0.50    1.23
  -7   0  -1    3.02    1.23
  -7   0  -1    1.86    1.84
  -7   0  -1    3.38    2.61
  -7   0  -2   -0.23    1.60
  -7   0  -2   -0.87    1.18
  -7   0  -2   -0.19    1.79
  -7   0  -3  121.70    5.70
  -7   0  -3  104.74    5.56
  -7   0  -3  119.62    6.43
  -7   0  -3  123.94    6.57
  -7   0  -4    1.84    1.40
  -7   0  -4   -3.18    2.48
  -7   0  -4   -2.30    2.21
  -7   0  -5   51.89    3.82
  -7   0  -5   62.61    4.45
  -7   0  -5   67.51    4.82
  -7   0  -6   -1.80    1.42
  -7   0  -6   -1.97    1.97
  -7   0  -6   -0.10    1.46
  -7   0  -7    0.49    0.90
  -7   0  -7    2.14    1.39
  -7   0  -7    1.18    1.72
  -7   0  -8   -0.01    1.13
  -7   0  -8   -2.13    1.38
  -7   0  -8    0.60    1.56
   7  -1 -13    2.40    1.38
   7   1 -13    3.27    1.44
  -7  -1  12   61.58    4.08
   7  -1 -12   60.18    4.13
   7   1 -12   62.69    3.85
  -7  -1  12   63.27    3.93
   7   1 -12   62.92    4.10
  -7  -1  11   -0.33    1.25
   7  -1 -11    0.92    1.37
   7   1 -11   -0.31    1.82
  -7  -1  11   -0.06    1.28
   7   1 -11    1.16    1.69
  -7  -1  10    6.95    1.64
   7  -1 -10    8.85    2.30
   7   1 -10    6.17    2.22
  -7  -1  10    9.37    2.28
   7   1 -10    6.63    2.32
  -7  -1   9   91.66    5.43
   7  -1  -9   92.44    5.28
   7   1  -9   96.05    5.45
  -7  -1   9   98.90    5.52
   7   1  -9   88.99    5.07
  -7  -1   9   88.71    5.22
  -7   1   8    3.76    2.05
  -7  -1   8    4.33    2.43
   7  -1  -8    1.64    1.50
   7   1  -8    5.86    2.15
  -7  -1   8    3.11    1.76
   7   1  -8    3.79    1.86
  -7  -1   8    6.99    2.51
  -7   1   7   29.47    3.49
  -7  -1   7   28.54    3.51
   7   1  -7   29.13    2.94
   7   1  -7   39.46    4.01
   7  -1  -7   28.39    3.45
  -7  -1   7   35.38    3.88
   7   1  -7   33.65    3.64
  -7  -1   7   30.51    3.44
  -7   1   6   29.06    3.50
  -7  -1   6   29.73    3.78
   7   1  -6   25.10    2.45
   7  -1  -6   30.21    3.52
  -7  -1   6   31.96    3.64
   7   1  -6   30.20    3.89
  -7  -1   6   25.55    2.53
   7   1  -6   28.86    3.36
  -7  -1   6   29.03    3.40
  -7   1   5    0.62    1.94
  -7  -1   5    1.36    2.16
   7   1  -5    2.52    1.31
   7  -1  -5    1.27    1.76
  -7  -1   5    1.33    1.86
  -7   1   5    2.13    1.02
  -7  -1   5    3.13    1.30
   7   1  -5   -2.61    2.21
  -7  -1   5   -1.30    1.62
  -7   1   4    0.43    1.74
  -7  -1   4    3.33    2.40
   7   1  -4    2.29    1.48
   7  -1  -4    7.94    2.14
  -7  -1   4    4.42    1.97
  -7   1   4    1.33    1.49
  -7  -1   4    3.86    2.14
  -7  -1   4    4.26    2.65
  -7  -1   4    3.26    2.34
   7   1  -4    3.74    2.32
  -7  -1   4    0.18    1.60
  -7   1   3    1.28    1.94
  -7  -1   3   -1.42    2.37
   7   1  -3   -4.61    1.67
   7  -1  -3    3.28    1.71
  -7  -1   3    1.54    1.74
  -7   1   3   -3.98    1.46
  -7  -1   3    2.77    1.71
  -7  -1   3    2.21    2.28
  -7   1   3    1.57    2.48
  -7  -1   3    1.92    1.87
   7   1  -3    1.65    1.99
  -7  -1   3    4.57    1.81
  -7   1   2    1.53    1.29
  -7  -1   2    5.23    2.68
   7   1  -2    2.76    1.96
   7  -1  -2    1.36    1.04
  -7  -1   2    3.40    1.48
  -7   1   2    6.60    2.06
  -7  -1   2    3.96    1.89
  -7  -1   2    6.35    2.45
  -7   1   2    6.92    2.78
  -7  -1   2    2.73    1.84
   7   1  -2    3.17    1.68
  -7  -1   2    3.53    1.87
  -7  -1   1   18.76    3.15
   7   1  -1   17.38    2.39
   7  -1  -1   20.16    2.69
  -7  -1   1   19.89    2.63
  -7   1   1   23.85    3.40
  -7  -1   1   19.79    3.08
  -7  -1   1   20.63    3.37
  -7   1   1   21.63    3.50
  -7  -1   1   20.51    3.52
   7   1  -1   20.55    3.01
   7   1   0   68.03    4.56
  -7  -1   0   72.90    5.22
  -7  -1   0   62.97    4.21
  -7  -1   0   70.88    5.14
  -7   1   0   73.45    5.01
  -7  -1   0   80.03    5.31
  -7   1   0   74.74    5.28
  -7  -1   0   71.90    5.03
   7   1   0   66.11    4.38
  -7  -1  -1   13.05    2.42
   7   1   1   11.85    2.24
  -7  -1  -1   14.48    2.47
  -7   1  -1   16.71    2.93
  -7  -1  -1   19.19    3.02
  -7  -1  -1   14.00    3.08
  -7   1  -1   14.05    2.67
  -7  -1  -1   14.51    2.97
   7   1   2  107.97    5.36
  -7  -1  -2  113.44    5.84
  -7   1  -2   99.18    5.00
  -7  -1  -2  108.98    5.55
  -7  -1  -2  119.40    6.21
  -7   1  -2  118.21    6.11
  -7  -1  -2  115.64    6.27
  -7   1  -2  119.00    6.20
  -7  -1  -2  105.77    5.98
  -7  -1  -3   14.32    2.27
   7   1   3   15.91    2.45
  -7   1  -3    9.49    1.79
  -7  -1  -3   14.22    2.65
  -7   1  -3   13.37    2.56
  -7  -1  -3   12.19    2.74
  -7  -1  -3   14.52    2.73
  -7   1  -3   13.34    2.78
  -7  -1  -3   15.24    2.94
  -7  -1  -4   20.13    2.78
   7   1   4   21.41    2.79
  -7   1  -4   19.13    2.19
  -7  -1  -4   19.84    2.65
  -7   1  -4   21.10    2.94
  -7  -1  -4   22.79    3.05
  -7   1  -4   24.86    2.98
  -7  -1  -4   26.22    3.11
  -7  -1  -5    0.21    1.49
   7   1   5    1.24    1.46
  -7   1  -5    0.28    1.49
  -7   1  -5    1.48    1.99
  -7  -1  -5    2.52    1.78
  -7   1  -5    2.43    1.89
  -7  -1  -5    4.85    1.94
  -7  -1  -6   27.85    2.55
   7   1   6   26.51    2.83
  -7  -1  -6   29.03    2.97
  -7   1  -6   19.22    2.68
  -7   1  -6   27.65    3.20
  -7  -1  -6   27.29    2.90
  -7   1  -6   32.07    3.08
  -7  -1  -6   24.70    3.21
   7   1   7   10.75    2.00
  -7   1  -7    5.42    1.43
  -7  -1  -7    6.51    1.39
  -7   1  -7    9.56    2.04
  -7  -1  -7    7.74    2.02
  -7   1  -7    6.65    2.07
  -7  -1  -7    2.19    1.65
  -7  -1  -8   24.61    2.52
  -7  -1  -8   27.22    2.71
  -7  -2  11   18.33    2.35
   7   2 -11   16.41    2.45
  -7  -2  11   14.46    2.11
  -7  -2  10    4.66    1.75
   7  -2 -10    0.80    1.05
  -7  -2  10    2.96    1.88
   7   2 -10    2.62    1.54
  -7  -2  10    3.58    1.52
  -7  -2   9    7.03    1.87
   7   2  -9    3.17    1.02
   7  -2  -9    3.98    1.48
   7   2  -9    6.16    1.73
  -7  -2   9    3.98    1.72
   7   2  -9    5.47    1.96
  -7  -2   9    1.86    1.72
  -7  -2   8    1.37    1.70
   7   2  -8    0.09    1.10
   7  -2  -8   -1.89    1.82
   7   2  -8   -0.85    1.44
  -7  -2   8   -0.79    1.88
   7   2  -8   -0.35    2.00
  -7  -2   8    0.88    1.70
  -7  -2   7   19.93    2.93
   7   2  -7   18.77    2.43
   7  -2  -7   21.63    2.10
   7   2  -7   21.50    2.90
  -7  -2   7   18.95    2.99
   7   2  -7   18.66    2.90
  -7  -2   7   20.00    2.77
  -7  -2   6    1.84    1.58
   7   2  -6    2.54    1.25
   7  -2  -6   -0.16    1.01
   7   2  -6    3.15    1.77
  -7  -2   6   -0.26    1.38
  -7  -2   6    4.78    1.05
  -7  -2   6    0.75    0.90
   7   2  -6    1.94    1.67
  -7  -2   6    0.50    1.86
   7   2  -5   30.68    3.24
  -7  -2   5   30.43    3.46
  -7  -2   5   29.34    3.14
  -7  -2   5   34.29    3.14
  -7  -2   5   26.22    2.59
   7   2  -5   32.77    3.34
  -7  -2   5   26.99    3.18
  -7  -2   4    1.10    1.82
   7   2  -4   -0.02    1.43
  -7  -2   4    0.91    1.37
  -7   2   4    4.33    1.12
  -7  -2   4   -1.05    1.62
  -7  -2   4   -1.59    1.80
   7   2  -4    0.84    1.25
  -7  -2   4   -2.11    1.60
  -7  -2   3    9.88    2.13
   7   2  -3    7.62    1.95
  -7  -2   3    8.47    2.17
  -7   2   3    5.37    1.30
  -7  -2   3   10.29    2.62
  -7  -2   3    8.11    2.02
   7   2  -3    9.96    2.44
  -7  -2   3   13.05    2.29
  -7  -2   2    4.41    2.13
   7   2  -2    9.38    2.17
  -7  -2   2    6.25    1.87
  -7   2   2    3.92    1.78
  -7  -2   2    8.56    2.19
  -7  -2   2    9.48    1.92
  -7  -2   2   11.09    2.66
   7   2  -2    6.31    2.27
  -7  -2   2    8.81    1.85
   7   2  -1   38.16    3.56
  -7  -2   1   41.55    3.94
  -7  -2   1   36.99    3.02
  -7  -2   1   40.98    3.24
  -7  -2   1   38.68    3.83
  -7   2   1   43.85    3.57
  -7  -2   1   45.81    4.09
   7   2  -1   39.30    3.45
  -7  -2   1   29.94    3.20
  -7  -2   1   32.56    2.98
   7   2   0   28.78    3.00
  -7  -2   0   30.94    3.62
  -7  -2   0   26.53    2.76
  -7  -2   0   32.55    3.60
  -7   2   0   30.66    3.21
  -7  -2   0   33.73    3.50
   7   2   0   29.86    3.14
  -7  -2   0   26.41    2.72
  -7  -2  -1   20.88    2.91
   7   2   1   15.44    2.12
  -7  -2  -1   19.97    2.57
  -7   2  -1   18.75    2.85
  -7  -2  -1   15.20    2.91
  -7   2  -1   17.72    2.28
  -7  -2  -1   18.44    3.09
  -7  -2  -1   14.29    2.34
   7   2   1   15.35    2.45
  -7  -2  -2    2.37    1.67
   7   2   2    5.58    1.98
  -7  -2  -2    6.60    1.77
  -7   2  -2    7.46    1.97
  -7  -2  -2    5.70    2.26
  -7   2  -2    2.09    0.68
  -7  -2  -2    6.20    2.23
  -7  -2  -2    3.55    0.93
   7   2   2    5.61    1.48
  -7  -2  -3    6.69    2.01
   7   2   3   10.71    1.76
  -7  -2  -3   10.41    2.25
  -7   2  -3   10.43    2.15
  -7  -2  -3   16.68    2.68
  -7  -2  -3   12.27    2.43
  -7  -2  -3    8.95    1.87
   7   2   3   10.40    2.19
  -7  -2  -4    0.28    0.98
   7   2   4    1.76    1.73
  -7  -2  -4   -1.36    1.12
  -7   2  -4    0.02    1.48
  -7  -2  -4    3.94    1.79
  -7  -2  -4    2.53    1.50
  -7  -2  -4    1.48    1.30
  -7  -2  -5   -0.40    1.22
   7   2   5    0.76    1.28
  -7  -2  -5   -2.69    1.31
  -7   2  -5   -0.52    1.44
  -7  -2  -5    3.26    1.39
   7   2   6   11.89    1.90
  -7  -2  -6    9.48    1.54
  -7   2  -6   13.83    2.08
   7   3  -6   -0.37    1.53
   7   3  -5   23.42    2.33
   7   3  -5   19.95    2.49
  -7  -3   5   25.32    2.47
   7   3  -4    0.30    0.98
  -7  -3   4    1.91    0.74
   7   3  -4   -1.21    1.33
  -7  -3   4   -1.61    1.06
  -7  -3   3   13.37    2.08
   7   3  -3   14.02    1.87
  -7  -3   3   10.20    2.11
  -7  -3   3   12.39    1.85
   7   3  -3   13.97    2.30
  -7  -3   2    5.90    1.46
   7   3  -2    3.62    1.47
  -7  -3   2    2.49    1.83
  -7  -3   2    4.91    1.68
   7   3  -2    4.32    2.03
   7   3  -1   23.54    2.41
  -7  -3   1   21.58    2.40
  -7  -3   1   24.58    2.67
  -7  -3   1   23.03    2.62
   7   3  -1   22.29    2.47
  -7  -3   0    9.10    1.76
   7   3   0    9.59    1.82
  -7  -3   0    7.07    1.80
  -7  -3   0    6.09    1.86
   7   3   0    6.52    1.73
   7   3   1   13.01    2.08
  -7  -3  -1   14.38    2.39
  -7  -3  -1   12.61    2.16
   0   0   0    0.00    0.00
TITL kji190001_fa in P2/n
REM P2/n (#13 in standard setting)
CELL 1.54184   6.547571   5.990979  21.567568  90.0000  96.0195  90.0000
ZERR    1.00   0.000172   0.000165   0.000570   0.0000   0.0025   0.0000
LATT  1
SYMM -x+1/2, y,-z+1/2
SFAC C H P Cl
UNIT 40.00 52.00 3.00 1.00
TREF
HKLF 4
END
_computing_structure_solution     'SHELXT 2014/5 (Sheldrick, 2014)'
;
_shelx_hkl_checksum     80973
_shelx_res_file
;
    kji190001_fa.res created by SHELXL-2014/7
TITL kji190001_fa_a.res in P2/n
REM Old TITL kji190001_fa in P2/n
REM SHELXT solution in P2/n
REM R1 0.138, Rweak 0.339, Alpha 0.020, Orientation as input
REM Formula found by SHELXT: C20 Cl
CELL 1.54184 6.5476 5.991 21.5676 90 96.02 90
ZERR 2 0.0002 0.0002 0.0006 0 0.002 0
LATT 1
SYMM 0.5-X,+Y,0.5-Z
SFAC C H P
UNIT 40 54 2
L.S. 5
PLAN  20
SIZE 0.06 0.08 0.24
TEMP -123.1(2)
BOND $H
list 4
fmap 2
ACTA
REM <olex2.extras>
REM <HklSrc "%./kji190001_fa.hkl">
REM </olex2.extras>
WGHT    0.066500    0.318900
FVAR       0.91688
P1    3    0.750000    0.700106    0.750000    10.50000    0.03992    0.03245 =
         0.03623    0.00000   -0.00707    0.00000
H1    2    0.929813    0.759564    0.736196    10.50000   -1.50000
C1    1    0.668099    0.520588    0.682300    11.00000    0.02822    0.03378 =
         0.02883    0.00407   -0.00023   -0.00221
C2    1    0.483715    0.580400    0.646062    11.00000    0.02878    0.03809 =
         0.03245    0.00656   -0.00027    0.00104
C3    1    0.418218    0.454778    0.592716    11.00000    0.02762    0.04853 =
         0.02944    0.00913   -0.00144   -0.00058
C4    1    0.536978    0.277171    0.577007    11.00000    0.03664    0.05090 =
         0.02594   -0.00175   -0.00243   -0.00270
AFIX  43
H4    2    0.490386    0.191045    0.541318    11.00000   -1.20000
AFIX   0
C5    1    0.721364    0.218397    0.610900    11.00000    0.03348    0.04009 =
         0.02946    0.00167    0.00112    0.00065
C6    1    0.790529    0.343901    0.664134    11.00000    0.02815    0.03553 =
         0.02895    0.00557    0.00044   -0.00114
C7    1    0.356068    0.777248    0.662226    11.00000    0.03694    0.04856 =
         0.05057    0.00031   -0.00626    0.01031
AFIX 137
H7A   2    0.253935    0.728138    0.689433    11.00000   -1.50000
H7B   2    0.285953    0.841254    0.623932    11.00000   -1.50000
H7C   2    0.445324    0.890336    0.683821    11.00000   -1.50000
AFIX   0
C8    1    0.221320    0.509471    0.552580    11.00000    0.03371    0.06826 =
         0.03515    0.00753   -0.00695    0.00338
AFIX 137
H8A   2    0.105087    0.496533    0.577520    11.00000   -1.50000
H8B   2    0.202778    0.405061    0.517462    11.00000   -1.50000
H8C   2    0.228433    0.662281    0.536736    11.00000   -1.50000
AFIX   0
C9    1    0.842895    0.024862    0.589562    11.00000    0.04900    0.04837 =
         0.03971   -0.00680   -0.00100    0.00830
AFIX 137
H9A   2    0.764894   -0.047715    0.553857    11.00000   -1.50000
H9B   2    0.868940   -0.082808    0.623683    11.00000   -1.50000
H9C   2    0.973966    0.079116    0.577255    11.00000   -1.50000
AFIX   0
C10   1    0.994057    0.285459    0.700032    11.00000    0.02981    0.04105 =
         0.03395    0.00248   -0.00239    0.00299
AFIX 137
H10A  2    1.052013    0.418374    0.721761    11.00000   -1.50000
H10B  2    1.088812    0.231518    0.671084    11.00000   -1.50000
H10C  2    0.973396    0.168568    0.730543    11.00000   -1.50000
AFIX   0
HKLF 4
REM  kji190001_fa_a.res in P2/n
REM R1 =  0.0393 for    1299 Fo > 4sig(Fo)  and  0.0470 for all    1500 data
REM    103 parameters refined using      0 restraints
END
WGHT      0.0666      0.3182
REM Highest difference peak  0.272,  deepest hole -0.236,  1-sigma level  0.044
Q1    1   0.3614  0.7944  0.7124  11.00000  0.05    0.27
Q2    1   0.1882  0.7353  0.6500  11.00000  0.05    0.27
Q3    1   0.7748  0.2903  0.6310  11.00000  0.05    0.22
Q4    1   0.4511  0.5092  0.6170  11.00000  0.05    0.21
Q5    1   0.6946  0.5787  0.7113  11.00000  0.05    0.21
Q6    1   0.7278  0.4213  0.6787  11.00000  0.05    0.20
Q7    1   0.5661  0.5327  0.6683  11.00000  0.05    0.20
Q8    1   0.4122  0.9273  0.6474  11.00000  0.05    0.18
Q9    1   0.8876  0.3173  0.6782  11.00000  0.05    0.18
Q10   1   0.3261  0.4953  0.5725  11.00000  0.05    0.18
Q11   1   0.7796  0.1322  0.6022  11.00000  0.05    0.16
Q12   1   1.0145  0.3074  0.7434  11.00000  0.05    0.15
Q13   1   0.6574  0.2513  0.5983  11.00000  0.05    0.15
Q14   1   1.0641  0.1369  0.6903  11.00000  0.05    0.15
Q15   1   1.0836  0.7160  0.7220  11.00000  0.05    0.14
Q16   1   0.8728  0.8879  0.7387  11.00000  0.05    0.13
Q17   1   0.4398  0.6635  0.6541  11.00000  0.05    0.12
Q18   1   0.8347  0.0100  0.5438  11.00000  0.05    0.12
Q19   1   1.1065  0.3402  0.6790  11.00000  0.05    0.11
Q20   1   0.2386  0.5119  0.5081  11.00000  0.05    0.10
;
_shelx_res_checksum     77999
data_kji190003_fa
_audit_creation_method
;
Olex2 1.2
(compiled May 29 2018 13:30:08 for OlexSys, GUI svn.r5506)
;
_chemical_name_systematic
;
Bis(2,3,5,6-tetramethylphenyl)phosphine
;
_chemical_name_common     ?
_chemical_formula_moiety     'C20 H27 P'
_chemical_formula_sum     'C20 H27 P'
_chemical_formula_iupac     'C20 H27 P'
_chemical_formula_weight     298.38
_chemical_melting_point     ?
_space_group_crystal_system     monoclinic
_space_group_name_H-M_alt     'P 1 21/c 1'
_space_group_name_Hall     '-P 2ybc'
loop_
    _space_group_symop_operation_xyz
    'x, y, z'
    '-x, y+1/2, -z+1/2'
    '-x, -y, -z'
    'x, -y-1/2, z-1/2'
_cell_length_a     12.8874(6)
_cell_length_b     8.8455(3)
_cell_length_c     15.4635(7)
_cell_angle_alpha     90
_cell_angle_beta     104.108(5)
_cell_angle_gamma     90
_cell_volume     1709.61(13)
_cell_formula_units_Z     4
_cell_measurement_reflns_used     3351
_cell_measurement_theta_min     5.7820
_cell_measurement_theta_max     66.6950
_cell_measurement_temperature     150.0(2)
_exptl_crystal_description     block
_exptl_crystal_colour     colourless
_exptl_crystal_size_max     0.36
_exptl_crystal_size_mid     0.14
_exptl_crystal_size_min     0.05
_exptl_crystal_density_diffrn     1.159
_exptl_crystal_density_meas     ?
_exptl_crystal_density_method     ?
_exptl_crystal_F_000     648
loop_
    _exptl_crystal_face_index_h
    _exptl_crystal_face_index_k
    _exptl_crystal_face_index_l
    _exptl_crystal_face_perp_dist
    1 0 0 0.0572
    -1 0 0 0.0582
    0 -1 0 0.1700
    0 1 0 0.1940
    -1 0 2 0.0215
    1 0 -2 0.0285
_exptl_absorpt_coefficient_mu     1.333
_exptl_absorpt_correction_type     analytical
_exptl_absorpt_process_details
;
[CrysAlis PRO (Rigaku OD, 2015), based on expressions derived by
Clark & Reid (1995)]
;
_exptl_absorpt_correction_T_min     0.746
_exptl_absorpt_correction_T_max     0.939
_diffrn_ambient_temperature     150.0(2)
_diffrn_source     'fine-focus sealed X-ray tube'
_diffrn_radiation_type     CuK\a
_diffrn_radiation_wavelength     1.54184
_diffrn_radiation_monochromator     mirror
_diffrn_measurement_device_type
            'Rigaku Xcalibur Gemini ultra diffractometer with an Atlas detector'
_diffrn_measurement_device     'four-circle diffractometer'
_diffrn_measurement_method     '\w scans'
_diffrn_detector     'CCD plate'
_diffrn_detector_area_resol_mean     10.3968
_diffrn_reflns_number     12709
_diffrn_reflns_av_R_equivalents     0.0391
_diffrn_reflns_av_unetI/netI     0.0288
_diffrn_reflns_theta_min     3.536
_diffrn_reflns_theta_max     66.781
_diffrn_reflns_theta_full     66.781
_diffrn_measured_fraction_theta_max     0.994
_diffrn_measured_fraction_theta_full     0.994
_diffrn_reflns_limit_h_min     -15
_diffrn_reflns_limit_h_max     15
_diffrn_reflns_limit_k_min     -10
_diffrn_reflns_limit_k_max     9
_diffrn_reflns_limit_l_min     -18
_diffrn_reflns_limit_l_max     18
_diffrn_radiation_probe     x-ray
_refine_special_details
;
The hydrogen atom bound to phosphorous in
this structure has been modelled over two
positions. The P-H bond lengths were
constrained to be similar using the SADI card.
To prevent the close contact of one of these
disordered hydrogens with an adjacent
methyl group, this methyl group was also
modelled as disordered over two positions.
Single-crystal diffraction was carried out on a Rigaku Xcalibur
Altlas Gemini ultra diffractometer using Cu <i>K</i>\a radiation (\l = 1.54184
\%A). Data were collected at 150 K using an Oxford Cryosystems CryostreamPlus
open-flow N~2~ cooling device. Intensities were corrected for absorption using
a multifaceted crystal model created by indexing the faces of the crystal for
which data were collected (Clark & Reid, 1995). Cell refinement, data
collection and data reduction were undertaken <i>via</i> the software
<i>CrysAlis PRO</i> (Rigaku OD, 2024). Both structures were solved using
<i>SHELXT</i> (Sheldrick, 2015) and refined by <i>SHELXL</i> (Sheldrick, 2008)
using the <i>OLEX2</i> interface (Dolomanov <i>et al.</i>, 2009).
;
_reflns_number_total     3021
_reflns_number_gt     2424
_reflns_threshold_expression     'I > 2\s(I)'
_refine_ls_structure_factor_coef     Fsqd
_refine_ls_matrix_type     full
_refine_ls_R_factor_all     0.0610
_refine_ls_R_factor_gt     0.0472
_refine_ls_wR_factor_gt     0.1242
_refine_ls_wR_factor_ref     0.1353
_refine_ls_goodness_of_fit_ref     1.056
_refine_ls_restrained_S_all     1.028
_refine_ls_number_reflns     3021
_refine_ls_number_parameters     214
_refine_ls_number_restraints     182
_refine_ls_hydrogen_treatment     mixed
_refine_ls_weighting_scheme     calc
_refine_ls_weighting_details
              'w=1/[\s^2^(Fo^2^)+(0.0698P)^2^+0.7357P] where P=(Fo^2^+2Fc^2^)/3'
_atom_sites_solution_hydrogens     mixed
_atom_sites_solution_primary     dual
_atom_sites_solution_secondary     ?
_refine_ls_shift/su_max     0.001
_refine_ls_shift/su_mean     0.000
_refine_diff_density_max     0.426
_refine_diff_density_min     -0.347
_refine_ls_extinction_method     none
_refine_ls_extinction_coef     .
loop_
    _atom_type_symbol
    _atom_type_description
    _atom_type_scat_dispersion_real
    _atom_type_scat_dispersion_imag
    _atom_type_scat_source
    'C' 'C' 0.0181 0.0091
                         'International Tables Vol C Tables 4.2.6.8 and 6.1.1.4'
    'H' 'H' 0.0000 0.0000
                         'International Tables Vol C Tables 4.2.6.8 and 6.1.1.4'
    'P' 'P' 0.2955 0.4335
                         'International Tables Vol C Tables 4.2.6.8 and 6.1.1.4'
_computing_data_collection
;
CrysAlis PRO (Rigaku OD, 2015)
;
_computing_cell_refinement
;
CrysAlis PRO (Rigaku OD, 2015)
;
_computing_data_reduction
;
CrysAlis PRO (Rigaku OD, 2015)
;
_computing_structure_solution
;
SHELXT (Sheldrick, 2015)
;
_computing_structure_refinement
;
SHELXL (Sheldrick, 2008)
;
_computing_molecular_graphics
;
OLEX2 (Dolomanov <i>et al.</i>, 2009)
;
_computing_publication_material
;
OLEX2 (Dolomanov <i>et al.</i>, 2009)
;
loop_
    _atom_site_type_symbol
    _atom_site_label
    _atom_site_fract_x
    _atom_site_fract_y
    _atom_site_fract_z
    _atom_site_U_iso_or_equiv
    _atom_site_adp_type
    _atom_site_calc_flag
    _atom_site_occupancy
    _atom_site_disorder_assembly
    _atom_site_disorder_group
    P P1 0.75650(5) 0.71204(7) 0.50367(4) 0.0411(2) Uani d 1 . .
    H H1A 0.822(3) 0.827(4) 0.527(3) 0.049 Uiso d 0.6323 A 1
    H H1B 0.745(6) 0.639(7) 0.574(3) 0.049 Uiso d 0.3677 B 2
    C C1 0.81783(16) 0.5738(2) 0.44111(15) 0.0357(5) Uani d 1 . .
    C C2 0.82942(16) 0.6093(2) 0.35486(15) 0.0353(5) Uani d 1 . .
    C C3 0.87100(17) 0.4999(3) 0.30694(16) 0.0401(5) Uani d 1 . .
    C C4 0.90209(18) 0.3610(3) 0.34647(17) 0.0431(5) Uani d 1 . .
    H H4 0.9272 0.2876 0.3136 0.052 Uiso calc 1 . .
    C C5 0.89728(17) 0.3273(2) 0.43253(17) 0.0407(5) Uani d 1 . .
    C C6 0.85536(16) 0.4348(2) 0.48175(15) 0.0381(5) Uani d 1 . .
    C C7 0.80033(19) 0.7628(3) 0.31418(16) 0.0422(5) Uani d 1 . .
    H H7A 0.7252 0.7802 0.3072 0.063 Uiso calc 1 . .
    H H7B 0.8168 0.7672 0.2570 0.063 Uiso calc 1 . .
    H H7C 0.8404 0.8389 0.3525 0.063 Uiso calc 1 . .
    C C8 0.8851(2) 0.5296(3) 0.21425(18) 0.0549(6) Uani d 1 . .
    H H8A 0.9130 0.4407 0.1924 0.082 Uiso calc 1 . .
    H H8B 0.9340 0.6121 0.2161 0.082 Uiso calc 1 . .
    H H8C 0.8172 0.5549 0.1753 0.082 Uiso calc 1 . .
    C C9 0.93877(19) 0.1764(3) 0.47214(19) 0.0504(6) Uani d 1 . .
    H H9A 0.8850 0.1278 0.4958 0.076 Uiso calc 1 . .
    H H9B 1.0020 0.1917 0.5191 0.076 Uiso calc 1 . .
    H H9C 0.9557 0.1139 0.4267 0.076 Uiso calc 1 . .
    C C11 0.62051(16) 0.7494(2) 0.43286(14) 0.0327(4) Uani d 1 . .
    C C12 0.55112(17) 0.6284(2) 0.39960(14) 0.0339(5) Uani d 1 . .
    C C13 0.44829(17) 0.6597(2) 0.34621(14) 0.0359(5) Uani d 1 . .
    C C14 0.41651(17) 0.8083(3) 0.32953(14) 0.0373(5) Uani d 1 . .
    H H14 0.3488 0.8279 0.2935 0.045 Uiso calc 1 . .
    C C15 0.48205(17) 0.9295(2) 0.36467(14) 0.0346(5) Uani d 1 . .
    C C16 0.58531(16) 0.9002(2) 0.41712(14) 0.0326(5) Uani d 1 . .
    C C17 0.58273(19) 0.4660(2) 0.42098(17) 0.0423(5) Uani d 1 . .
    H H17A 0.5214 0.4094 0.4271 0.063 Uiso calc 1 . .
    H H17B 0.6372 0.4615 0.4758 0.063 Uiso calc 1 . .
    H H17C 0.6098 0.4237 0.3737 0.063 Uiso calc 1 . .
    C C18 0.37332(19) 0.5335(3) 0.30559(17) 0.0464(6) Uani d 1 . .
    H H18A 0.4081 0.4686 0.2716 0.070 Uiso calc 1 . .
    H H18B 0.3099 0.5754 0.2672 0.070 Uiso calc 1 . .
    H H18C 0.3543 0.4761 0.3521 0.070 Uiso calc 1 . .
    C C19 0.44052(19) 1.0886(3) 0.34468(17) 0.0435(5) Uani d 1 . .
    H H19A 0.3728 1.0857 0.3017 0.065 Uiso calc 1 . .
    H H19B 0.4906 1.1461 0.3211 0.065 Uiso calc 1 . .
    H H19C 0.4318 1.1352 0.3985 0.065 Uiso calc 1 . .
    C C20 0.65494(19) 1.0335(2) 0.45548(16) 0.0416(5) Uani d 1 . .
    H H20A 0.6931 1.0680 0.4131 0.062 Uiso calc 1 . .
    H H20B 0.7051 1.0034 0.5094 0.062 Uiso calc 1 . .
    H H20C 0.6108 1.1138 0.4683 0.062 Uiso calc 1 . .
    C C10A 0.848(2) 0.404(3) 0.5765(8) 0.047(3) Uani d 0.6323 C 1
    H H10A 0.8322 0.4960 0.6033 0.071 Uiso calc 0.6323 C 1
    H H10B 0.9150 0.3641 0.6103 0.071 Uiso calc 0.6323 C 1
    H H10C 0.7923 0.3314 0.5758 0.071 Uiso calc 0.6323 C 1
    C C10B 0.859(4) 0.384(5) 0.5759(14) 0.046(5) Uani d 0.3677 C 2
    H H10D 0.8657 0.4701 0.6143 0.069 Uiso calc 0.3677 C 2
    H H10E 0.9192 0.3178 0.5965 0.069 Uiso calc 0.3677 C 2
    H H10F 0.7943 0.3302 0.5765 0.069 Uiso calc 0.3677 C 2
loop_
    _atom_site_aniso_label
    _atom_site_aniso_U_11
    _atom_site_aniso_U_22
    _atom_site_aniso_U_33
    _atom_site_aniso_U_12
    _atom_site_aniso_U_13
    _atom_site_aniso_U_23
    P1 0.0397(3) 0.0397(3) 0.0411(3) 0.0051(2) 0.0046(2) -0.0048(2)
    C1 0.0302(10) 0.0325(10) 0.0424(11) 0.0001(8) 0.0050(8) 0.0008(9)
    C2 0.0294(10) 0.0320(10) 0.0429(11) -0.0008(8) 0.0059(9) 0.0022(8)
    C3 0.0346(11) 0.0386(11) 0.0479(12) 0.0009(9) 0.0116(9) 0.0002(9)
    C4 0.0384(12) 0.0362(12) 0.0566(14) 0.0044(10) 0.0152(10) -0.0037(10)
    C5 0.0288(10) 0.0310(11) 0.0616(14) 0.0008(9) 0.0094(10) 0.0045(10)
    C6 0.0282(10) 0.0361(11) 0.0482(12) 0.0017(9) 0.0058(9) 0.0075(9)
    C7 0.0409(12) 0.0355(11) 0.0496(13) 0.0039(9) 0.0097(10) 0.0071(9)
    C8 0.0587(15) 0.0579(16) 0.0528(15) 0.0046(13) 0.0225(12) 0.0012(12)
    C9 0.0368(12) 0.0352(12) 0.0777(18) 0.0062(10) 0.0114(12) 0.0112(11)
    C11 0.0342(10) 0.0293(10) 0.0372(11) -0.0006(8) 0.0135(8) -0.0039(8)
    C12 0.0363(11) 0.0301(10) 0.0394(11) -0.0027(8) 0.0168(9) -0.0030(8)
    C13 0.0376(11) 0.0352(11) 0.0386(11) -0.0067(9) 0.0162(9) -0.0068(9)
    C14 0.0314(10) 0.0428(12) 0.0391(11) -0.0008(9) 0.0115(9) -0.0032(9)
    C15 0.0360(11) 0.0326(10) 0.0384(11) 0.0015(9) 0.0151(9) -0.0006(8)
    C16 0.0342(10) 0.0296(10) 0.0365(11) -0.0017(8) 0.0132(8) -0.0024(8)
    C17 0.0445(12) 0.0283(11) 0.0571(14) -0.0024(9) 0.0180(11) -0.0011(10)
    C18 0.0428(13) 0.0443(13) 0.0549(14) -0.0128(10) 0.0172(11) -0.0139(11)
    C19 0.0429(12) 0.0362(12) 0.0532(14) 0.0063(10) 0.0152(11) 0.0031(10)
    C20 0.0411(12) 0.0293(11) 0.0536(14) -0.0030(9) 0.0102(10) -0.0043(9)
    C10A 0.043(6) 0.042(6) 0.053(3) 0.013(5) 0.006(3) 0.017(3)
    C10B 0.045(9) 0.045(10) 0.050(5) 0.019(6) 0.016(5) 0.009(4)
_geom_special_details
;
 All esds (except the esd in the dihedral angle between two l.s. planes)
 are estimated using the full covariance matrix.  The cell esds are taken
 into account individually in the estimation of esds in distances, angles
 and torsion angles; correlations between esds in cell parameters are only
 used when they are defined by crystal symmetry.  An approximate (isotropic)
 treatment of cell esds is used for estimating esds involving l.s. planes.
;
loop_
    _geom_bond_atom_site_label_1
    _geom_bond_atom_site_label_2
    _geom_bond_site_symmetry_2
    _geom_bond_distance
    _geom_bond_publ_flag
    P1 H1A . 1.32(4) ?
    P1 H1B . 1.31(4) ?
    P1 C1 . 1.852(2) ?
    P1 C11 . 1.856(2) ?
    C1 C2 . 1.413(3) ?
    C1 C6 . 1.411(3) ?
    C2 C3 . 1.402(3) ?
    C2 C7 . 1.505(3) ?
    C3 C4 . 1.387(3) ?
    C3 C8 . 1.511(3) ?
    C4 H4 . 0.9300 ?
    C4 C5 . 1.380(3) ?
    C5 C6 . 1.406(3) ?
    C5 C9 . 1.511(3) ?
    C6 C10A . 1.516(8) ?
    C6 C10B . 1.514(13) ?
    C7 H7A . 0.9600 ?
    C7 H7B . 0.9600 ?
    C7 H7C . 0.9600 ?
    C8 H8A . 0.9600 ?
    C8 H8B . 0.9600 ?
    C8 H8C . 0.9600 ?
    C9 H9A . 0.9600 ?
    C9 H9B . 0.9600 ?
    C9 H9C . 0.9600 ?
    C11 C12 . 1.409(3) ?
    C11 C16 . 1.411(3) ?
    C12 C13 . 1.408(3) ?
    C12 C17 . 1.508(3) ?
    C13 C14 . 1.382(3) ?
    C13 C18 . 1.510(3) ?
    C14 H14 . 0.9300 ?
    C14 C15 . 1.391(3) ?
    C15 C16 . 1.404(3) ?
    C15 C19 . 1.511(3) ?
    C16 C20 . 1.513(3) ?
    C17 H17A . 0.9600 ?
    C17 H17B . 0.9600 ?
    C17 H17C . 0.9600 ?
    C18 H18A . 0.9600 ?
    C18 H18B . 0.9600 ?
    C18 H18C . 0.9600 ?
    C19 H19A . 0.9600 ?
    C19 H19B . 0.9600 ?
    C19 H19C . 0.9600 ?
    C20 H20A . 0.9600 ?
    C20 H20B . 0.9600 ?
    C20 H20C . 0.9600 ?
    C10A H10A . 0.9600 ?
    C10A H10B . 0.9600 ?
    C10A H10C . 0.9600 ?
    C10B H10D . 0.9600 ?
    C10B H10E . 0.9600 ?
    C10B H10F . 0.9600 ?
loop_
    _geom_angle_atom_site_label_1
    _geom_angle_atom_site_label_2
    _geom_angle_atom_site_label_3
    _geom_angle_site_symmetry_1
    _geom_angle_site_symmetry_3
    _geom_angle
    _geom_angle_publ_flag
    C1 P1 H1A . . 109.1(18) ?
    C1 P1 H1B . . 105(3) ?
    C1 P1 C11 . . 105.74(9) ?
    C11 P1 H1A . . 118.4(18) ?
    C11 P1 H1B . . 108(3) ?
    C2 C1 P1 . . 120.22(16) ?
    C6 C1 P1 . . 119.09(17) ?
    C6 C1 C2 . . 120.7(2) ?
    C1 C2 C7 . . 121.5(2) ?
    C3 C2 C1 . . 119.18(19) ?
    C3 C2 C7 . . 119.3(2) ?
    C2 C3 C8 . . 122.1(2) ?
    C4 C3 C2 . . 119.0(2) ?
    C4 C3 C8 . . 118.9(2) ?
    C3 C4 H4 . . 118.6 ?
    C5 C4 C3 . . 122.7(2) ?
    C5 C4 H4 . . 118.6 ?
    C4 C5 C6 . . 119.3(2) ?
    C4 C5 C9 . . 119.2(2) ?
    C6 C5 C9 . . 121.5(2) ?
    C1 C6 C10A . . 119.5(9) ?
    C1 C6 C10B . . 128.0(15) ?
    C5 C6 C1 . . 118.9(2) ?
    C5 C6 C10A . . 121.5(9) ?
    C5 C6 C10B . . 113.1(15) ?
    C2 C7 H7A . . 109.5 ?
    C2 C7 H7B . . 109.5 ?
    C2 C7 H7C . . 109.5 ?
    H7A C7 H7B . . 109.5 ?
    H7A C7 H7C . . 109.5 ?
    H7B C7 H7C . . 109.5 ?
    C3 C8 H8A . . 109.5 ?
    C3 C8 H8B . . 109.5 ?
    C3 C8 H8C . . 109.5 ?
    H8A C8 H8B . . 109.5 ?
    H8A C8 H8C . . 109.5 ?
    H8B C8 H8C . . 109.5 ?
    C5 C9 H9A . . 109.5 ?
    C5 C9 H9B . . 109.5 ?
    C5 C9 H9C . . 109.5 ?
    H9A C9 H9B . . 109.5 ?
    H9A C9 H9C . . 109.5 ?
    H9B C9 H9C . . 109.5 ?
    C12 C11 P1 . . 120.29(16) ?
    C12 C11 C16 . . 120.43(19) ?
    C16 C11 P1 . . 119.18(15) ?
    C11 C12 C17 . . 122.0(2) ?
    C13 C12 C11 . . 119.16(19) ?
    C13 C12 C17 . . 118.81(19) ?
    C12 C13 C18 . . 120.9(2) ?
    C14 C13 C12 . . 119.39(19) ?
    C14 C13 C18 . . 119.7(2) ?
    C13 C14 H14 . . 118.8 ?
    C13 C14 C15 . . 122.4(2) ?
    C15 C14 H14 . . 118.8 ?
    C14 C15 C16 . . 118.89(19) ?
    C14 C15 C19 . . 119.2(2) ?
    C16 C15 C19 . . 121.96(19) ?
    C11 C16 C20 . . 122.31(19) ?
    C15 C16 C11 . . 119.61(19) ?
    C15 C16 C20 . . 118.08(18) ?
    C12 C17 H17A . . 109.5 ?
    C12 C17 H17B . . 109.5 ?
    C12 C17 H17C . . 109.5 ?
    H17A C17 H17B . . 109.5 ?
    H17A C17 H17C . . 109.5 ?
    H17B C17 H17C . . 109.5 ?
    C13 C18 H18A . . 109.5 ?
    C13 C18 H18B . . 109.5 ?
    C13 C18 H18C . . 109.5 ?
    H18A C18 H18B . . 109.5 ?
    H18A C18 H18C . . 109.5 ?
    H18B C18 H18C . . 109.5 ?
    C15 C19 H19A . . 109.5 ?
    C15 C19 H19B . . 109.5 ?
    C15 C19 H19C . . 109.5 ?
    H19A C19 H19B . . 109.5 ?
    H19A C19 H19C . . 109.5 ?
    H19B C19 H19C . . 109.5 ?
    C16 C20 H20A . . 109.5 ?
    C16 C20 H20B . . 109.5 ?
    C16 C20 H20C . . 109.5 ?
    H20A C20 H20B . . 109.5 ?
    H20A C20 H20C . . 109.5 ?
    H20B C20 H20C . . 109.5 ?
    C6 C10A H10A . . 109.5 ?
    C6 C10A H10B . . 109.5 ?
    C6 C10A H10C . . 109.5 ?
    H10A C10A H10B . . 109.5 ?
    H10A C10A H10C . . 109.5 ?
    H10B C10A H10C . . 109.5 ?
    C6 C10B H10D . . 109.5 ?
    C6 C10B H10E . . 109.5 ?
    C6 C10B H10F . . 109.5 ?
    H10D C10B H10E . . 109.5 ?
    H10D C10B H10F . . 109.5 ?
    H10E C10B H10F . . 109.5 ?
_shelx_space_group_comment
;
The symmetry employed for this shelxl refinement is uniquely defined
by the following loop, which should always be used as a source of
symmetry information in preference to the above space-group names.
They are only intended as comments.
;
_shelx_estimated_absorpt_T_min     ?
_shelx_estimated_absorpt_T_max     ?
_shelx_hkl_file
;
   1   0   0 40309.1 476.865   1
   2   0   0 3954.95 231.902   2
   2   0   0 3829.50 217.943   1
   3   0   0 274717. 2280.58   2
   4   0   0 185857. 2191.27   2
   5   0   0 20930.0 847.202   2
   6   0   0 42858.2 1373.38   2
   7   0   0 3244.21 445.029   2
   8   0   0 2329.89 435.164   2
   8   0   0 2390.88 212.592  12
  -8   0   0 2406.84 213.444   9
   9   0   0 4250.14 612.114   2
  -9   0   0 4070.09 290.602   9
   9   0   0 3640.23 270.768  12
  10   0   0 7059.20 399.795  12
 -10   0   0 6915.77 397.641   9
  10   0   0 6820.51 825.543   2
 -11   0   0 170.377 171.152   9
  11   0   0 103.757 123.230  12
 -12   0   0 3512.13 316.294   9
  12   0   0 2833.81 286.977  12
  13   0   0-35.3538 112.143  12
 -13   0   0 18.3295 141.595   9
 -14   0   0 1024.41 162.789   9
 -14   0   0 719.320 139.647   8
  14   0   0 767.126 145.211  12
   0  -1   0 18.2042 28.1228   2
   1  -1   0 67731.9 835.054   2
   1   1   0 68861.4 654.572   1
   2  -1   0 19286.9 555.035   2
   2   1   0 18468.8 430.056   1
   3   1   0 241381. 1925.97   1
   3  -1   0 244126. 2321.11   2
   4  -1   0 89722.6 1649.42   2
   4   1   0 93145.1 1408.64   1
   4   1   0 91232.9 1480.42   2
   5  -1   0 8438.21 597.773   2
   5   1   0 8795.27 528.680   2
   6  -1   0 28270.1 1171.57   2
   6   1   0 28496.4 1059.08   2
  -7   1   0 1465.08 161.354   9
   7   1   0 1849.35 326.938   2
   7  -1   0 1690.33 368.117   2
   7  -1   0 1539.80 169.539  12
  -8  -1   0 36.6453 108.087   9
   8   1   0 106.103 97.0357  12
   8  -1   0 142.797 96.2203  12
   8  -1   0 171.486 196.200   2
  -8   1   0 31.7259 106.346   9
   8   1   0-113.487 162.525   2
  -9   1   0 4935.66 315.972   9
   9  -1   0 4658.65 315.096  12
  -9  -1   0 5057.23 314.100   9
   9   1   0 5113.71 645.322   2
   9   1   0 4613.25 298.170  12
   9  -1   0 5600.92 728.583   2
 -10   1   0 120.229 138.211   9
  10  -1   0 58.1960 123.271  12
  10   1   0 34.9917 104.975  12
 -10  -1   0 4.71012 137.530   9
  10  -1   0-118.040 250.212   2
 -11  -1   0 1113.13 211.255   9
 -11   1   0 1209.06 223.381   9
  11   1   0 1131.70 195.232  12
  11  -1   0 1286.68 219.602  12
  12  -1   0 23.6097 144.484  12
 -12  -1   0 115.169 154.510   9
 -12   1   0 53.3365 172.098   9
  12   1   0-61.6797 122.896  12
  13   1   0 992.890 177.106  12
 -13  -1   0 960.222 185.973   9
 -13   1   0 1019.26 203.325   9
  13  -1   0 1134.65 194.939  12
 -14  -1   0 1219.66 162.722   9
  14   1   0 1433.70 172.865  12
 -14   1   0 1259.35 179.548   9
  14  -1   0 1283.62 169.507  12
 -14  -1   0 1355.68 178.107   8
   0  -2   0 12513.4 378.932   2
   1   2   0 11373.6 372.102   1
   1  -2   0 11185.1 427.987   2
   2   2   0 26271.4 583.362   1
   2  -2   0 25714.2 740.097   2
   3   2   0 4262.13 264.709   1
   3  -2   0 4633.88 374.698   2
   4  -2   0 123460. 2095.94   2
   4   2   0 127834. 1626.63   1
   5   2   0 12027.1 600.641   2
   5  -2   0 9944.35 697.989   2
   5   2   0 11276.8 562.704   1
   6  -2   0 62592.3 1829.83   2
   6   2   0 62446.2 1514.25   2
  -7   2   0 14735.0 442.289   9
   7  -2   0 15885.1 492.971  12
  -7  -2   0 14815.3 433.638   9
   7  -2   0 16453.0 1041.97   2
   7   2   0 15231.6 440.811  12
   7   2   0 15641.7 865.234   2
   8   2   0 342.040 166.083   2
  -8   2   0 179.551 108.780   9
   8   2   0 76.8992 91.8118  12
   8  -2   0 87.9695 100.439  12
  -8  -2   0 279.508 111.780   9
   9   2   0 866.508 155.447  12
   9  -2   0 501.704 369.626   2
  -9   2   0 385.233 147.430   9
   9  -2   0 373.197 144.666  12
  -9  -2   0 503.255 140.796   9
 -10  -2   0 239.794 146.446   9
  10   2   0 303.072 128.991  12
 -10   2   0 311.318 153.807   9
  10  -2   0 125.169 140.935  12
 -11  -2   0 3.08730 142.234   9
  11  -2   0 103.727 157.529  12
 -11   2   0 225.934 169.998   9
  11   2   0 17.3756 113.301  12
  12  -2   0 970.482 207.357  12
  12   2   0 986.135 175.865  12
 -12  -2   0 976.554 192.240   9
 -12   2   0 1165.06 217.432   9
 -13  -2   0 1736.51 203.876   9
 -13   2   0 2123.41 237.493   9
  13   2   0 1744.98 196.048  12
  13  -2   0 2148.75 237.011  12
  14   2   0 2355.01 192.376  12
 -14   2   0 2533.36 209.320   9
 -14  -2   0 2279.74 191.898   9
 -14  -2   0 2022.52 198.291   8
   0  -3   0 35.0746 72.5172   2
   1  -3   0 65947.5 1178.34   2
   1   3   0 66581.9 1115.92   1
   2   3   0 29.4479 57.5803   1
   2  -3   0 37.6958 128.199   2
   3   3   0 19921.8 621.421   1
   3  -3   0 20096.3 831.752   2
   4  -3   0 9183.74 632.049   2
   4   3   0 10202.3 480.997   1
   5   3   0 3060.01 297.600   1
   5  -3   0 2262.09 401.682   2
   6  -3   0 4408.96 262.357  12
   6  -3   0 4180.05 542.544   2
  -7   3   0 16392.9 476.343   9
  -7  -3   0 16912.2 495.371   5
   7  -3   0 16761.7 505.729   7
   7   3   0 16147.7 471.275  12
   7  -3   0 17547.7 1133.10   2
  -7  -3   0 16164.6 452.875   9
   7  -3   0 16285.0 497.804   6
   7  -3   0 16054.1 530.530  12
  -8  -3   0 5917.39 310.320   5
  -8  -3   0 6040.47 315.674   9
   8   3   0 5711.61 308.490  12
   8  -3   0 5582.70 321.387   7
   8  -3   0 6037.98 736.908   2
  -8   3   0 5803.32 320.622   9
   8  -3   0 6058.04 354.253  12
   8  -3   0 6056.84 325.881   6
   9  -3   0 28972.5 789.672  12
   9  -3   0 29069.4 703.438   7
   9   3   0 28977.7 716.501  12
   9  -3   0 30326.4 715.368   6
  -9  -3   0 28968.5 692.223   9
  -9   3   0 29130.5 714.766   9
 -10  -3   0 206.572 127.648   9
 -10   3   0 43.3321 139.789   9
  10  -3   0-35.6331 129.672  12
  10   3   0 163.700 112.179  12
  11  -3   0 316.411 152.793  12
  11   3   0 308.832 137.363  12
 -11  -3   0 397.078 147.453   9
 -11   3   0 182.323 121.502  13
 -11   3   0 242.110 146.987   9
  12   3   0 7533.91 379.502  12
 -12  -3   0 6838.63 351.215   9
 -12   3   0 7708.88 389.579   9
 -13  -3   0 19.2214 106.446   8
  13   3   0 38.1409 79.4005  12
 -13   3   0-17.0324 119.491   9
 -13  -3   0-226.781 100.459   9
 -14  -3   0 186.641 89.4292   8
   0  -4   0 584.517 140.143   2
   0   4   0 744.610 193.624   1
   1   4   0 48.8294 89.9930   1
   1  -4   0 43.8189 116.297   2
   2   4   0 59945.0 1197.37   1
   2  -4   0 59151.2 1427.42   2
   3  -4   0 24860.4 1012.55   2
   3   4   0 28547.4 820.317   1
   4  -4   0-380.973 218.383   2
   5  -4   0 5511.74 291.142   7
  -5  -4   0 5898.57 297.677   3
   5  -4   0 5455.85 292.657   6
   5  -4   0 5079.44 557.421   2
  -5  -4   0 5634.75 291.055   5
   6  -4   0 489.653 250.018   2
  -6  -4   0 780.610 141.315   5
   6  -4   0 1053.90 158.437   7
  -6  -4   0 882.859 145.513   3
   6  -4   0 921.416 147.928   6
   7  -4   0 9343.54 412.319   6
  -7  -4   0 9657.68 410.813   5
   7  -4   0 9199.56 421.811  12
   7   4   0 9383.31 371.862  12
   7  -4   0 9237.13 410.960   7
   7  -4   0 8177.62 839.881   2
  -7  -4   0 8453.27 376.401   3
   8  -4   0 25060.8 684.512   7
   8   4   0 25514.0 644.416  12
   8  -4   0 24775.2 721.644  12
   8  -4   0 25687.5 693.286   6
   8  -4   0 27172.2 1599.73   2
  -8  -4   0 25641.0 675.309   5
   9   4   0 32.1114 116.835  12
  -9  -4   0 134.655 121.531   5
   9  -4   0-49.5078 117.345   7
   9  -4   0-209.030 286.201   2
   9  -4   0 167.211 119.479   6
  10  -4   0 7.34733 108.719   6
  10   4   0 127.980 108.505  12
  10  -4   0-4.07249 107.925   7
  11   4   0 4653.59 294.746  12
 -12  -4   0 550.079 151.654   8
 -13  -4   0 66.0426 90.9796   8
   0   5   0 425.976 169.898   1
   1   5   0 10419.5 616.269   1
   2  -5   0 20620.7 540.092   7
  -2  -5   0 22090.0 550.030   3
   2  -5   0 21023.1 930.705   2
   2  -5   0 20609.8 544.223   6
  -2  -5   0 21446.3 541.742   5
  -3  -5   0 209.630 109.610   5
  -3  -5   0 20.3307 124.062   3
   3  -5   0 144.912 184.295   2
   3  -5   0 42.0874 93.7565   7
   3  -5   0 53.9305 91.2749   6
   4  -5   0-234.698 230.686   2
   4  -5   0-46.7367 92.3971   6
   4  -5   0 19.1556 99.7173   7
  -4  -5   0-8.22208 98.9095   5
  -4  -5   0-54.0817 112.513   3
  -5  -5   0 6138.85 333.354   3
   5  -5   0 6341.85 344.892   7
   5  -5   0 6593.03 350.544   6
  -5  -5   0 6010.02 329.530   5
   5  -5   0 7106.16 713.575   2
  -6  -5   0 1612.48 207.430   3
  -6  -5   0 1753.22 209.068   5
   6  -5   0 1765.31 208.339   7
   6  -5   0 1817.20 215.316   6
   6  -5   0 1985.36 434.511   2
   7  -5   0 6156.97 366.614   7
  -7  -5   0 6251.51 375.429   5
  -7  -5   0 5945.38 344.713   3
   7  -5   0 5070.92 723.827   2
   7  -5   0 5723.67 354.637   6
   8  -5   0 3132.09 278.824   6
   8  -5   0 3158.36 580.976   2
   8  -5   0 3049.94 275.617   7
  -8  -5   0 3416.31 282.409   3
  -8  -5   0 2803.35 267.592   5
   9  -5   0 2768.73 260.066   6
   9  -5   0 2788.80 260.259   7
  -9  -5   0 3115.77 270.323   5
 -10  -5   0-10.6364 124.540   8
 -10  -5   0-138.812 113.152   5
  10  -5   0-326.424 117.883   6
  10  -5   0-108.015 119.769   7
 -11  -5   0 319.911 123.308   8
 -12   5   0 762.211 131.412  13
 -12  -5   0 684.368 123.442   8
   0  -6   0 2341.00 210.021   6
   0  -6   0 2043.96 198.361   7
   0  -6   0 2400.07 202.857   4
   0  -6   0 2228.90 212.836   3
   0  -6   0 2290.84 210.058   5
   1  -6   0 5377.36 297.362   3
  -1  -6   0 5395.45 306.694   5
  -1  -6   0 5305.07 288.624   7
  -1  -6   0 5384.10 281.467   4
   1  -6   0 5684.00 306.448   5
  -1  -6   0 5368.80 307.234   3
   1  -6   0 5795.36 316.740   7
  -1   6   0 4972.03 549.345   1
   1  -6   0 5585.16 315.877   6
  -1  -6   0 5360.48 294.656   6
   1  -6   0 5319.25 292.360   4
   2  -6   0 5429.51 322.418   6
  -2  -6   0 5639.55 287.940   4
   2  -6   0 5549.06 297.885   5
  -2  -6   0 5086.71 308.306   3
  -2  -6   0 5459.56 287.290   6
  -2  -6   0 5076.36 275.401   7
   2  -6   0 5969.56 332.382   7
  -2   6   0 4901.76 570.952   1
  -2  -6   0 5212.15 307.106   5
  -3  -6   0 5807.04 336.019   5
   3  -6   0 5668.89 343.378   6
   3  -6   0 5578.62 334.711   7
  -3  -6   0 6008.13 348.015   3
   4  -6   0 1489.98 207.938   7
   4  -6   0 1136.21 193.684   6
  -4  -6   0 1317.60 193.323   5
  -4  -6   0 1452.08 197.430   3
  -5  -6   0 14136.9 536.912   3
  -5  -6   0 14066.1 531.120   5
   5  -6   0 14418.0 554.354   6
   5  -6   0 13932.4 545.025   7
  -6  -6   0 7112.54 397.740   5
  -6  -6   0 7008.84 399.497   3
   6  -6   0 7424.48 417.441   6
   6  -6   0 6884.63 400.888   7
   7  -6   0-63.8112 141.166   6
  -7  -6   0-39.0427 142.081   5
  -7  -6   0 16.8405 133.518   3
   7  -6   0-67.9404 151.368   7
   8  -6   0 25.0194 126.295   6
  -8  -6   0-44.1037 119.938   5
   8  -6   0 184.990 154.602   7
   9  -6   0 4032.14 300.136   6
   9  -6   0 3736.74 297.108   7
  -9  -6   0 3625.57 283.416   5
  10  -6   0-64.4704 100.993   6
 -10  -6   0 20.9140 100.167   5
  10  -6   0 85.4487 101.521   7
 -11   6   0 126.948 108.611  13
   0  -7   0 5.41473 115.482   5
   0  -7   0-50.1993 124.723   6
   0  -7   0 111.747 104.121   7
   0  -7   0 27.1225 138.845   3
  -1  -7   0 17883.3 565.394   7
  -1  -7   0 17290.2 577.838   5
  -1  -7   0 17629.0 561.844   6
  -1  -7   0 17280.1 583.099   3
   1  -7   0 17223.0 587.146   6
  -1  -7   0 17787.3 543.282   4
   1  -7   0 17940.8 597.466   7
   1  -7   0 18235.6 561.565   3
   1  -7   0 17070.9 558.454   5
   2  -7   0 13284.7 481.783   5
  -2  -7   0 12527.4 460.011   7
   2  -7   0 12660.5 520.495   6
  -2  -7   0 12788.8 465.145   6
   2  -7   0 12861.7 524.667   7
  -2  -7   0 12782.9 515.780   3
  -2  -7   0 13406.4 519.135   5
  -3  -7   0 22136.7 687.302   3
   3  -7   0 21118.5 676.089   6
   3  -7   0 20952.8 670.847   7
  -3  -7   0 22263.9 675.051   5
  -4  -7   0 6455.72 386.784   5
   4  -7   0 6456.58 400.695   6
   4  -7   0 6343.78 395.880   7
  -4  -7   0 6186.42 390.818   3
   5  -7   0 815.270 208.517   6
   5  -7   0 807.040 208.741   7
  -5  -7   0 554.229 177.471   3
  -5  -7   0 798.748 189.590   5
  -6  -7   0 2596.57 270.627   5
  -6  -7   0 2493.96 270.342   3
   6  -7   0 2531.29 277.080   6
   6  -7   0 2710.68 290.009   7
   7  -7   0 58.5334 145.748   6
  -7  -7   0 291.144 156.434   5
  -7  -7   0 327.062 155.708   3
   7  -7   0 80.1737 150.958   7
   8  -7   0 62.5952 125.392   6
   8  -7   0-55.1937 134.932   7
  -8  -7   0 10.0656 121.323   5
   9  -7   0 1965.01 210.323   6
   9  -7   0 1925.09 212.768   7
  -9  -7   0 1793.17 206.625   5
 -10  -7   0-81.1786 83.7892   5
  10  -7   0 28.3228 79.5108   6
 -11   7   0 381.216 97.9586  13
   0  -8   0 406.818 137.371   5
   0  -8   0 500.498 146.687   6
   0  -8   0 524.161 163.480   3
   0  -8   0 663.380 156.053   7
  -1  -8   0-75.0370 105.780   7
   1  -8   0 38.1057 120.003   5
   1  -8   0 94.8437 125.627   6
  -1  -8   0 130.402 131.968   6
  -1  -8   0-155.817 182.227   3
   1  -8   0 34.1127 134.768   7
  -1  -8   0-40.2504 132.463   5
   1  -8   0-111.401 165.455   3
  -2  -8   0-197.694 140.773   5
   2  -8   0-82.6117 140.961   7
   2  -8   0 44.6185 112.102   5
  -2  -8   0 78.9869 143.481   3
   2  -8   0-6.36641 150.998   6
  -3  -8   0-34.5071 159.605   3
   3  -8   0-49.5720 142.080   6
  -3  -8   0 35.8819 138.625   5
   3  -8   0 36.0798 145.665   7
   4  -8   0 1647.30 236.448   6
   4  -8   0 1474.24 234.281   7
  -4  -8   0 1647.37 239.780   5
  -4  -8   0 1409.02 232.724   3
   5  -8   0 180.288 152.200   6
  -5  -8   0 256.982 148.988   5
  -5  -8   0 118.839 150.226   3
   5  -8   0 256.409 145.072   7
   6  -8   0 300.311 156.442   7
  -6  -8   0 335.213 156.535   5
   6  -8   0 293.919 146.066   6
  -7  -8   0 73.8745 110.839   5
   7  -8   0-9.70598 112.119   6
   7  -8   0-8.02536 126.439   7
   8  -8   0-38.4161 112.825   7
  -8  -8   0-68.0467 105.365   5
   8  -8   0 18.6658 93.9884   6
   9  -8   0 197.189 97.3563   6
  -9  -8   0 231.181 93.9067   5
   9  -8   0 228.388 98.6483   7
   0  -9   0 182.402 115.582   7
   0  -9   0 87.3097 101.403   6
   0  -9   0 77.0036 97.9867   5
  -1  -9   0 1420.09 186.028   5
   1  -9   0 1273.18 174.556   5
   1  -9   0 1214.35 183.705   6
   1  -9   0 1316.27 189.978   7
   2  -9   0 869.104 171.566   6
   2  -9   0 861.880 177.037   7
  -2  -9   0 967.193 178.911   5
  -3  -9   0 398.628 121.644   5
   3  -9   0 570.929 151.615   7
   3  -9   0 476.994 144.499   6
   4  -9   0 138.917 125.320   7
   4  -9   0 23.5558 104.894   6
  -4  -9   0-7.82389 116.810   5
  -5  -9   0 463.854 140.911   5
   5  -9   0 299.634 117.429   6
   5  -9   0 324.931 124.647   7
   6  -9   0 24.8723 98.1726   6
  -6  -9   0 79.6166 101.199   5
   6  -9   0 111.654 95.9500   7
   7  -9   0 338.094 106.027   6
  -7  -9   0 185.913 100.450   5
   7  -9   0 433.958 116.834   7
   0 -10   0 216.705 72.0294   5
  -1 -10   0 297.806 86.7596   5
   1 -10   0 467.143 100.729   7
   2 -10   0 1019.01 134.718   6
  -2 -10   0 1057.38 139.115   5
   2 -10   0 997.035 135.091   7
   3 -10   0 684.034 117.049   6
  -3 -10   0 596.876 113.070   5
   3 -10   0 556.760 111.151   7
   4 -10   0 551.911 112.430   6
  -4 -10   0 934.388 129.592   5
   4 -10   0 822.923 127.465   7
 -15   0   1 51.5702 77.5469   9
  15   0  -1 51.4204 73.9842  12
 -14   0   1 116.026 131.389   9
  14   0  -1 42.1751 115.819  12
 -13   0   1 148.183 158.108   9
  13   0  -1-44.7804 116.409  12
  12   0  -1-98.9510 150.585  12
 -12   0   1-44.6155 188.679   9
  11   0  -1 179.713 145.278  12
 -11   0   1-2.32797 166.538   9
 -10   0   1-183.531 170.624   9
  10   0  -1 54.3327 116.616  12
  10   0  -1 290.731 239.204   2
   9   0  -1-15.7451 98.7398  12
  -9   0   1-65.5298 124.644   9
  -8   0   1 67.3878 106.850   9
   8   0  -1-14.3249 81.0187  12
   7   0  -1 104.886 243.655   2
   6   0  -1-26.2144 194.239   2
   5   0  -1 66.4077 138.328   2
   4   0  -1 143.645 111.714   1
   3   0  -1-27.0711 94.7089   1
   2   0  -1 9.70851 66.4877   1
   1   0  -1-7.29329 29.3027   1
   1   0   1-5.78043 38.0010   2
   2   0   1-17.2815 79.7112   2
   3   0   1 26.7160 98.6097   2
   4   0   1-164.183 119.983   2
   5   0   1 89.2303 151.178   2
   6   0   1-50.2371 194.893   2
   7   0   1 47.1446 75.9528  12
  -7   0  -1-53.1932 97.7168   9
   8   0   1-258.065 244.339   2
   8   0   1-42.8818 98.7230  12
  -8   0  -1-8.12668 95.9863   9
   9   0   1-34.4087 109.608  12
   9   0   1 294.361 213.644   2
  -9   0  -1-62.1009 133.498   9
  10   0   1 13.1678 116.560  12
 -10   0  -1 76.6633 156.888   9
  10   0   1 144.145 275.337   2
 -11   0  -1-109.385 164.128   9
  11   0   1 71.1041 129.345  12
 -12   0  -1 43.6482 163.192   9
  12   0   1-40.3278 126.752  12
  13   0   1 105.285 120.552  12
 -13   0  -1 39.5713 108.989   8
[truncated: 425,778 more chars]
