# Supplementary material for: Polymorphism in a secondary phosphine
Source: Acta Crystallogr C Struct Chem. 2025 Jan 30;81(Pt 2):109–13. doi: 10.1107/S2053229625000555 (PMC11795654; doi:10.1107/S2053229625000555)
Supplement: Supplementary file 2 [file c-81-00109-kji190001_fasup2.hkl]

data_kji190001_fa                                                               
_shelx_title ' kji190001_fa_a.res in P2/n'                                      
_shelx_refln_list_code          4                                               
_shelx_F_calc_maximum      110.80                                               
_exptl_crystal_F_000       324.00                                               
_reflns_d_resolution_high  0.8384                                               
                                                                                
loop_                                                                           
 _space_group_symop_operation_xyz                                               
 'x, y, z'                                                                      
 '-x+1/2, y, -z+1/2'                                                            
 '-x, -y, -z'                                                                   
 'x-1/2, -y, z-1/2'                                                             
                                                                                
_cell_length_a     6.5476                                                       
_cell_length_b     5.9910                                                       
_cell_length_c    21.5676                                                       
_cell_angle_alpha  90.000                                                       
_cell_angle_beta   96.020                                                       
_cell_angle_gamma  90.000                                                       
                                                                                
_shelx_F_squared_multiplier     1.000                                           
                                                                                
loop_                                                                           
 _refln_index_h                                                                 
 _refln_index_k                                                                 
 _refln_index_l                                                                 
 _refln_F_squared_calc                                                          
 _refln_F_squared_meas                                                          
 _refln_F_squared_sigma                                                         
 _refln_observed_status                                                         
   2   0   0        768.65        750.87        11.18 o                         
   4   0   0       1080.43       1061.11         7.21 o                         
   6   0   0          3.80          3.97         1.04 o                         
   0   1   0       5515.95       5320.38        71.70 o                         
   1   1   0       1005.88       1083.21         7.07 o                         
   2   1   0         11.21         12.42         1.37 o                         
   3   1   0         42.50         40.25         4.32 o                         
   4   1   0        268.52        295.82         2.90 o                         
   5   1   0          7.61          5.93         0.69 o                         
   6   1   0          8.10          6.27         1.09 o                         
   7   1   0         89.40         84.24         1.92 o                         
   0   2   0        272.73        258.07         7.62 o                         
   1   2   0        208.87        209.58         6.88 o                         
   2   2   0          3.60          3.39         3.88 o                         
   3   2   0          0.15          1.22         0.71 o                         
   4   2   0        464.81        443.75         3.72 o                         
   5   2   0          0.58          2.40         0.86 o                         
   6   2   0         17.80         17.99         1.19 o                         
   7   2   0         37.74         35.27         1.32 o                         
   0   3   0         17.32         23.40         9.37 o                         
   1   3   0         63.57         96.25         6.56 o                         
   2   3   0         21.94         15.63         1.06 o                         
   3   3   0        113.31        122.93         1.95 o                         
   4   3   0        186.53        183.02         2.93 o                         
   5   3   0         11.84         11.97         1.39 o                         
   6   3   0          0.25         -0.17         0.88 o                         
   7   3   0          8.22          9.44         0.95 o                         
   0   4   0        995.23       1047.48         9.77 o                         
   1   4   0         48.28         37.72         1.36 o                         
   2   4   0         59.18         58.75         1.65 o                         
   3   4   0        224.57        229.15         2.99 o                         
   4   4   0          0.57          0.75         0.66 o                         
   5   4   0         42.76         41.18         1.82 o                         
   6   4   0          3.65          3.82         0.78 o                         
   0   5   0        131.85        146.87         3.66 o                         
   1   5   0          1.47         -0.26         0.87 o                         
   2   5   0         44.08         43.11         1.67 o                         
   3   5   0          0.28          1.13         0.84 o                         
   4   5   0         83.74         84.25         2.33 o                         
   5   5   0          0.03         -0.55         0.63 o                         
   0   6   0          7.84          8.05         1.52 o                         
   1   6   0        254.41        266.21         3.58 o                         
   2   6   0        124.75        122.96         2.40 o                         
   3   6   0         32.80         34.73         1.69 o                         
   4   6   0          0.42          2.46         0.79 o                         
   0   7   0          9.66          8.22         1.07 o                         
   1   7   0         13.59         14.86         1.37 o                         
  -7   0   1          0.38         -0.98         0.98 o                         
  -5   0   1         17.29         16.49         1.11 o                         
  -3   0   1        280.10        322.93         9.98 o                         
  -1   0   1       7164.40       6894.40        36.96 o                         
   1   0   1        416.43        414.06         5.68 o                         
   3   0   1       2673.87       3329.08        50.09 o                         
   5   0   1        167.83        181.26         2.84 o                         
   7   0   1          1.75          2.03         0.92 o                         
  -7   1   1         26.65         23.97         1.13 o                         
  -6   1   1          7.04          5.54         0.87 o                         
  -5   1   1         75.44         69.30         1.42 o                         
  -4   1   1          7.49         15.51         0.74 o                         
  -3   1   1        100.98        100.88         4.96 o                         
  -2   1   1        254.12        231.62         4.92 o                         
  -1   1   1       1369.52       1402.64        13.07 o                         
   0   1   1         35.32         39.96         1.54 o                         
   1   1   1        459.82        512.48         9.93 o                         
   2   1   1       1429.82       1391.40        22.02 o                         
   3   1   1        279.77        311.73        11.66 o                         
   4   1   1         42.40         72.40         1.39 o                         
   5   1   1          2.24          1.21         0.61 o                         
   6   1   1         74.57         65.06         1.63 o                         
   7   1   1         15.81         17.47         1.12 o                         
  -7   2   1         45.76         46.00         1.40 o                         
  -6   2   1          6.30          5.80         0.88 o                         
  -5   2   1        937.70        970.97         6.69 o                         
  -4   2   1        153.53        159.88         2.09 o                         
  -3   2   1        617.62        611.90         6.20 o                         
  -2   2   1        177.13        156.42         8.87 o                         
  -1   2   1        354.03        337.84         6.26 o                         
   0   2   1          1.55          2.05         1.30 o                         
   1   2   1          4.05          3.72         1.54 o                         
   2   2   1          0.49          3.52         3.54 o                         
   3   2   1          1.50          1.50         0.58 o                         
   4   2   1         10.46         12.51         0.84 o                         
   5   2   1        333.98        360.20         4.36 o                         
   6   2   1          0.55          0.49         0.68 o                         
   7   2   1         17.68         20.62         1.01 o                         
  -7   3   1         24.82         27.35         1.33 o                         
  -6   3   1         38.51         39.44         1.60 o                         
  -5   3   1         66.42         67.78         2.45 o                         
  -4   3   1         76.74         79.01         2.15 o                         
  -3   3   1          4.85          7.34         0.69 o                         
  -2   3   1         24.28         17.59         1.20 o                         
  -1   3   1        125.01         96.21         5.72 o                         
   0   3   1         12.24         14.18         2.21 o                         
   1   3   1       1060.01       1146.75        17.93 o                         
   2   3   1       1098.59       1119.32         7.68 o                         
   3   3   1        295.11        307.82         2.76 o                         
   4   3   1         46.99         49.89         1.58 o                         
   5   3   1        104.58        109.68         2.71 o                         
   6   3   1         93.85        100.64         2.41 o                         
   7   3   1         14.01         15.82         1.51 o                         
  -6   4   1        168.10        173.27         3.06 o                         
  -5   4   1          1.96          0.79         0.99 o                         
  -4   4   1        110.41        110.17         2.59 o                         
  -3   4   1          9.77          6.21         0.84 o                         
  -2   4   1        264.00        244.79         3.07 o                         
  -1   4   1         63.84         63.51         1.52 o                         
   0   4   1         11.54         18.56         0.91 o                         
   1   4   1          2.76          0.13         0.67 o                         
   2   4   1        188.93        183.85         2.76 o                         
   3   4   1          0.17         -0.06         0.71 o                         
   4   4   1          3.32          3.66         0.88 o                         
   5   4   1          7.39          8.78         1.19 o                         
   6   4   1        145.81        154.88         2.65 o                         
  -5   5   1          0.27          1.04         0.56 o                         
  -4   5   1          2.19          1.72         0.91 o                         
  -3   5   1         19.05         19.58         1.29 o                         
  -2   5   1         46.52         45.23         1.69 o                         
  -1   5   1        100.10        105.66         2.45 o                         
   0   5   1          9.38         11.65         1.04 o                         
   1   5   1        153.44        154.77         2.98 o                         
   2   5   1         15.33         11.98         1.31 o                         
   3   5   1          8.93          8.88         0.94 o                         
   4   5   1          1.78          0.41         1.07 o                         
   5   5   1         40.25         43.64         1.78 o                         
  -4   6   1         24.79         27.29         1.38 o                         
  -3   6   1          2.04          1.87         0.87 o                         
  -2   6   1        246.04        246.73         3.55 o                         
  -1   6   1          9.38          7.86         0.94 o                         
   0   6   1         47.52         46.54         2.28 o                         
   1   6   1        127.56        131.34         2.60 o                         
   2   6   1        143.20        142.21         2.57 o                         
   3   6   1          8.38          8.95         0.95 o                         
   4   6   1         13.37         13.21         1.30 o                         
  -1   7   1          8.30          7.71         0.87 o                         
   0   7   1          2.19          1.92         0.57 o                         
   1   7   1          0.07         -0.54         0.54 o                         
  -6   0   2          5.92          6.77         1.12 o                         
  -4   0   2        279.56        264.08         3.07 o                         
  -2   0   2        409.99        441.26         7.80 o                         
   0   0   2       1225.75       1352.28        13.51 o                         
   2   0   2        955.43        895.36        11.72 o                         
   4   0   2         58.87         38.76         1.33 o                         
   6   0   2         56.77         51.38         2.22 o                         
  -7   1   2          5.88          4.21         0.59 o                         
  -6   1   2         95.73        101.59         2.35 o                         
  -5   1   2        245.21        242.41         2.58 o                         
  -4   1   2        295.80        312.59         2.75 o                         
  -3   1   2        355.59        365.06         7.91 o                         
  -2   1   2        343.88        352.23         7.71 o                         
  -1   1   2       1051.14        974.13        12.29 o                         
   0   1   2        259.87        270.08         3.79 o                         
   1   1   2          0.95          3.58         1.25 o                         
   2   1   2        118.65        143.24         5.11 o                         
   3   1   2         55.34         53.47         5.20 o                         
   4   1   2        179.15        190.45         2.10 o                         
   5   1   2         60.78         71.58         1.50 o                         
   6   1   2          5.72          4.92         0.92 o                         
   7   1   2        136.50        132.61         2.44 o                         
  -7   2   2          8.31          9.32         0.87 o                         
  -6   2   2        111.34        116.89         2.39 o                         
  -5   2   2        260.15        262.07         3.37 o                         
  -4   2   2          1.94          1.41         0.51 o                         
  -3   2   2         14.69         17.61         1.24 o                         
  -2   2   2        519.19        537.85         9.98 o                         
  -1   2   2        146.10        156.34         4.57 o                         
   0   2   2       1700.45       1730.92        12.65 o                         
   1   2   2         16.53         14.56         1.32 o                         
   2   2   2        213.28        167.16        11.20 o                         
   3   2   2         72.10         77.39         1.70 o                         
   4   2   2        596.10        564.03         4.25 o                         
   5   2   2         64.50         65.28         1.75 o                         
   6   2   2          5.62          5.96         0.93 o                         
   7   2   2          6.76          5.34         0.73 o                         
  -7   3   2          4.91          5.26         0.88 o                         
  -6   3   2          8.37          7.60         0.95 o                         
  -5   3   2          0.62          0.37         0.86 o                         
  -4   3   2          0.39          0.58         1.01 o                         
  -3   3   2         94.32         90.21         1.75 o                         
  -2   3   2         17.91         16.48         1.14 o                         
  -1   3   2          0.42          3.73         2.52 o                         
   0   3   2        258.65        259.93         6.98 o                         
   1   3   2        215.53        212.01         8.09 o                         
   2   3   2        439.94        422.39         3.45 o                         
   3   3   2          0.63          0.76         0.72 o                         
   4   3   2       1108.44       1102.04         6.66 o                         
   5   3   2        365.36        388.18         4.77 o                         
   6   3   2        194.44        207.48         3.30 o                         
  -6   4   2         26.93         27.86         1.20 o                         
  -5   4   2         44.60         42.28         1.69 o                         
  -4   4   2          5.99          9.93         1.43 o                         
  -3   4   2         72.72         76.35         2.19 o                         
  -2   4   2          5.98          3.20         0.74 o                         
  -1   4   2         80.24         81.94         1.71 o                         
   0   4   2          0.12          0.26         0.51 o                         
   1   4   2        127.91        121.81         2.19 o                         
   2   4   2          0.58          0.95         0.62 o                         
   3   4   2          2.17          1.92         0.72 o                         
   4   4   2         16.71         18.16         1.24 o                         
   5   4   2         38.04         38.58         1.60 o                         
   6   4   2         95.81         92.40         2.69 o                         
  -5   5   2          0.03         -0.04         0.53 o                         
  -4   5   2         51.28         52.43         2.37 o                         
  -3   5   2          5.82          4.20         1.13 o                         
  -2   5   2        227.86        219.92         3.28 o                         
  -1   5   2         24.07         21.92         1.33 o                         
   0   5   2        123.68        123.35         2.23 o                         
   1   5   2          8.24          9.35         1.16 o                         
   2   5   2          7.70          7.34         0.98 o                         
   3   5   2          4.44          4.58         0.91 o                         
   4   5   2         33.10         31.54         1.47 o                         
   5   5   2          0.71          0.53         0.76 o                         
  -4   6   2          0.33          2.33         0.83 o                         
  -3   6   2         22.75         20.78         1.18 o                         
  -2   6   2         13.55         11.43         1.13 o                         
  -1   6   2         31.22         29.98         1.35 o                         
   0   6   2          4.86          3.63         0.95 o                         
   1   6   2        126.60        134.50         2.64 o                         
   2   6   2          6.30          5.96         0.89 o                         
   3   6   2         59.18         61.79         1.72 o                         
   4   6   2          3.55          5.53         1.10 o                         
  -1   7   2         17.07         17.35         1.15 o                         
   0   7   2         12.34         12.64         0.94 o                         
   1   7   2         18.99         19.24         1.30 o                         
  -7   0   3         24.26         23.62         1.61 o                         
  -5   0   3        157.12        145.24         2.77 o                         
  -3   0   3        943.65        947.13        16.39 o                         
  -1   0   3       1545.44       1478.39        21.07 o                         
   1   0   3         17.53         12.75         1.79 o                         
   3   0   3         53.84         75.02         7.79 o                         
   5   0   3        134.79        140.03         3.24 o                         
   7   0   3        146.72        139.50         4.46 o                         
  -7   1   3          1.64          0.93         0.78 o                         
  -6   1   3        236.85        255.67         3.20 o                         
  -5   1   3         61.84         73.70         1.57 o                         
  -4   1   3        209.82        206.72         2.24 o                         
  -3   1   3         25.72         11.52         2.01 o                         
  -2   1   3        162.64        168.56         5.77 o                         
  -1   1   3       5818.85       5939.77        33.03 o                         
   0   1   3       2530.18       2540.10        13.68 o                         
   1   1   3       1285.86       1322.20        10.61 o                         
   2   1   3       1215.73       1202.64        11.52 o                         
   3   1   3          1.05         -1.16         9.26 o                         
   4   1   3        159.57        138.14         1.92 o                         
   5   1   3          0.43          1.75         0.84 o                         
   6   1   3         49.05         44.42         1.66 o                         
   7   1   3         18.37         16.10         0.98 o                         
  -7   2   3         11.99         10.60         0.83 o                         
  -6   2   3         76.66         70.65         1.77 o                         
  -5   2   3        241.94        260.45         3.36 o                         
  -4   2   3        102.12         95.45         1.65 o                         
  -3   2   3        348.64        352.60         4.33 o                         
  -2   2   3        461.92        502.68        10.51 o                         
  -1   2   3        622.69        739.30        11.24 o                         
   0   2   3         58.59         49.64         2.54 o                         
   1   2   3        310.73        301.50         7.77 o                         
   2   2   3         14.19         28.96         5.38 o                         
   3   2   3          3.12          4.40         0.52 o                         
   4   2   3         46.38         47.91         1.39 o                         
   5   2   3         22.95         26.07         1.36 o                         
   6   2   3         31.25         31.79         1.43 o                         
   7   2   3         11.10         13.00         0.89 o                         
  -7   3   3         14.43         15.40         1.08 o                         
  -6   3   3         42.53         47.50         1.92 o                         
  -5   3   3          9.47          8.00         1.13 o                         
  -4   3   3         38.58         32.34         1.37 o                         
  -3   3   3          6.33          6.79         0.73 o                         
  -2   3   3          5.05          2.95         0.74 o                         
  -1   3   3        386.55        390.98        12.02 o                         
   0   3   3        200.09        193.16         7.76 o                         
   1   3   3        148.30        165.07         7.38 o                         
   2   3   3        411.73        382.28         3.01 o                         
   3   3   3        742.95        758.67         4.64 o                         
   4   3   3        544.12        552.69         4.84 o                         
   5   3   3        244.39        244.22         4.17 o                         
   6   3   3          1.72          2.37         0.90 o                         
  -6   4   3         22.39         23.13         1.00 o                         
  -5   4   3         17.65         19.91         1.45 o                         
  -4   4   3         74.28         88.04         2.77 o                         
  -3   4   3        329.36        339.30         4.60 o                         
  -2   4   3        152.79        142.16         2.43 o                         
  -1   4   3          4.98          6.55         0.66 o                         
   0   4   3         99.32         93.08         1.78 o                         
   1   4   3          2.21          0.72         0.62 o                         
   2   4   3         16.65         15.59         1.03 o                         
   3   4   3        160.59        161.57         2.36 o                         
   4   4   3         47.05         43.26         1.42 o                         
   5   4   3          0.58          0.14         1.06 o                         
   6   4   3          3.01          2.89         0.67 o                         
  -5   5   3          1.69          0.59         0.65 o                         
  -4   5   3         28.83         28.78         1.55 o                         
  -3   5   3        316.09        299.49         5.87 o                         
  -2   5   3          3.44          1.99         0.83 o                         
  -1   5   3        120.00        118.40         2.26 o                         
   0   5   3         79.00         84.09         1.76 o                         
   1   5   3        525.37        559.17         5.48 o                         
   2   5   3          4.81          4.83         0.93 o                         
   3   5   3         46.42         43.48         1.65 o                         
   4   5   3          0.01         -0.10         0.67 o                         
   5   5   3         41.88         44.94         1.99 o                         
  -4   6   3         10.39         15.14         1.47 o                         
  -3   6   3         16.55         14.97         1.04 o                         
  -2   6   3         40.66         40.79         1.38 o                         
  -1   6   3          1.51          0.52         0.75 o                         
   0   6   3         29.33         28.80         1.47 o                         
   1   6   3         37.53         37.29         1.58 o                         
   2   6   3          2.67          2.75         0.79 o                         
   3   6   3          5.29          7.71         0.85 o                         
   4   6   3          1.39          1.45         0.88 o                         
  -1   7   3          7.50          6.59         0.79 o                         
   0   7   3         32.10         32.65         1.33 o                         
   1   7   3         31.28         32.73         1.81 o                         
  -6   0   4         13.84         15.17         1.43 o                         
  -4   0   4        123.46        122.01         2.16 o                         
  -2   0   4        121.20        121.77         8.66 o                         
   0   0   4       3043.87       3144.61        29.37 o                         
   2   0   4        221.52        204.39        10.29 o                         
   4   0   4        222.69        200.65         3.40 o                         
   6   0   4        427.21        414.67         5.55 o                         
  -7   1   4          3.49          3.61         0.69 o                         
  -6   1   4         22.22         19.39         1.17 o                         
  -5   1   4        541.04        550.65         4.66 o                         
  -4   1   4         56.14         51.78         1.22 o                         
  -3   1   4        277.18        293.78         7.13 o                         
  -2   1   4        752.04        813.47        14.86 o                         
  -1   1   4      12276.25      11893.89        68.72 o                         
   0   1   4          2.69          1.50         1.44 o                         
   1   1   4          1.64          1.89         0.98 o                         
   2   1   4        590.47        588.04        14.07 o                         
   3   1   4        756.23        770.63        26.29 o                         
   4   1   4         40.08         37.97         1.27 o                         
   5   1   4          0.23          0.02         0.84 o                         
   6   1   4         52.33         50.62         1.74 o                         
   7   1   4         25.02         25.91         1.16 o                         
  -7   2   4          0.51          0.84         0.67 o                         
  -6   2   4          2.34          1.19         0.82 o                         
  -5   2   4        209.04        212.46         3.15 o                         
  -4   2   4          4.14          2.32         0.57 o                         
  -3   2   4         41.74         55.80         1.82 o                         
  -2   2   4       1415.69       1849.90        25.17 o                         
  -1   2   4        821.50        896.21        11.68 o                         
   0   2   4        253.19        278.38         5.01 o                         
   1   2   4        142.05        157.85         5.34 o                         
   2   2   4        511.40        502.05        16.16 o                         
   3   2   4        123.27        135.00         1.83 o                         
   4   2   4         61.17         58.08         1.60 o                         
   5   2   4          0.18         -0.02         0.86 o                         
   6   2   4         10.57         10.08         0.97 o                         
   7   2   4          0.74          1.18         0.68 o                         
  -7   3   4          0.90          0.13         0.86 o                         
  -6   3   4          9.22          8.65         0.97 o                         
  -5   3   4         61.14         66.88         2.18 o                         
  -4   3   4         67.19         66.71         2.02 o                         
  -3   3   4         27.39         30.29         1.35 o                         
  -2   3   4         26.88         14.32         1.15 o                         
  -1   3   4        674.96        695.34        12.23 o                         
   0   3   4        223.19        230.73         7.03 o                         
   1   3   4         85.84        100.26         8.09 o                         
   2   3   4        132.26        122.35         1.70 o                         
   3   3   4         87.84         88.40         1.69 o                         
   4   3   4         27.67         30.16         1.55 o                         
   5   3   4          4.89          4.96         1.25 o                         
   6   3   4         96.40        102.85         2.54 o                         
  -6   4   4          0.04          0.46         0.64 o                         
  -5   4   4         85.27         88.71         2.71 o                         
  -4   4   4        120.73        124.66         2.94 o                         
  -3   4   4          1.74          3.26         0.87 o                         
  -2   4   4         11.97          9.34         0.76 o                         
  -1   4   4         39.61         43.16         1.34 o                         
   0   4   4         10.67         13.61         0.82 o                         
   1   4   4        214.93        223.52         2.85 o                         
   2   4   4         10.06         13.55         0.96 o                         
   3   4   4        191.68        196.05         2.62 o                         
   4   4   4          5.72          1.84         0.96 o                         
   5   4   4          1.65          2.27         1.03 o                         
   6   4   4          5.85          7.74         0.88 o                         
  -5   5   4          0.96         -0.30         0.51 o                         
  -4   5   4        118.54        115.57         2.63 o                         
  -3   5   4          5.77          5.87         1.01 o                         
  -2   5   4        124.84        121.10         2.52 o                         
  -1   5   4         76.79         81.23         1.91 o                         
   0   5   4        309.10        288.77         3.69 o                         
   1   5   4         43.87         43.33         1.61 o                         
   2   5   4         69.75         67.32         1.91 o                         
   3   5   4          9.82          9.71         1.11 o                         
   4   5   4         55.28         54.65         2.01 o                         
   5   5   4          0.66          0.97         0.72 o                         
  -4   6   4         10.08          9.31         1.37 o                         
  -3   6   4          6.06          7.76         0.88 o                         
  -2   6   4          1.35          3.69         0.67 o                         
  -1   6   4         52.50         52.34         1.69 o                         
   0   6   4         19.32         20.53         1.34 o                         
   1   6   4         35.51         34.45         1.57 o                         
   2   6   4         15.04         12.67         1.06 o                         
   3   6   4         56.71         60.38         1.78 o                         
  -1   7   4          9.47          8.93         1.22 o                         
   0   7   4         30.02         30.22         1.35 o                         
  -7   0   5         41.91         37.00         2.89 o                         
  -5   0   5          0.23          0.11         0.90 o                         
  -3   0   5        302.36        282.18         8.87 o                         
  -1   0   5       1069.60       1264.88        23.56 o                         
   1   0   5        768.65        797.12        12.15 o                         
   3   0   5       1471.42       1772.88        37.02 o                         
   5   0   5        148.00        137.66         3.26 o                         
   7   0   5         79.33         71.52         5.08 o                         
  -7   1   5          1.11          1.43         0.61 o                         
  -6   1   5        438.67        460.32         4.05 o                         
  -5   1   5         63.50         63.02         1.47 o                         
  -4   1   5        314.13        299.91         2.65 o                         
  -3   1   5          4.44          8.92         2.42 o                         
  -2   1   5       2161.85       2249.38        22.98 o                         
  -1   1   5       3662.57       3656.15        29.75 o                         
   0   1   5          1.65          1.86         1.53 o                         
   1   1   5         58.53         77.37         3.10 o                         
   2   1   5       1610.16       1716.03        57.84 o                         
   3   1   5         96.24        103.30         4.04 o                         
   4   1   5        165.96        165.55         2.23 o                         
   5   1   5          1.79          1.29         0.87 o                         
   6   1   5         11.30         12.94         1.19 o                         
   7   1   5          3.16          2.05         0.75 o                         
  -7   2   5         33.93         35.76         1.40 o                         
  -6   2   5         37.15         37.61         1.54 o                         
  -5   2   5        105.70        102.67         2.04 o                         
  -4   2   5         37.46         37.73         1.13 o                         
  -3   2   5          0.26          0.81         0.66 o                         
  -2   2   5        789.06        842.29        16.67 o                         
  -1   2   5         72.69         63.17         3.69 o                         
   0   2   5        203.48        180.09         4.28 o                         
   1   2   5       2832.69       2873.57        22.39 o                         
   2   2   5        543.87        585.45        32.68 o                         
   3   2   5        117.84        109.91         1.82 o                         
   4   2   5          0.17          0.94         0.71 o                         
   5   2   5        413.07        426.60         4.27 o                         
   6   2   5         32.04         33.97         1.41 o                         
   7   2   5          0.08          0.06         0.91 o                         
  -7   3   5         27.43         27.52         1.67 o                         
  -6   3   5         41.07         41.22         1.92 o                         
  -5   3   5          0.99          1.39         0.90 o                         
  -4   3   5         16.41         13.35         1.36 o                         
  -3   3   5        164.55        141.05         2.46 o                         
  -2   3   5         62.01         56.72         1.55 o                         
  -1   3   5        135.53        139.66         3.96 o                         
   0   3   5        179.74        182.98         5.81 o                         
   1   3   5        400.77        429.21         4.32 o                         
   2   3   5         28.07         36.16         1.08 o                         
   3   3   5         49.93         53.37         1.48 o                         
   4   3   5        221.87        226.18         3.54 o                         
   5   3   5        182.91        179.18         3.55 o                         
   6   3   5          4.07          2.77         0.95 o                         
  -6   4   5          5.54          4.18         0.79 o                         
  -5   4   5          0.51         -0.33         1.02 o                         
  -4   4   5          1.16          1.20         0.94 o                         
  -3   4   5        142.14        130.83         2.60 o                         
  -2   4   5         96.00         97.53         2.05 o                         
  -1   4   5          0.55          0.62         0.50 o                         
   0   4   5        494.54        475.26         3.97 o                         
   1   4   5         58.17         51.80         1.51 o                         
   2   4   5         58.79         52.63         1.44 o                         
   3   4   5        153.86        152.65         2.50 o                         
   4   4   5        229.06        232.33         3.64 o                         
   5   4   5          0.11          0.58         0.96 o                         
   6   4   5          1.53          1.94         0.67 o                         
  -5   5   5         47.00         48.77         2.31 o                         
  -4   5   5          0.32          1.78         0.85 o                         
  -3   5   5        140.30        129.28         4.14 o                         
  -2   5   5          7.78          5.98         0.74 o                         
  -1   5   5          5.10          7.07         0.87 o                         
   0   5   5        122.95        140.60         2.43 o                         
   1   5   5         56.64         64.12         1.80 o                         
   2   5   5         11.29         10.14         1.05 o                         
   3   5   5          3.09          3.38         1.04 o                         
   4   5   5          0.52         -0.91         0.91 o                         
   5   5   5         51.85         54.07         1.84 o                         
  -4   6   5          8.06         10.16         1.64 o                         
  -3   6   5          1.17          1.71         0.64 o                         
  -2   6   5         62.25         66.65         1.77 o                         
  -1   6   5          0.22          0.87         0.87 o                         
   0   6   5         19.18         20.03         1.19 o                         
   1   6   5         52.79         50.81         1.71 o                         
   2   6   5         23.03         20.20         1.13 o                         
   3   6   5          0.15          0.69         0.68 o                         
   0   7   5         17.76         21.05         1.47 o                         
  -6   0   6        364.97        376.93         5.05 o                         
  -4   0   6        180.20        152.27         2.46 o                         
  -2   0   6        673.96        663.22        20.90 o                         
   0   0   6        609.78        659.05        16.94 o                         
   2   0   6        177.28        276.05        13.33 o                         
   4   0   6         92.50        102.56         2.56 o                         
   6   0   6        279.62        246.96         4.68 o                         
  -7   1   6         35.32         33.71         1.27 o                         
  -6   1   6        398.31        419.76         3.86 o                         
  -5   1   6         56.97         58.34         1.41 o                         
  -4   1   6          7.55          7.83         0.70 o                         
  -3   1   6        176.97        208.87         7.45 o                         
  -2   1   6         37.12         34.42         3.62 o                         
  -1   1   6       1532.73       1589.64        45.97 o                         
   0   1   6        307.30        340.43         9.06 o                         
   1   1   6        504.32        524.69         9.28 o                         
   2   1   6        376.82        439.83        13.27 o                         
   3   1   6        275.04        243.01         2.87 o                         
   4   1   6          2.97          4.80         0.63 o                         
   5   1   6          2.75          1.99         0.75 o                         
   6   1   6         63.16         55.26         1.85 o                         
   7   1   6         31.94         32.22         1.22 o                         
  -7   2   6          1.30          2.22         0.54 o                         
  -6   2   6         12.53          9.27         1.04 o                         
  -5   2   6         43.70         42.98         1.51 o                         
  -4   2   6        148.25        149.67         2.07 o                         
  -3   2   6        118.31        116.63         1.94 o                         
  -2   2   6        102.96        143.56         6.24 o                         
  -1   2   6        438.20        433.25         9.14 o                         
   0   2   6          2.73          0.77         1.35 o                         
   1   2   6        498.68        498.68        13.17 o                         
   2   2   6        320.36        329.99        20.06 o                         
   3   2   6         70.74         73.48         1.34 o                         
   4   2   6        614.53        655.78         7.95 o                         
   5   2   6        137.66        157.97         2.69 o                         
   6   2   6         82.55         83.44         1.96 o                         
   7   2   6         13.41         13.75         1.31 o                         
  -7   3   6          1.99         -0.44         1.82 o                         
  -6   3   6         13.74         13.50         1.27 o                         
  -5   3   6          0.05         -0.61         0.80 o                         
  -4   3   6          9.85          6.52         1.29 o                         
  -3   3   6         17.24         16.10         1.02 o                         
  -2   3   6          4.50          2.73         0.48 o                         
  -1   3   6        231.41        243.88         3.72 o                         
   0   3   6        137.81        124.01         2.51 o                         
   1   3   6         17.05         10.50         0.80 o                         
   2   3   6        116.07         94.99         1.57 o                         
   3   3   6        290.79        281.64         3.30 o                         
   4   3   6          0.24          1.25         0.84 o                         
   5   3   6        217.85        229.19         3.67 o                         
   6   3   6          4.37          4.25         1.00 o                         
  -6   4   6         15.17         13.94         1.01 o                         
  -5   4   6         56.71         62.81         2.10 o                         
  -4   4   6        110.44         97.58         3.06 o                         
  -3   4   6        150.06        133.78         2.49 o                         
  -2   4   6         55.78         42.49         1.31 o                         
  -1   4   6        269.09        258.04         3.21 o                         
   0   4   6        200.48        201.18         2.84 o                         
   1   4   6         61.12         62.63         1.56 o                         
   2   4   6          0.28          0.57         0.65 o                         
   3   4   6        861.86        886.09         5.90 o                         
   4   4   6         44.42         46.92         1.85 o                         
   5   4   6          9.11          9.31         1.05 o                         
  -5   5   6          1.11          0.63         0.62 o                         
  -4   5   6        114.80        113.66         2.57 o                         
  -3   5   6         11.74          5.41         1.05 o                         
  -2   5   6         12.32         17.34         1.15 o                         
  -1   5   6         23.98         25.14         1.31 o                         
   0   5   6         86.30         91.43         2.17 o                         
   1   5   6         51.35         54.38         1.78 o                         
   2   5   6          0.94          0.89         0.85 o                         
   3   5   6         54.49         54.31         1.94 o                         
   4   5   6         13.25         14.24         1.10 o                         
   5   5   6          0.15          0.21         2.43 o                         
  -4   6   6         16.16         12.57         1.63 o                         
  -3   6   6          9.18          9.87         0.80 o                         
  -2   6   6          0.12          0.30         0.82 o                         
  -1   6   6         72.75         67.63         2.26 o                         
   0   6   6          0.67          0.23         0.70 o                         
   1   6   6          4.96          5.78         0.80 o                         
   2   6   6          8.75          6.50         0.92 o                         
   3   6   6         32.83         31.71         1.21 o                         
  -7   0   7        236.06        252.05         4.81 o                         
  -5   0   7          1.24          3.37         0.92 o                         
  -3   0   7        592.91        742.17        27.50 o                         
  -1   0   7        330.58        319.63        14.29 o                         
   1   0   7       3161.36       3165.48        39.04 o                         
   3   0   7        457.60        423.19         5.30 o                         
   5   0   7        394.63        356.68         4.76 o                         
   7   0   7          1.41          1.37         0.82 o                         
  -7   1   7         39.58         37.73         1.47 o                         
  -6   1   7          0.53          1.09         0.73 o                         
  -5   1   7         11.39         12.47         0.91 o                         
  -4   1   7        266.89        243.29         2.52 o                         
  -3   1   7        902.46        954.70        15.93 o                         
  -2   1   7        122.67         91.80         5.59 o                         
  -1   1   7        271.63        281.07         9.72 o                         
   0   1   7          6.63          8.36         2.80 o                         
   1   1   7        230.92        307.44         7.51 o                         
   2   1   7          0.77          0.33         2.11 o                         
   3   1   7          8.68          5.04         0.66 o                         
   4   1   7        168.98        174.89         2.39 o                         
   5   1   7        232.42        209.54         3.16 o                         
   6   1   7         86.47         91.54         2.23 o                         
   7   1   7          7.34          8.49         1.00 o                         
  -7   2   7         21.90         23.94         1.19 o                         
  -6   2   7          4.57          1.53         0.93 o                         
  -5   2   7        106.00        106.98         2.60 o                         
  -4   2   7         21.21         18.54         1.00 o                         
  -3   2   7          4.76          4.44         0.91 o                         
  -2   2   7        171.77        196.08         7.28 o                         
  -1   2   7       1070.63       1156.25        17.85 o                         
   0   2   7        335.17        324.11         6.76 o                         
   1   2   7        497.36        494.84        10.49 o                         
   2   2   7        419.02        458.92         4.47 o                         
   3   2   7         25.31         18.58         0.87 o                         
   4   2   7        212.04        210.53         3.15 o                         
   5   2   7          0.14         -0.45         0.90 o                         
   6   2   7          6.49          7.76         0.86 o                         
  -6   3   7          4.13          1.67         0.90 o                         
  -5   3   7          4.95          5.46         1.03 o                         
  -4   3   7         93.60         87.02         2.20 o                         
  -3   3   7          0.49         -0.18         0.70 o                         
  -2   3   7         96.32        108.72         2.28 o                         
  -1   3   7         50.59         37.05         1.34 o                         
   0   3   7        109.75         85.15         1.66 o                         
   1   3   7         69.55         63.28         1.51 o                         
   2   3   7          1.33          1.91         0.70 o                         
   3   3   7         14.87         17.25         1.00 o                         
   4   3   7          4.58          2.08         0.94 o                         
   5   3   7          8.32          7.35         1.15 o                         
   6   3   7         36.09         39.24         1.52 o                         
  -6   4   7          0.19          0.97         0.89 o                         
  -5   4   7          0.99          2.09         0.90 o                         
  -4   4   7        114.59        102.95         2.56 o                         
  -3   4   7          2.18          3.68         0.91 o                         
  -2   4   7         41.26         49.77         1.49 o                         
  -1   4   7        173.30        166.61         2.55 o                         
   0   4   7        671.95        688.16         5.00 o                         
   1   4   7        151.09        134.02         2.37 o                         
   2   4   7        348.11        346.99         3.64 o                         
   3   4   7        309.18        321.44         3.65 o                         
   4   4   7         48.87         48.07         1.87 o                         
   5   4   7         44.06         43.14         1.69 o                         
  -5   5   7         62.68         65.05         3.29 o                         
  -4   5   7         14.39         14.78         1.29 o                         
  -3   5   7         57.78         65.65         2.37 o                         
  -2   5   7          0.25         -0.35         1.07 o                         
  -1   5   7         29.98         29.54         1.56 o                         
   0   5   7        192.36        208.87         3.14 o                         
   1   5   7         15.73         12.76         1.18 o                         
   2   5   7        147.87        158.05         2.94 o                         
   3   5   7         44.81         49.25         1.73 o                         
   4   5   7          1.60         -0.39         0.91 o                         
  -3   6   7          0.86         -0.80         0.80 o                         
  -2   6   7         23.44         22.96         1.25 o                         
  -1   6   7          0.05         -0.47         0.68 o                         
   0   6   7         50.77         53.21         1.76 o                         
   1   6   7         17.61         18.90         1.03 o                         
   2   6   7         55.55         51.73         1.65 o                         
   3   6   7          3.06          2.70         0.89 o                         
  -6   0   8        349.09        366.92         5.99 o                         
  -4   0   8        144.66        142.90         2.49 o                         
  -2   0   8        216.08        200.52        14.04 o                         
   0   0   8        722.71        784.23        21.66 o                         
   2   0   8        349.62        358.68        15.25 o                         
   4   0   8         35.61         56.74         2.28 o                         
   6   0   8         54.12         56.25         2.72 o                         
  -7   1   8          5.19          4.72         0.88 o                         
  -6   1   8         17.38         15.93         1.27 o                         
  -5   1   8         21.69         24.33         1.12 o                         
  -4   1   8         40.53         54.40         1.30 o                         
  -3   1   8         41.15         49.65         1.24 o                         
  -2   1   8        164.58        177.08         9.54 o                         
  -1   1   8          2.11         -3.17         3.17 o                         
   0   1   8        285.81        336.65        11.14 o                         
   1   1   8       1098.22       1115.91        15.21 o                         
   2   1   8        132.00        130.46         8.30 o                         
   3   1   8        282.11        247.94         2.43 o                         
   4   1   8          4.68          3.57         0.68 o                         
   5   1   8        167.93        146.28         2.59 o                         
   6   1   8          1.93          2.80         1.03 o                         
   7   1   8         29.63         30.79         2.20 o                         
  -7   2   8          0.79         -0.22         0.71 o                         
  -6   2   8         86.96         87.74         2.51 o                         
  -5   2   8         14.32         17.21         1.14 o                         
  -4   2   8        126.33        123.77         2.23 o                         
  -3   2   8        231.03        210.99         2.53 o                         
  -2   2   8       4087.62       4387.93        35.92 o                         
  -1   2   8          1.25          2.44         1.92 o                         
   0   2   8        366.32        402.78        10.35 o                         
   1   2   8        760.35        810.05        13.85 o                         
   2   2   8        196.82        206.61         2.21 o                         
   3   2   8        145.23        130.21         2.08 o                         
   4   2   8          4.00          2.96         0.80 o                         
   5   2   8        147.38        145.38         2.56 o                         
   6   2   8         32.07         31.46         1.25 o                         
  -6   3   8         68.20         66.91         1.97 o                         
  -5   3   8         23.78         23.23         1.48 o                         
  -4   3   8          1.31          0.12         0.75 o                         
  -3   3   8        133.48        141.31         2.91 o                         
  -2   3   8        291.07        316.71         3.40 o                         
  -1   3   8         91.56         95.64         1.67 o                         
   0   3   8         92.84         88.89         1.65 o                         
   1   3   8          6.80          2.48         0.58 o                         
   2   3   8        251.54        238.01         2.45 o                         
   3   3   8         94.86         87.77         1.81 o                         
   4   3   8         10.66          9.92         1.26 o                         
   5   3   8          9.11          7.51         1.02 o                         
   6   3   8          1.62          3.62         0.75 o                         
  -6   4   8         15.59         16.55         0.97 o                         
  -5   4   8         34.65         36.97         1.69 o                         
  -4   4   8          0.76          2.69         1.22 o                         
  -3   4   8         50.21         42.59         1.72 o                         
  -2   4   8          3.83          3.89         0.69 o                         
  -1   4   8        756.30        715.27         5.43 o                         
   0   4   8         79.58         76.90         1.77 o                         
   1   4   8         38.74         39.02         1.49 o                         
   2   4   8         86.40         89.69         2.01 o                         
   3   4   8         67.68         67.43         1.85 o                         
   4   4   8         12.95         14.19         1.24 o                         
   5   4   8         67.06         67.95         1.94 o                         
  -5   5   8         10.20          8.83         1.08 o                         
  -4   5   8          0.67         -0.17         0.90 o                         
  -3   5   8          0.54          1.22         0.77 o                         
  -2   5   8         29.52         28.19         1.57 o                         
  -1   5   8         61.38         64.14         1.94 o                         
   0   5   8         18.31         14.35         1.09 o                         
   1   5   8          3.44          2.88         0.88 o                         
   2   5   8         96.58        104.65         2.47 o                         
   3   5   8         25.90         26.21         1.37 o                         
   4   5   8          0.36         -0.17         0.74 o                         
  -3   6   8         38.80         37.05         1.35 o                         
  -2   6   8         17.50         15.60         1.02 o                         
  -1   6   8         15.51         15.56         1.34 o                         
   0   6   8          6.68          5.37         0.93 o                         
   1   6   8         47.13         49.12         1.53 o                         
   2   6   8          0.17          0.20         0.78 o                         
   3   6   8         29.04         26.87         2.51 o                         
  -7   0   9        752.51        773.87        19.02 o                         
  -5   0   9        221.52        211.48         3.70 o                         
  -3   0   9        469.42        492.12         5.26 o                         
  -1   0   9        293.81        353.46        17.08 o                         
   1   0   9        248.46        184.52        11.66 o                         
   3   0   9         31.51         16.29         1.14 o                         
   5   0   9         50.25         51.17         2.40 o                         
  -7   1   9        112.57        110.33         2.58 o                         
  -6   1   9         31.74         27.79         1.35 o                         
  -5   1   9          0.26          0.27         0.73 o                         
  -4   1   9         48.60         40.10         1.21 o                         
  -3   1   9         21.28         16.94         0.98 o                         
  -2   1   9         20.56         36.44         5.54 o                         
  -1   1   9         99.39        103.82         7.39 o                         
   0   1   9       2178.18       2379.55        29.14 o                         
   1   1   9         22.91         18.24         5.00 o                         
   2   1   9         85.87         89.69         2.14 o                         
   3   1   9         76.62         82.82         1.49 o                         
   4   1   9        708.80        722.16         6.23 o                         
   5   1   9          3.42          3.27         0.91 o                         
   6   1   9         70.34         68.84         1.98 o                         
  -7   2   9          4.59          5.30         0.70 o                         
  -6   2   9          3.41          2.98         1.02 o                         
  -5   2   9          3.47          1.86         0.75 o                         
  -4   2   9         43.72         40.46         1.50 o                         
  -3   2   9        607.57        637.58         5.49 o                         
  -2   2   9        195.92        166.71         3.50 o                         
  -1   2   9        184.91        184.39         7.00 o                         
   0   2   9        387.44        388.48        10.70 o                         
   1   2   9        676.95        623.09         5.98 o                         
   2   2   9         14.08         17.31         0.83 o                         
   3   2   9        178.38        165.17         2.29 o                         
   4   2   9        365.49        382.10         3.87 o                         
   5   2   9         29.99         25.89         1.27 o                         
   6   2   9          9.92          9.57         1.06 o                         
  -6   3   9          3.66          2.10         0.73 o                         
  -5   3   9         10.48          9.52         1.20 o                         
  -4   3   9         70.37         62.43         2.33 o                         
  -3   3   9        353.07        380.57         4.36 o                         
  -2   3   9         95.58        106.24         2.11 o                         
  -1   3   9         74.16         57.75         1.39 o                         
   0   3   9         55.71         44.34         1.33 o                         
   1   3   9        125.77        111.59         2.16 o                         
   2   3   9          7.11         11.86         0.74 o                         
   3   3   9         97.72         89.57         1.87 o                         
   4   3   9         32.64         36.37         1.82 o                         
   5   3   9         11.08         10.42         0.98 o                         
   6   3   9          6.46          5.24         0.96 o                         
  -6   4   9          0.29          1.07         0.70 o                         
  -5   4   9          7.97          9.33         1.40 o                         
  -4   4   9         64.31         57.50         2.14 o                         
  -3   4   9          3.18          1.63         0.80 o                         
  -2   4   9         52.87         51.19         1.67 o                         
  -1   4   9         36.77         33.48         1.28 o                         
   0   4   9        155.15        169.82         2.71 o                         
   1   4   9          0.46          0.82         0.71 o                         
   2   4   9        149.07        150.72         2.57 o                         
   3   4   9         58.89         53.83         1.80 o                         
   4   4   9         36.33         33.67         1.66 o                         
   5   4   9         23.87         22.57         1.28 o                         
  -5   5   9          4.07          5.12         1.02 o                         
  -4   5   9          2.36          1.85         0.73 o                         
  -3   5   9         46.75         54.67         2.43 o                         
  -2   5   9          8.68          9.28         1.16 o                         
  -1   5   9         86.75         78.52         2.10 o                         
   0   5   9         92.73         84.24         2.10 o                         
   1   5   9         49.63         49.34         1.64 o                         
   2   5   9        104.89        109.13         2.31 o                         
   3   5   9         33.93         35.05         1.53 o                         
   4   5   9          3.50          1.99         0.51 o                         
  -3   6   9          0.01          0.56         0.79 o                         
  -2   6   9          3.75          1.18         0.87 o                         
  -1   6   9          3.86          3.63         0.86 o                         
   0   6   9         66.07         65.89         1.82 o                         
   1   6   9          3.13          3.23         0.68 o                         
   2   6   9          0.33         -0.47         0.47 o                         
  -6   0  10         18.77         21.12         2.08 o                         
  -4   0  10        529.88        578.71         5.95 o                         
  -2   0  10        765.84        763.21        28.51 o                         
   0   0  10        100.63         95.92         9.73 o                         
   2   0  10        325.01        361.63         4.77 o                         
   4   0  10         74.93         74.91         2.61 o                         
   6   0  10         66.79         70.15         3.86 o                         
  -7   1  10          8.66          9.10         1.11 o                         
  -6   1  10          0.71         -0.10         0.91 o                         
  -5   1  10         55.68         57.49         1.64 o                         
  -4   1  10         43.66         56.48         1.51 o                         
  -3   1  10          1.54          3.72         0.53 o                         
  -2   1  10         35.26         28.14         5.41 o                         
  -1   1  10        195.02        175.52         9.51 o                         
   0   1  10        309.43        314.86        12.34 o                         
   1   1  10         89.36         75.10         5.51 o                         
   2   1  10        479.50        486.72         3.99 o                         
   3   1  10        981.56        916.85         5.08 o                         
   4   1  10        346.13        341.04         3.47 o                         
   5   1  10        196.05        165.38         2.85 o                         
   6   1  10          2.44          1.25         1.14 o                         
  -7   2  10          2.91          3.20         0.77 o                         
  -6   2  10         15.23         14.81         1.31 o                         
  -5   2  10          7.07          4.33         0.81 o                         
  -4   2  10          0.13          2.38         1.70 o                         
  -3   2  10          0.11          0.42         1.16 o                         
  -2   2  10        228.66        263.12         3.72 o                         
  -1   2  10         17.12         15.58         1.02 o                         
   0   2  10         93.70         95.58         2.44 o                         
   1   2  10        149.62        169.23         2.19 o                         
   2   2  10         76.92         77.39         1.51 o                         
   3   2  10         96.57         85.25         1.95 o                         
   4   2  10        559.47        541.49         4.87 o                         
   5   2  10         10.35          6.31         0.97 o                         
   6   2  10         28.65         32.34         1.41 o                         
  -6   3  10         73.49         73.22         2.53 o                         
  -5   3  10        144.51        145.31         3.13 o                         
  -4   3  10        171.08        166.69         3.39 o                         
  -3   3  10          8.55          8.69         0.91 o                         
  -2   3  10        330.60        343.81         4.36 o                         
  -1   3  10        181.46        177.90         2.58 o                         
   0   3  10         52.33         59.00         1.40 o                         
   1   3  10        133.41        131.24         2.19 o                         
   2   3  10         52.52         50.86         1.32 o                         
   3   3  10         59.82         55.31         1.61 o                         
   4   3  10         12.99          8.71         1.13 o                         
   5   3  10        111.42        112.49         2.38 o                         
   6   3  10         40.65         47.60         3.29 o                         
  -5   4  10         19.55         19.79         1.20 o                         
  -4   4  10          0.99          0.45         0.58 o                         
  -3   4  10          0.95          0.17         0.80 o                         
  -2   4  10         13.59         17.68         1.03 o                         
  -1   4  10        128.53        112.84         2.35 o                         
   0   4  10         58.84         57.35         1.78 o                         
   1   4  10        138.45        140.11         2.43 o                         
   2   4  10         70.84         78.17         1.86 o                         
   3   4  10          0.27          0.67         0.99 o                         
   4   4  10          0.63         -0.40         0.90 o                         
   5   4  10         19.60         18.14         1.11 o                         
  -4   5  10          2.48          2.06         0.86 o                         
  -3   5  10          0.05         -0.05         0.94 o                         
  -2   5  10        129.46        127.57         3.15 o                         
  -1   5  10          6.57          3.83         0.83 o                         
   0   5  10         25.29         26.90         1.35 o                         
   1   5  10          0.35          0.46         0.91 o                         
   2   5  10        574.55        622.16         6.05 o                         
   3   5  10         76.16         72.74         2.03 o                         
   4   5  10         53.58         58.98         2.41 o                         
  -3   6  10         17.43         17.22         1.09 o                         
  -2   6  10         18.36         19.60         1.08 o                         
  -1   6  10         32.76         32.92         1.60 o                         
   0   6  10          1.91          1.67         0.65 o                         
   1   6  10          4.76          2.45         0.76 o                         
   2   6  10         37.49         38.17         2.12 o                         
  -7   0  11         16.68         13.34         1.33 o                         
  -5   0  11        182.87        187.00         3.52 o                         
  -3   0  11          3.11          0.05         0.59 o                         
  -1   0  11          4.01         -0.40         4.39 o                         
   1   0  11        212.14        164.41        12.20 o                         
   3   0  11        317.89        307.01         4.67 o                         
   5   0  11         61.48         67.00         3.01 o                         
  -7   1  11          0.47          0.30         0.76 o                         
  -6   1  11          2.75          3.63         0.72 o                         
  -5   1  11          7.96          7.92         0.99 o                         
  -4   1  11         81.76         91.56         1.83 o                         
  -3   1  11        166.71        172.10         2.28 o                         
  -2   1  11         99.81        103.66         2.76 o                         
  -1   1  11         12.29         19.76         4.12 o                         
   0   1  11        661.66        715.10        24.06 o                         
   1   1  11        316.89        356.45         6.34 o                         
   2   1  11        174.93        178.86         2.13 o                         
   3   1  11        412.64        400.26         4.69 o                         
   4   1  11        151.07        148.42         2.65 o                         
   5   1  11          0.68          1.91         0.87 o                         
   6   1  11          3.18          3.10         0.78 o                         
  -7   2  11         17.75         19.52         1.57 o                         
  -6   2  11          5.44          4.39         0.99 o                         
  -5   2  11         75.64         68.56         1.93 o                         
  -4   2  11         63.43         57.31         1.88 o                         
  -3   2  11        150.06        144.31         2.54 o                         
  -2   2  11        112.41        109.18         2.38 o                         
  -1   2  11         48.39         41.63         1.30 o                         
   0   2  11         17.77          9.31         0.98 o                         
   1   2  11         28.71         25.94         0.94 o                         
   2   2  11          0.40         -0.04         0.61 o                         
   3   2  11         10.09          7.43         0.92 o                         
   4   2  11         27.69         19.18         1.28 o                         
   5   2  11        114.17        114.17         2.57 o                         
   6   2  11          8.85          8.69         0.99 o                         
  -6   3  11         12.56         11.58         0.89 o                         
  -5   3  11         99.64         95.58         2.54 o                         
  -4   3  11          0.65          2.63         0.77 o                         
  -3   3  11        596.21        616.71         5.16 o                         
  -2   3  11        609.98        659.28         5.36 o                         
  -1   3  11        996.64        942.49         8.46 o                         
   0   3  11        178.13        173.76         2.46 o                         
   1   3  11        181.67        191.30         2.82 o                         
   2   3  11         10.34          9.58         0.79 o                         
   3   3  11          2.69          1.68         0.90 o                         
   4   3  11         29.94         34.62         1.80 o                         
   5   3  11         12.18         12.52         1.10 o                         
  -5   4  11          0.64         -0.72         0.75 o                         
  -4   4  11          0.94          0.46         0.87 o                         
  -3   4  11         40.63         35.24         1.87 o                         
  -2   4  11         33.27         32.53         1.39 o                         
  -1   4  11        117.80        125.63         2.49 o                         
   0   4  11          7.65          4.26         0.89 o                         
   1   4  11          1.77          1.12         0.86 o                         
   2   4  11          0.82          0.82         0.70 o                         
   3   4  11          1.52         -0.28         0.86 o                         
   4   4  11         90.61         95.61         2.56 o                         
   5   4  11         34.38         42.02         2.15 o                         
  -4   5  11         17.44         16.51         1.52 o                         
  -3   5  11          5.26          5.33         1.04 o                         
  -2   5  11          0.41         -0.21         0.80 o                         
  -1   5  11         43.97         39.08         1.58 o                         
   0   5  11         63.44         61.46         1.94 o                         
   1   5  11        298.69        298.40         4.64 o                         
   2   5  11         81.00         84.21         2.08 o                         
   3   5  11         65.03         65.79         2.00 o                         
   4   5  11          3.24         -0.91         1.37 o                         
  -2   6  11          0.71          0.46         0.79 o                         
  -1   6  11         14.33         14.52         1.46 o                         
   0   6  11         14.70         14.12         0.95 o                         
   1   6  11         46.56         46.34         2.10 o                         
   2   6  11         22.97         22.90         1.79 o                         
  -6   0  12          3.47          3.16         1.44 o                         
  -4   0  12        173.96        168.41         3.16 o                         
  -2   0  12         81.65         76.04         2.46 o                         
   0   0  12       1441.93       1562.37        39.38 o                         
   2   0  12        190.63        190.07         3.56 o                         
   4   0  12         27.39         29.79         2.31 o                         
   6   0  12         23.94         27.08         2.02 o                         
  -7   1  12         74.10         73.97         2.14 o                         
  -6   1  12         25.30         22.04         1.31 o                         
  -5   1  12         81.19         83.75         1.92 o                         
  -4   1  12         10.81         17.78         1.22 o                         
  -3   1  12        344.97        319.32         3.33 o                         
  -2   1  12          3.09          4.27         0.75 o                         
  -1   1  12         22.23         17.63         1.59 o                         
   0   1  12         41.49         58.87         2.04 o                         
   1   1  12         44.58         35.19         1.19 o                         
   2   1  12         15.65         10.46         0.72 o                         
   3   1  12         67.18         66.91         1.67 o                         
   4   1  12         42.01         48.32         1.76 o                         
   5   1  12         69.40         72.94         2.15 o                         
   6   1  12         12.25         15.33         1.26 o                         
  -6   2  12         19.30         19.91         1.22 o                         
  -5   2  12          0.04          0.13         0.78 o                         
  -4   2  12         25.47         26.43         1.35 o                         
  -3   2  12         38.65         45.62         1.63 o                         
  -2   2  12         53.96         55.98         1.71 o                         
  -1   2  12         80.83         64.04         1.68 o                         
   0   2  12         60.74         49.93         1.27 o                         
   1   2  12          3.26          2.05         0.56 o                         
   2   2  12        266.88        248.99         3.25 o                         
   3   2  12         13.00         12.04         1.05 o                         
   4   2  12        132.35        120.12         2.72 o                         
   5   2  12          2.68          1.98         0.84 o                         
   6   2  12         42.24         40.82         2.05 o                         
  -6   3  12         12.21          9.66         0.74 o                         
  -5   3  12          3.90          4.51         1.04 o                         
  -4   3  12        209.49        195.40         3.14 o                         
  -3   3  12        594.14        612.87         5.59 o                         
  -2   3  12        457.48        440.89         4.52 o                         
  -1   3  12         11.97         13.05         0.95 o                         
   0   3  12        255.21        261.33         3.10 o                         
   1   3  12        224.52        240.11         3.06 o                         
   2   3  12        190.86        174.32         2.88 o                         
   3   3  12          0.95          1.72         0.94 o                         
   4   3  12         63.20         64.95         2.42 o                         
   5   3  12         18.66         19.00         1.11 o                         
  -5   4  12          0.32         -0.39         0.59 o                         
  -4   4  12         95.41         91.81         2.48 o                         
  -3   4  12        156.08        159.47         3.07 o                         
  -2   4  12          2.05          0.80         0.80 o                         
  -1   4  12         67.32         66.07         1.92 o                         
   0   4  12         21.66         24.31         1.33 o                         
   1   4  12        103.88        108.11         2.48 o                         
   2   4  12          0.90          2.00         0.99 o                         
   3   4  12          1.44          2.29         1.52 o                         
   4   4  12          2.04         -0.81         0.96 o                         
  -4   5  12          5.89          8.18         0.93 o                         
  -3   5  12          0.02          0.18         0.73 o                         
  -2   5  12         50.33         51.88         1.63 o                         
  -1   5  12         11.70         12.05         0.98 o                         
   0   5  12         23.35         27.35         1.40 o                         
   1   5  12          4.47          4.19         0.88 o                         
   2   5  12         45.77         48.77         1.64 o                         
   3   5  12         18.75         17.51         1.51 o                         
  -2   6  12         19.18         17.71         1.97 o                         
  -1   6  12         40.91         41.16         2.03 o                         
   0   6  12         10.83         11.06         1.25 o                         
   1   6  12        107.83        115.93         2.63 o                         
  -7   0  13         40.29         30.40         2.41 o                         
  -5   0  13         19.50         18.45         1.63 o                         
  -3   0  13         23.60         18.20         1.27 o                         
  -1   0  13       1896.38       2128.09        14.27 o                         
   1   0  13        244.50        229.94         4.66 o                         
   3   0  13       1973.42       1903.36        13.89 o                         
   5   0  13         53.30         54.96         3.15 o                         
  -7   1  13          4.36          3.36         1.19 o                         
  -6   1  13          5.70          5.55         1.34 o                         
  -5   1  13         23.62         22.71         1.28 o                         
  -4   1  13        169.42        187.46         2.72 o                         
  -3   1  13         19.61         19.09         1.13 o                         
  -2   1  13          0.49          1.16         0.63 o                         
  -1   1  13        356.11        327.00         3.76 o                         
   0   1  13         62.94         32.77         1.17 o                         
   1   1  13          4.88          5.48         0.67 o                         
   2   1  13         68.89         65.57         1.61 o                         
   3   1  13        435.04        426.08         3.98 o                         
   4   1  13          3.25          1.12         0.85 o                         
   5   1  13          1.59          1.96         0.92 o                         
   6   1  13          0.18         -0.14         0.89 o                         
  -6   2  13          0.75          0.65         0.79 o                         
  -5   2  13        101.96         95.57         2.17 o                         
  -4   2  13         20.32         17.11         1.24 o                         
  -3   2  13         15.77         14.89         1.46 o                         
  -2   2  13         20.71         23.49         1.34 o                         
  -1   2  13        111.08        106.31         2.17 o                         
   0   2  13          0.12          0.89         0.47 o                         
   1   2  13        106.50        105.64         2.08 o                         
   2   2  13         60.41         59.52         1.90 o                         
   3   2  13         38.73         39.17         1.60 o                         
   4   2  13          1.73          2.29         0.93 o                         
   5   2  13        122.11        129.00         3.67 o                         
  -6   3  13          5.92          6.15         0.75 o                         
  -5   3  13         29.06         23.03         1.17 o                         
  -4   3  13         69.65         72.48         1.92 o                         
  -3   3  13         14.25         11.19         1.23 o                         
  -2   3  13         13.54         11.98         1.11 o                         
  -1   3  13        173.83        161.68         2.88 o                         
   0   3  13        332.95        334.63         3.41 o                         
   1   3  13         22.16         17.10         1.11 o                         
   2   3  13         25.39         31.81         1.44 o                         
   3   3  13         51.66         49.66         2.23 o                         
   4   3  13          3.21          4.83         1.04 o                         
   5   3  13          2.81          0.31         0.87 o                         
  -5   4  13          0.45         -0.60         0.60 o                         
  -4   4  13        154.17        168.85         3.15 o                         
  -3   4  13          1.93          2.54         0.86 o                         
  -2   4  13         10.31          7.86         1.09 o                         
  -1   4  13         76.05         76.29         2.05 o                         
   0   4  13        124.41        126.97         2.78 o                         
   1   4  13         11.55         13.95         1.18 o                         
   2   4  13          2.81          0.81         1.10 o                         
   3   4  13         76.84         77.51         3.18 o                         
   4   4  13         50.13         52.85         2.26 o                         
  -4   5  13          0.00         -0.83         1.04 o                         
  -3   5  13         17.17         19.34         1.14 o                         
  -2   5  13          1.43          1.03         0.75 o                         
  -1   5  13         78.93         84.40         2.11 o                         
   0   5  13          1.84          1.27         0.74 o                         
   1   5  13         59.69         61.42         1.95 o                         
   2   5  13         33.90         28.03         1.39 o                         
   3   5  13         89.69         87.32         2.59 o                         
  -1   6  13          2.39         -0.12         1.17 o                         
   0   6  13         43.54         41.85         1.79 o                         
   1   6  13        133.65        131.82         6.00 o                         
  -6   0  14         20.64         21.58         2.70 o                         
  -4   0  14         85.76         93.24         2.49 o                         
  -2   0  14        219.81        202.09         3.69 o                         
   0   0  14        324.78        309.92         4.25 o                         
   2   0  14       2937.48       2835.53        18.88 o                         
   4   0  14        175.05        175.55         4.72 o                         
   6   0  14        119.01        144.05         6.17 o                         
  -6   1  14         10.41          7.15         0.99 o                         
  -5   1  14         59.22         61.64         1.75 o                         
  -4   1  14         13.21         12.45         0.98 o                         
  -3   1  14        148.19        139.09         2.41 o                         
  -2   1  14         73.77         66.33         1.83 o                         
  -1   1  14          4.90          5.06         0.67 o                         
   0   1  14         19.32         16.83         1.09 o                         
   1   1  14         77.22         87.54         1.87 o                         
   2   1  14        272.72        252.02         3.26 o                         
   3   1  14        163.90        177.03         2.82 o                         
   4   1  14         13.48          9.00         1.18 o                         
   5   1  14         59.91         59.43         1.87 o                         
  -6   2  14         67.97         65.64         1.61 o                         
  -5   2  14         80.76         76.93         2.05 o                         
  -4   2  14         42.63         43.34         1.66 o                         
  -3   2  14         22.21         24.21         1.42 o                         
  -2   2  14        363.54        376.62         4.67 o                         
  -1   2  14          8.76          7.26         0.86 o                         
   0   2  14         32.87         31.08         1.25 o                         
   1   2  14        216.93        210.61         2.97 o                         
   2   2  14         48.06         45.94         1.73 o                         
   3   2  14          4.04          6.12         1.06 o                         
   4   2  14        154.39        146.96         3.30 o                         
   5   2  14          4.21          4.94         1.23 o                         
  -6   3  14         15.76         15.87         1.40 o                         
  -5   3  14          3.66          2.80         0.72 o                         
  -4   3  14          0.14          0.19         0.88 o                         
  -3   3  14         56.98         70.25         2.16 o                         
  -2   3  14         67.84         72.88         2.10 o                         
  -1   3  14          7.22          5.51         0.97 o                         
   0   3  14          5.85          5.61         0.86 o                         
   1   3  14         11.01         13.96         1.09 o                         
   2   3  14         28.84         32.15         1.50 o                         
   3   3  14         22.52         16.29         1.44 o                         
   4   3  14         73.25         66.12         2.46 o                         
   5   3  14         83.26         87.76         4.15 o                         
  -5   4  14          7.65          7.58         0.75 o                         
  -4   4  14          8.31          7.11         1.02 o                         
  -3   4  14        170.67        165.07         3.02 o                         
  -2   4  14          1.23          1.17         0.92 o                         
  -1   4  14         41.51         39.42         1.71 o                         
   0   4  14         60.22         52.75         2.13 o                         
   1   4  14         78.75         80.40         2.27 o                         
   2   4  14        136.51        129.61         2.79 o                         
   3   4  14          5.84          7.48         1.56 o                         
   4   4  14         21.32         21.77         2.20 o                         
  -4   5  14          1.20          1.64         1.62 o                         
  -3   5  14          0.14          1.81         0.86 o                         
  -2   5  14         44.36         46.29         1.89 o                         
  -1   5  14          0.93          0.40         0.87 o                         
   0   5  14         39.11         38.44         1.43 o                         
   1   5  14         30.67         30.44         1.43 o                         
   2   5  14          9.33          8.23         1.16 o                         
   3   5  14         20.07         20.34         1.55 o                         
  -5   0  15          0.25          2.36         1.21 o                         
  -3   0  15         19.90         12.27         1.72 o                         
  -1   0  15        368.76        426.11         4.81 o                         
   1   0  15         91.20         95.23         3.44 o                         
   3   0  15         52.35         59.94         3.37 o                         
   5   0  15         45.15         52.80         3.39 o                         
  -6   1  15         53.81         51.18         2.11 o                         
  -5   1  15         46.00         42.61         1.50 o                         
  -4   1  15         11.57         12.21         1.12 o                         
  -3   1  15         30.07         26.44         2.23 o                         
  -2   1  15         18.61         17.70         1.27 o                         
  -1   1  15        119.22        119.60         2.22 o                         
   0   1  15        150.79        107.66         2.34 o                         
   1   1  15         18.14         14.48         0.97 o                         
   2   1  15         39.40         39.56         1.61 o                         
   3   1  15         61.94         65.33         1.98 o                         
   4   1  15         72.67         75.89         2.19 o                         
   5   1  15          0.16          1.97         0.79 o                         
  -6   2  15         64.53         58.86         1.62 o                         
  -5   2  15         51.65         51.87         1.54 o                         
  -4   2  15         14.62         13.90         1.22 o                         
  -3   2  15        258.07        287.60         4.12 o                         
  -2   2  15        230.80        234.64         3.49 o                         
  -1   2  15        209.21        209.81         3.02 o                         
   0   2  15         87.29         82.25         2.07 o                         
   1   2  15        104.33        106.50         2.25 o                         
   2   2  15         28.21         26.14         1.45 o                         
   3   2  15        259.47        266.04         4.16 o                         
   4   2  15          3.72          7.17         1.30 o                         
   5   2  15          0.13         -0.98         1.09 o                         
  -5   3  15         26.69         28.47         1.33 o                         
  -4   3  15         49.06         49.09         1.75 o                         
  -3   3  15          0.11         -0.61         0.90 o                         
  -2   3  15        116.96        117.94         2.72 o                         
  -1   3  15         21.20         25.02         1.48 o                         
   0   3  15          0.45         -0.42         0.69 o                         
   1   3  15         18.69         18.36         1.22 o                         
   2   3  15          1.49          1.74         0.92 o                         
   3   3  15        321.89        334.74         4.87 o                         
   4   3  15        103.92        107.60         2.82 o                         
  -5   4  15          1.77          2.00         0.93 o                         
  -4   4  15        179.80        178.23         2.78 o                         
  -3   4  15         23.85         24.58         1.43 o                         
  -2   4  15         50.51         47.20         2.26 o                         
  -1   4  15         56.71         58.00         2.57 o                         
   0   4  15        172.29        177.99         3.21 o                         
   1   4  15          0.02          0.27         0.99 o                         
   2   4  15          8.50          9.71         1.24 o                         
   3   4  15          0.93          2.15         1.21 o                         
   4   4  15         22.57         22.40         1.77 o                         
  -3   5  15          1.24         -0.17         0.78 o                         
  -2   5  15          1.10          0.97         0.70 o                         
  -1   5  15         33.32         34.98         1.61 o                         
   0   5  15          8.76          9.01         0.81 o                         
   1   5  15          3.08          4.24         0.71 o                         
   2   5  15          0.10         -0.29         0.87 o                         
  -6   0  16         13.49         18.94         2.38 o                         
  -4   0  16        227.59        229.49         5.23 o                         
  -2   0  16        246.91        234.17         4.77 o                         
   0   0  16          1.38          1.05         0.82 o                         
   2   0  16        148.04        143.62         4.08 o                         
   4   0  16         57.68         52.99         3.08 o                         
  -6   1  16         11.78         10.24         1.08 o                         
  -5   1  16          5.12          3.29         0.91 o                         
  -4   1  16          2.35          1.63         0.95 o                         
  -3   1  16        144.42        150.04         3.10 o                         
  -2   1  16        168.30        171.07         3.23 o                         
  -1   1  16        206.80        218.30         3.06 o                         
   0   1  16         27.47         28.90         1.36 o                         
   1   1  16        220.58        235.68         3.66 o                         
   2   1  16        101.12        101.18         2.49 o                         
   3   1  16         35.28         32.84         1.60 o                         
   4   1  16          0.26          0.45         0.92 o                         
   5   1  16         40.49         44.85         3.37 o                         
  -6   2  16         12.38         12.30         1.22 o                         
  -5   2  16         12.42         10.44         0.92 o                         
  -4   2  16         27.74         27.99         1.65 o                         
  -3   2  16        229.60        250.91         3.92 o                         
  -2   2  16         80.61         85.96         2.27 o                         
  -1   2  16         23.42         23.58         1.31 o                         
   0   2  16         69.34         62.29         1.89 o                         
   1   2  16         71.65         55.94         1.77 o                         
   2   2  16         41.35         33.23         1.58 o                         
   3   2  16          9.39          9.99         1.22 o                         
   4   2  16         50.35         58.91         2.97 o                         
   5   2  16         14.08         13.00         1.88 o                         
  -5   3  16          3.22          2.84         0.91 o                         
  -4   3  16          1.41          1.41         1.05 o                         
  -3   3  16          3.62          1.77         0.86 o                         
  -2   3  16         47.41         52.87         1.88 o                         
  -1   3  16         75.24         84.68         2.21 o                         
   0   3  16          0.18          0.44         0.86 o                         
   1   3  16          1.39          1.55         0.66 o                         
   2   3  16          0.77         -0.76         0.95 o                         
   3   3  16         21.41         21.65         1.66 o                         
   4   3  16         61.11         61.82         2.05 o                         
  -4   4  16        143.04        139.34         2.66 o                         
  -3   4  16         15.43         16.52         1.11 o                         
  -2   4  16         32.07         31.53         1.56 o                         
  -1   4  16        107.09        111.30         3.05 o                         
   0   4  16         25.88         24.72         1.43 o                         
   1   4  16         73.30         78.46         2.34 o                         
   2   4  16          3.23          0.39         1.01 o                         
   3   4  16         54.56         55.39         2.28 o                         
  -3   5  16          0.41         -0.98         0.98 o                         
  -2   5  16         17.81         18.11         1.16 o                         
  -1   5  16          3.40          3.40         0.84 o                         
   0   5  16        147.86        153.24         2.43 o                         
   1   5  16          0.51         -0.36         0.74 o                         
   2   5  16         26.52         30.45         1.81 o                         
  -5   0  17         44.53         50.18         3.00 o                         
  -3   0  17         37.83         37.72         2.34 o                         
  -1   0  17         63.00         50.40         2.43 o                         
   1   0  17        233.38        239.24         5.10 o                         
   3   0  17         88.40         89.68         4.02 o                         
   5   0  17          5.90          5.85         1.19 o                         
  -6   1  17         45.25         46.02         2.34 o                         
  -5   1  17          0.43          0.31         0.78 o                         
  -4   1  17         32.75         36.50         1.92 o                         
  -3   1  17          4.71          7.67         1.32 o                         
  -2   1  17        311.60        340.87         4.09 o                         
  -1   1  17          1.23          2.85         0.78 o                         
   0   1  17         51.53         37.20         1.57 o                         
   1   1  17        268.54        263.87         3.72 o                         
   2   1  17        469.51        497.81         5.22 o                         
   3   1  17          1.17          1.44         0.92 o                         
   4   1  17         93.15         92.33         3.18 o                         
   5   1  17         14.71         13.30         2.43 o                         
  -5   2  17         20.27         18.09         1.02 o                         
  -4   2  17         19.39         18.38         1.33 o                         
  -3   2  17         71.43         65.48         2.08 o                         
  -2   2  17        124.25        125.59         2.88 o                         
  -1   2  17         19.74         21.85         1.42 o                         
   0   2  17         70.08         60.12         1.96 o                         
   1   2  17          5.01          0.18         0.65 o                         
   2   2  17         51.90         50.40         2.06 o                         
   3   2  17         31.70         34.87         1.99 o                         
   4   2  17          1.05          0.35         0.98 o                         
  -5   3  17         14.75         16.85         1.15 o                         
  -4   3  17          0.08          0.31         0.83 o                         
  -3   3  17          0.25         -0.86         0.86 o                         
  -2   3  17        108.44        107.84         2.49 o                         
  -1   3  17          2.74          2.10         1.11 o                         
   0   3  17         13.13         11.07         1.06 o                         
   1   3  17         23.66         13.30         1.21 o                         
   2   3  17         81.01         76.61         2.34 o                         
   3   3  17         30.71         29.95         1.55 o                         
   4   3  17         48.84         45.95         2.24 o                         
  -4   4  17          0.07          0.99         0.76 o                         
  -3   4  17          9.21         11.17         1.02 o                         
  -2   4  17         86.49         85.09         2.31 o                         
  -1   4  17        125.38        130.46         3.11 o                         
   0   4  17          4.91          4.02         1.36 o                         
   1   4  17         17.12         14.19         1.19 o                         
   2   4  17        105.90        108.91         3.16 o                         
   3   4  17          2.98          0.97         0.87 o                         
  -2   5  17          6.43          5.14         0.85 o                         
  -1   5  17        118.69        120.43         3.60 o                         
   0   5  17          5.74          6.59         0.82 o                         
   1   5  17         25.35         28.59         2.25 o                         
  -6   0  18          0.10         -1.43         1.81 o                         
  -4   0  18         15.00         15.46         1.89 o                         
  -2   0  18          0.22         -0.21         1.30 o                         
   0   0  18         89.61         85.94         2.96 o                         
   2   0  18        666.28        709.72         8.88 o                         
   4   0  18         51.40         52.83         3.65 o                         
  -5   1  18          1.30          1.92         0.92 o                         
  -4   1  18          0.11          0.67         1.14 o                         
  -3   1  18        289.15        320.64         4.44 o                         
  -2   1  18          2.05          3.68         0.82 o                         
  -1   1  18        115.77        119.28         2.57 o                         
   0   1  18          3.93          4.08         0.82 o                         
   1   1  18        630.20        668.62         6.01 o                         
   2   1  18        162.10        167.08         3.17 o                         
   3   1  18        110.03        113.14         2.96 o                         
   4   1  18         16.94         16.77         1.58 o                         
  -5   2  18          7.66          5.32         0.72 o                         
  -4   2  18         47.36         48.66         1.81 o                         
  -3   2  18        108.79        114.53         3.04 o                         
  -2   2  18         33.84         39.08         2.00 o                         
  -1   2  18         27.82         31.60         1.95 o                         
   0   2  18          2.22          4.92         1.11 o                         
   1   2  18        119.55        113.30         2.76 o                         
   2   2  18         25.50         23.89         1.59 o                         
   3   2  18          1.40          2.79         1.10 o                         
   4   2  18        149.22        170.31         4.22 o                         
  -5   3  18          0.83          1.70         0.87 o                         
  -4   3  18         29.52         28.45         1.36 o                         
  -3   3  18         22.67         23.26         1.45 o                         
  -2   3  18          7.28          5.85         1.08 o                         
  -1   3  18          8.00         12.68         1.38 o                         
   0   3  18        134.85        133.45         2.81 o                         
   1   3  18        113.20        107.72         2.32 o                         
   2   3  18         61.80         63.58         2.21 o                         
   3   3  18         50.72         48.34         3.19 o                         
  -4   4  18          4.45          4.01         1.17 o                         
  -3   4  18         17.78         21.11         1.11 o                         
  -2   4  18         11.97         11.53         1.14 o                         
  -1   4  18          5.97          2.62         1.03 o                         
   0   4  18         10.10          9.44         1.30 o                         
   1   4  18         30.37         30.78         1.42 o                         
   2   4  18         55.78         56.36         2.14 o                         
  -1   5  18          0.41          1.48         1.08 o                         
   0   5  18         48.61         50.28         2.28 o                         
  -5   0  19          6.08          6.25         1.44 o                         
  -3   0  19         33.62         35.85         2.60 o                         
  -1   0  19         63.93         59.13         3.92 o                         
   1   0  19          2.84          0.75         1.39 o                         
   3   0  19         63.15         61.74         3.26 o                         
  -5   1  19         32.22         29.40         1.36 o                         
  -4   1  19        123.87        129.40         2.73 o                         
  -3   1  19        173.67        182.96         3.19 o                         
  -2   1  19        170.28        188.89         2.99 o                         
  -1   1  19          0.38          0.00         0.72 o                         
   0   1  19         84.12         76.47         2.18 o                         
   1   1  19         91.01         87.22         2.35 o                         
   2   1  19        132.46        140.71         2.82 o                         
   3   1  19          0.81         -0.62         1.15 o                         
   4   1  19         26.35         29.81         1.80 o                         
  -5   2  19          3.59          5.40         0.96 o                         
  -4   2  19          7.14          6.61         0.96 o                         
  -3   2  19        106.40        112.31         2.90 o                         
  -2   2  19          5.42          3.98         1.24 o                         
  -1   2  19         28.15         21.54         1.68 o                         
   0   2  19         61.61         61.65         2.37 o                         
   1   2  19          7.73          9.16         1.43 o                         
   2   2  19         53.73         57.27         2.08 o                         
   3   2  19         94.77         96.04         4.00 o                         
   4   2  19         43.54         49.25         4.82 o                         
  -4   3  19          1.50          2.69         0.73 o                         
  -3   3  19          2.19         -0.45         0.65 o                         
  -2   3  19         59.21         64.88         2.17 o                         
  -1   3  19         82.62         81.46         2.39 o                         
   0   3  19          9.17         10.03         1.07 o                         
   1   3  19         33.75         34.00         1.59 o                         
   2   3  19         87.31         83.60         2.35 o                         
   3   3  19         28.79         31.96         1.86 o                         
  -3   4  19          0.07          0.49         1.15 o                         
  -2   4  19         11.96         13.93         1.02 o                         
  -1   4  19         27.98         31.83         1.72 o                         
   0   4  19         13.36         16.12         1.35 o                         
   1   4  19          0.29         -0.71         0.71 o                         
   2   4  19        130.83        138.69         4.34 o                         
  -4   0  20        187.05        197.31         4.52 o                         
  -2   0  20         17.62         14.37         1.97 o                         
   0   0  20        212.52        212.98         7.27 o                         
   2   0  20         33.54         31.33         2.71 o                         
   4   0  20         51.68         57.62         3.11 o                         
  -5   1  20         31.21         30.26         1.27 o                         
  -4   1  20        164.07        181.71         3.04 o                         
  -3   1  20          4.42          3.43         0.81 o                         
  -2   1  20          2.46          1.66         0.95 o                         
  -1   1  20         20.44         16.93         1.23 o                         
   0   1  20         50.92         40.12         1.58 o                         
   1   1  20        103.33        105.22         2.71 o                         
   2   1  20         14.16         12.54         1.15 o                         
   3   1  20         34.36         38.57         1.96 o                         
   4   1  20          0.66          1.58         1.20 o                         
  -4   2  20          0.16          0.53         0.58 o                         
  -3   2  20          0.04         -0.51         0.94 o                         
  -2   2  20        105.75        109.70         3.05 o                         
  -1   2  20         10.35         12.51         1.52 o                         
   0   2  20          0.70          1.43         1.07 o                         
   1   2  20         38.25         42.55         2.03 o                         
   2   2  20          2.91          3.10         1.02 o                         
   3   2  20         34.44         37.54         1.71 o                         
  -4   3  20          0.41          0.59         0.61 o                         
  -3   3  20          0.89         -0.69         0.69 o                         
  -2   3  20          3.91          2.17         1.32 o                         
  -1   3  20          1.42          2.42         1.12 o                         
   0   3  20         10.04         10.76         1.24 o                         
   1   3  20         37.34         29.30         1.64 o                         
   2   3  20         18.68         14.60         1.26 o                         
  -2   4  20         11.19          9.90         1.37 o                         
  -1   4  20         35.82         41.04         1.74 o                         
   0   4  20          9.18          6.59         0.92 o                         
   1   4  20         38.98         43.57         2.56 o                         
  -5   0  21         40.93         40.58         2.08 o                         
  -3   0  21         46.07         45.36         2.59 o                         
  -1   0  21         26.34         21.13         1.90 o                         
   1   0  21          7.30          5.89         2.08 o                         
   3   0  21        116.09        109.52         3.64 o                         
  -5   1  21          2.44         -0.74         0.98 o                         
  -4   1  21          4.14          2.40         0.88 o                         
  -3   1  21          0.93          1.66         0.89 o                         
  -2   1  21         23.52         23.14         1.31 o                         
  -1   1  21         47.61         46.33         1.63 o                         
   0   1  21         23.22         24.37         1.85 o                         
   1   1  21         66.26         71.71         2.22 o                         
   2   1  21          0.94         -1.11         1.11 o                         
   3   1  21          7.20          6.70         1.06 o                         
  -4   2  21          0.13          0.52         0.97 o                         
  -3   2  21        162.43        172.37         3.36 o                         
  -2   2  21          1.49          1.38         1.23 o                         
  -1   2  21         21.93         24.00         1.67 o                         
   0   2  21         16.14         15.05         1.40 o                         
   1   2  21        423.64        441.38         5.29 o                         
   2   2  21         12.86         12.68         1.17 o                         
   3   2  21         40.27         40.24         2.16 o                         
  -3   3  21         45.48         48.27         1.89 o                         
  -2   3  21         10.47         13.23         1.17 o                         
  -1   3  21          8.61         12.52         1.22 o                         
   0   3  21          1.08          1.95         1.02 o                         
   1   3  21        102.53        100.31         2.36 o                         
   2   3  21          6.57          7.45         1.94 o                         
  -1   4  21         25.87         25.76         1.86 o                         
   0   4  21         13.16         16.62         1.43 o                         
  -4   0  22        340.05        355.30         6.56 o                         
  -2   0  22         47.02         45.74         2.44 o                         
   0   0  22         33.30         34.63         2.58 o                         
   2   0  22         30.66         30.96         2.26 o                         
  -4   1  22         31.34         30.43         1.23 o                         
  -3   1  22         22.84         18.56         1.23 o                         
  -2   1  22          0.75         -0.13         0.87 o                         
  -1   1  22          9.91          8.59         0.98 o                         
   0   1  22          9.64          7.62         0.99 o                         
   1   1  22         49.16         45.42         1.77 o                         
   2   1  22          4.82          3.66         1.00 o                         
   3   1  22        138.27        160.33         3.99 o                         
  -4   2  22         20.84         22.04         1.40 o                         
  -3   2  22          0.04          0.13         0.75 o                         
  -2   2  22         44.80         49.18         1.93 o                         
  -1   2  22         19.33         18.49         1.61 o                         
   0   2  22        568.11        577.33         9.57 o                         
   1   2  22         11.97         12.57         1.22 o                         
   2   2  22         59.50         59.04         2.39 o                         
  -3   3  22          0.10         -0.21         0.82 o                         
  -2   3  22          7.04          8.53         1.21 o                         
  -1   3  22          2.73          4.23         0.80 o                         
   0   3  22        105.79         98.49         2.23 o                         
   1   3  22          0.05         -0.39         1.02 o                         
  -3   0  23         74.97         73.89         2.63 o                         
  -1   0  23         71.90         66.88         3.93 o                         
   1   0  23        126.18        132.24         4.07 o                         
  -4   1  23         23.98         20.00         1.49 o                         
  -3   1  23          7.11          6.55         0.93 o                         
  -2   1  23         19.27         21.48         1.35 o                         
  -1   1  23         11.05          9.76         0.95 o                         
   0   1  23          6.89          5.28         0.86 o                         
   1   1  23         69.53         70.76         2.10 o                         
   2   1  23         92.68        102.03         2.86 o                         
  -3   2  23         47.04         45.83         1.90 o                         
  -2   2  23          3.91          5.20         0.85 o                         
  -1   2  23         10.94         11.44         1.13 o                         
   0   2  23         14.23         14.35         1.28 o                         
   1   2  23         53.28         51.30         1.90 o                         
  -1   3  23         39.00         41.80         2.38 o                         
   0   3  23          6.34          7.29         1.54 o                         
  -2   0  24         44.01         41.66         4.37 o                         
   0   0  24         56.47         56.39         2.71 o                         
   2   0  24         16.91         15.74         2.39 o                         
  -3   1  24         11.37         15.18         1.11 o                         
  -2   1  24          1.04          1.43         0.56 o                         
  -1   1  24         10.49          9.62         1.13 o                         
   0   1  24          3.99          3.69         1.07 o                         
   1   1  24          2.62          2.19         0.97 o                         
  -2   2  24          0.05          1.09         0.73 o                         
  -1   2  24          4.59          5.96         0.86 o                         
   0   2  24         83.80         83.36         2.53 o                         
  -1   0  25          7.71          7.01         1.13 o                         
  -2   1  25         13.44         14.58         2.41 o                         
  -1   1  25         42.70         45.92         2.33 o                         
   0   1  25         27.45         31.69         1.94 o                         
                                                                                
