# Supplementary material for: Polymorphism in a secondary phosphine
Source: Acta Crystallogr C Struct Chem. 2025 Jan 30;81(Pt 2):109–13. doi: 10.1107/S2053229625000555 (PMC11795654; doi:10.1107/S2053229625000555)
Supplement: Supplementary file 3 [file c-81-00109-kji190003_fasup3.hkl]

data_kji190003_fa                                                               
_shelx_title ' kji190003_fa in P2(1)/c'                                         
_shelx_refln_list_code          4                                               
_shelx_F_calc_maximum      223.29                                               
_exptl_crystal_F_000       648.00                                               
_reflns_d_resolution_high  0.8389                                               
                                                                                
loop_                                                                           
 _space_group_symop_operation_xyz                                               
 'x, y, z'                                                                      
 '-x, y+1/2, -z+1/2'                                                            
 '-x, -y, -z'                                                                   
 'x, -y-1/2, z-1/2'                                                             
                                                                                
_cell_length_a    12.8874                                                       
_cell_length_b     8.8455                                                       
_cell_length_c    15.4635                                                       
_cell_angle_alpha  90.000                                                       
_cell_angle_beta  104.108                                                       
_cell_angle_gamma  90.000                                                       
                                                                                
_shelx_F_squared_multiplier     1.000                                           
                                                                                
loop_                                                                           
 _refln_index_h                                                                 
 _refln_index_k                                                                 
 _refln_index_l                                                                 
 _refln_F_squared_calc                                                          
 _refln_F_squared_meas                                                          
 _refln_F_squared_sigma                                                         
 _refln_observed_status                                                         
   1   0   0       2062.51       1973.27        23.34 o                         
   2   0   0        232.42        190.40         7.77 o                         
   3   0   0      13651.09      13448.33       111.64 o                         
   4   0   0       9287.93       9098.33       107.27 o                         
   5   0   0       1018.26       1024.59        41.47 o                         
   6   0   0       2092.90       2098.05        67.23 o                         
   7   0   0        159.04        158.82        21.79 o                         
   8   0   0        126.66        117.08         6.97 o                         
   9   0   0        155.98        190.59         9.23 o                         
  10   0   0        392.52        341.24        13.06 o                         
  11   0   0          1.30          6.44         4.90 o                         
  12   0   0        163.92        155.49        16.60 o                         
  13   0   0          2.49         -0.57         4.30 o                         
  14   0   0         47.39         41.13         4.36 o                         
   1   1   0       3192.63       3350.17        27.65 o                         
   2   1   0        955.67        919.54        20.02 o                         
   3   1   0      11877.49      11871.58        72.56 o                         
   4   1   0       4336.87       4482.25        43.28 o                         
   5   1   0        459.10        423.06        19.39 o                         
   6   1   0       1193.14       1390.04        38.46 o                         
   7   1   0         81.82         76.44         5.16 o                         
   8   1   0          3.79          3.28         2.30 o                         
   9   1   0        250.96        238.47         7.24 o                         
  10   1   0          0.70          1.68         2.94 o                         
  11   1   0         67.09         57.97         5.18 o                         
  12   1   0          0.16          1.28         3.55 o                         
  13   1   0         49.36         50.31         4.64 o                         
  14   1   0         60.48         64.26         3.77 o                         
   0   2   0        704.47        612.57        18.55 o                         
   1   2   0        649.08        552.84        13.75 o                         
   2   2   0       1371.85       1275.76        22.43 o                         
   3   2   0        214.72        215.05        10.58 o                         
   4   2   0       6143.58       6179.16       107.06 o                         
   5   2   0        480.51        550.84        24.31 o                         
   6   2   0       2743.49       3059.86        57.11 o                         
   7   2   0        754.59        745.58        11.68 o                         
   8   2   0          7.10          8.62         2.39 o                         
   9   2   0         18.09         28.14         4.05 o                         
  10   2   0         15.15         11.99         3.47 o                         
  11   2   0          3.33          3.77         3.44 o                         
  12   2   0         47.53         50.04         4.80 o                         
  13   2   0         91.10         94.23         5.59 o                         
  14   2   0        113.98        112.90         4.84 o                         
   1   3   0       3259.65       3244.80        39.66 o                         
   2   3   0          0.22          1.57         2.57 o                         
   3   3   0        981.19        978.32        24.37 o                         
   4   3   0        426.70        482.35        24.93 o                         
   5   3   0        113.60        138.52        19.53 o                         
   6   3   0        213.52        213.80        11.56 o                         
   7   3   0        806.92        803.82         8.92 o                         
   8   3   0        254.64        288.08         5.87 o                         
   9   3   0       1347.31       1432.04        14.39 o                         
  10   3   0          3.06          4.82         3.09 o                         
  11   3   0         13.18         13.95         3.06 o                         
  12   3   0        346.04        359.65        12.20 o                         
  13   3   0          0.87         -2.11         2.50 o                         
  14   3   0         10.28          9.14         4.38 o                         
   0   4   0          0.77         31.75         5.56 o                         
   1   4   0          0.11          2.28         3.48 o                         
   2   4   0       2706.09       2918.59        44.91 o                         
   3   4   0       1123.40       1331.85        90.25 o                         
   4   4   0          0.54        -10.69        10.69 o                         
   5   4   0        253.22        273.92         6.94 o                         
   6   4   0         40.39         43.24         3.47 o                         
   7   4   0        434.58        449.29         7.83 o                         
   8   4   0       1183.17       1244.61        14.68 o                         
   9   4   0          2.95          2.15         2.85 o                         
  10   4   0          2.19          2.14         3.06 o                         
  11   4   0        189.89        227.81        14.43 o                         
  12   4   0         34.72         26.93         7.42 o                         
  13   4   0          4.67          3.23         4.45 o                         
   1   5   0        559.23        510.07        30.17 o                         
   2   5   0       1103.10       1037.29        12.78 o                         
   3   5   0          0.24          4.32         2.41 o                         
   4   5   0          0.03         -2.10         2.40 o                         
   5   5   0        299.78        309.31         8.08 o                         
   6   5   0         80.59         85.87         5.00 o                         
   7   5   0        266.12        292.23         8.55 o                         
   8   5   0        137.73        152.26         6.57 o                         
   9   5   0        156.73        141.67         7.45 o                         
  10   5   0          0.04         -2.90         2.90 o                         
  11   5   0         29.30         15.66         6.04 o                         
  12   5   0         49.92         35.39         4.40 o                         
   0   6   0        124.82        110.88         4.52 o                         
   1   6   0        243.00        266.34         4.58 o                         
   2   6   0        273.56        264.90         5.12 o                         
   3   6   0        274.13        282.30         8.33 o                         
   4   6   0         89.67         66.45         4.84 o                         
   5   6   0        661.00        692.07        13.26 o                         
   6   6   0        335.76        347.89         9.88 o                         
   7   6   0          1.16         -1.82         3.47 o                         
   8   6   0          2.82          2.21         3.71 o                         
   9   6   0        184.43        185.96         8.29 o                         
  10   6   0          0.01          0.68         2.85 o                         
  11   6   0          1.03          6.21         5.32 o                         
   1   7   0        887.23        861.83         9.30 o                         
   2   7   0        591.80        631.49         9.18 o                         
   3   7   0       1074.27       1058.75        16.58 o                         
   4   7   0        332.88        311.44         9.63 o                         
   5   7   0         27.24         36.66         4.77 o                         
   6   7   0        129.02        126.39         6.77 o                         
   7   7   0          9.65          9.11         3.72 o                         
   8   7   0          0.01          0.36         3.58 o                         
   9   7   0        104.35         92.81         5.93 o                         
  10   7   0          0.44         -1.22         2.82 o                         
  11   7   0         13.94         18.66         4.80 o                         
   0   8   0         27.47         26.02         3.67 o                         
   1   8   0          0.03         -0.19         2.29 o                         
   2   8   0          0.80         -1.45         2.96 o                         
   3   8   0          0.80         -0.10         3.57 o                         
   4   8   0         86.13         75.86         5.77 o                         
   5   8   0         19.81          9.98         3.65 o                         
   6   8   0         14.26         15.15         4.32 o                         
   7   8   0          2.07          0.98         3.27 o                         
   8   8   0          0.39         -1.33         2.92 o                         
   9   8   0          8.81         10.72         2.73 o                         
   1   9   0         63.80         64.06         4.49 o                         
   2   9   0         50.31         44.10         4.97 o                         
   3   9   0         26.68         23.50         3.88 o                         
   4   9   0          0.57          2.38         3.24 o                         
   5   9   0         16.27         17.65         3.58 o                         
   6   9   0          5.07          3.54         2.78 o                         
   7   9   0         17.66         15.75         3.05 o                         
   0  10   0         10.29         10.61         3.53 o                         
   1  10   0          9.80         19.04         4.14 o                         
   2  10   0         43.02         50.15         3.85 o                         
   3  10   0         20.40         30.10         3.21 o                         
   4  10   0         45.26         38.45         4.85 o                         
 -14   1   1         85.85         76.73         4.38 o                         
 -13   1   1        162.12        175.83         7.32 o                         
 -12   1   1         24.92         16.18         4.06 o                         
 -11   1   1         80.35         64.65         5.45 o                         
 -10   1   1          2.40          2.00         3.02 o                         
  -9   1   1         35.83         34.29         4.09 o                         
  -8   1   1          8.22          2.85         2.22 o                         
  -7   1   1        395.05        503.50        26.28 o                         
  -6   1   1       1271.80       1333.14        29.93 o                         
  -5   1   1        493.21        432.08        19.19 o                         
  -4   1   1       3108.08       3118.86        77.10 o                         
  -3   1   1        497.76        445.31        14.83 o                         
  -2   1   1        941.58        907.76        17.75 o                         
  -1   1   1       6942.79       6947.37        39.22 o                         
   0   1   1       3948.16       3931.30        43.27 o                         
   1   1   1         71.47         86.53         9.58 o                         
   2   1   1       9678.17       9809.66        59.63 o                         
   3   1   1      12416.53      12364.06       191.92 o                         
   4   1   1          4.28          9.01         4.30 o                         
   5   1   1         28.43         14.56         6.33 o                         
   6   1   1       1252.76       1458.29        40.18 o                         
   7   1   1        461.27        423.00         8.08 o                         
   8   1   1        162.26        129.62         5.21 o                         
   9   1   1          2.58         -0.91         2.66 o                         
  10   1   1        157.78        135.66         6.44 o                         
  11   1   1          1.87          1.25         3.56 o                         
  12   1   1         17.56         17.95         3.82 o                         
  13   1   1          3.61          1.68         2.35 o                         
  14   1   1          2.68          0.55         3.54 o                         
 -14   2   1          2.82          1.06         3.11 o                         
 -13   2   1          0.69         -0.02         3.12 o                         
 -12   2   1         32.91         23.22         4.21 o                         
 -11   2   1        420.85        433.59        11.10 o                         
 -10   2   1         73.90         75.61         5.18 o                         
  -9   2   1         67.42         66.78         4.54 o                         
  -8   2   1         50.17         65.06         3.15 o                         
  -7   2   1         39.70         44.69         3.40 o                         
  -6   2   1         69.82         45.79         6.61 o                         
  -5   2   1        155.57        122.23        15.72 o                         
  -4   2   1         92.32        140.14        10.49 o                         
  -3   2   1       1378.57       1414.80        27.78 o                         
  -2   2   1         48.17         61.33         5.73 o                         
  -1   2   1        144.34        116.63         6.85 o                         
   0   2   1        882.04        760.31        13.25 o                         
   1   2   1         35.72         37.53         3.68 o                         
   2   2   1        249.43        306.03         6.99 o                         
   3   2   1       4954.92       5200.79        39.57 o                         
   4   2   1        187.09        225.04         9.38 o                         
   5   2   1       1228.60       1264.81        32.68 o                         
   6   2   1       1987.78       2065.60        47.19 o                         
   7   2   1        578.56        590.14         8.86 o                         
   8   2   1        484.52        458.42         8.41 o                         
   9   2   1        103.84         84.65         5.00 o                         
  10   2   1       1021.38       1004.58        13.68 o                         
  11   2   1          9.34          9.83         3.40 o                         
  12   2   1        105.29         99.58         5.80 o                         
  13   2   1        141.10        120.47         5.63 o                         
  14   2   1          9.46          1.08         3.43 o                         
 -14   3   1         42.42         31.67         3.13 o                         
 -13   3   1        108.88        106.07         5.91 o                         
 -12   3   1        118.07        108.85         5.80 o                         
 -11   3   1        114.13         94.63         5.58 o                         
 -10   3   1        367.79        399.24         8.18 o                         
  -9   3   1        243.79        218.94         5.89 o                         
  -8   3   1        182.31        169.61         4.27 o                         
  -7   3   1        188.12        158.74         3.91 o                         
  -6   3   1         46.71         48.75         6.41 o                         
  -5   3   1        779.05        968.08        30.41 o                         
  -4   3   1       1136.23       1177.87        30.39 o                         
  -3   3   1         36.64         26.05         8.63 o                         
  -2   3   1       4095.30       4072.99        47.80 o                         
  -1   3   1          0.07          0.94         2.57 o                         
   0   3   1        807.09        794.98        30.40 o                         
   1   3   1          0.11          2.53         2.11 o                         
   2   3   1          6.94          5.33         2.61 o                         
   3   3   1        470.53        457.83        15.10 o                         
   4   3   1        193.41        182.85        22.12 o                         
   5   3   1        445.25        512.31        38.07 o                         
   6   3   1        574.18        588.77        13.76 o                         
   7   3   1         24.69         26.77         2.23 o                         
   8   3   1        405.29        351.19         7.68 o                         
   9   3   1        770.16        783.06        11.74 o                         
  10   3   1          9.83         10.65         2.78 o                         
  11   3   1        167.15        146.63         7.68 o                         
  12   3   1          3.70         -1.54         2.80 o                         
  13   3   1          7.68          6.86         2.83 o                         
  14   3   1        287.97        235.54        12.15 o                         
 -13   4   1         62.17         53.93         7.67 o                         
 -12   4   1        267.66        293.72        15.89 o                         
 -11   4   1        218.48        242.03        15.70 o                         
 -10   4   1        336.27        357.05        10.92 o                         
  -9   4   1        331.94        352.44         8.42 o                         
  -8   4   1        384.66        413.61         8.69 o                         
  -7   4   1        707.69        677.37         9.62 o                         
  -6   4   1          6.87          2.33         1.90 o                         
  -5   4   1       1369.59       1434.29        13.74 o                         
  -4   4   1       1396.13       1434.87        99.36 o                         
  -3   4   1          1.92         10.53         5.59 o                         
  -2   4   1        850.83       1132.52        43.02 o                         
  -1   4   1       1927.09       2083.41        36.64 o                         
   0   4   1       1039.92       1102.04        35.23 o                         
   1   4   1         92.97         35.24         5.43 o                         
   2   4   1         92.49         74.56        14.17 o                         
   3   4   1          7.36          7.69         9.91 o                         
   4   4   1        239.62        280.81        19.52 o                         
   5   4   1        515.60        507.44         9.33 o                         
   6   4   1         33.72         39.87         3.08 o                         
   7   4   1        799.14        804.82        11.49 o                         
   8   4   1        315.23        326.31         9.86 o                         
   9   4   1        116.18        102.00         6.29 o                         
  10   4   1        122.35         83.06        10.59 o                         
  11   4   1        627.92        601.36        16.99 o                         
  12   4   1        299.21        305.32        11.18 o                         
  13   4   1          0.86         -0.35         4.23 o                         
 -12   5   1          6.64         -4.21        14.43 o                         
 -11   5   1         26.99         28.34         4.00 o                         
 -10   5   1        191.08        187.19         6.91 o                         
  -9   5   1        146.74        161.01         6.81 o                         
  -8   5   1       1022.94       1098.76        14.19 o                         
  -7   5   1        467.49        464.37        10.55 o                         
  -6   5   1       2150.37       2188.51        21.35 o                         
  -5   5   1         36.76         32.17         3.51 o                         
  -4   5   1       1235.44       1168.84        14.61 o                         
  -3   5   1        196.20        225.92         6.48 o                         
  -2   5   1         10.27          6.00         1.94 o                         
  -1   5   1        631.79        670.66        28.04 o                         
   0   5   1        210.75        157.69        10.53 o                         
   1   5   1        284.19        294.75         7.82 o                         
   2   5   1        283.83        234.00         6.39 o                         
   3   5   1          6.96          6.22         2.09 o                         
   4   5   1        204.05        166.60         5.26 o                         
   5   5   1         77.63         61.71         3.74 o                         
   6   5   1        857.42        891.19        13.90 o                         
   7   5   1        250.68        235.48         6.83 o                         
   8   5   1        207.00        211.41         7.60 o                         
   9   5   1        199.92        225.52         8.10 o                         
  10   5   1        259.46        264.28        15.58 o                         
  11   5   1         79.90         80.93         6.80 o                         
  12   5   1        112.16        101.90         6.31 o                         
 -12   6   1          1.45         -1.85         3.62 o                         
 -11   6   1        156.06        186.12         8.69 o                         
 -10   6   1          0.06         -3.42         3.42 o                         
  -9   6   1         93.50         87.08         7.63 o                         
  -8   6   1        432.19        432.85        10.87 o                         
  -7   6   1         20.89         19.58         3.88 o                         
  -6   6   1        101.16        100.62         5.95 o                         
  -5   6   1        734.04        749.98        13.77 o                         
  -4   6   1        332.02        349.30         9.39 o                         
  -3   6   1       1317.16       1286.23        13.25 o                         
  -2   6   1         12.62         14.73         1.99 o                         
  -1   6   1        141.11        125.24         3.57 o                         
   0   6   1        111.39        116.64         3.20 o                         
   1   6   1       1194.52       1165.21         9.79 o                         
   2   6   1         44.78         43.51         3.01 o                         
   3   6   1         53.11         50.70         3.32 o                         
   4   6   1         13.92         14.39         2.77 o                         
   5   6   1         73.20         75.20         5.14 o                         
   6   6   1         43.84         43.18         4.76 o                         
   7   6   1        502.75        516.49        13.76 o                         
   8   6   1          3.37          5.00         3.78 o                         
   9   6   1        184.21        201.30         8.33 o                         
  10   6   1         50.21         50.43         4.31 o                         
  11   6   1         70.43         75.51         8.62 o                         
 -11   7   1         76.06         96.74         8.19 o                         
 -10   7   1        232.80        263.58        11.09 o                         
  -9   7   1         14.97         10.70         3.48 o                         
  -8   7   1        244.80        283.55        10.26 o                         
  -7   7   1          8.81          9.12         3.55 o                         
  -6   7   1          3.37          1.61         3.81 o                         
  -5   7   1        222.74        247.43         8.84 o                         
  -4   7   1         24.30         19.09         4.20 o                         
  -3   7   1          0.01         -1.84         2.50 o                         
  -2   7   1       2189.69       2279.79        17.60 o                         
  -1   7   1         84.87         72.52         3.50 o                         
   0   7   1         91.22        101.27         3.67 o                         
   1   7   1        364.66        369.01         6.26 o                         
   2   7   1        377.62        389.01         8.14 o                         
   3   7   1          1.92         -1.74         2.37 o                         
   4   7   1        370.57        356.44        10.17 o                         
   5   7   1          0.10          2.40         3.54 o                         
   6   7   1         38.15         44.13         4.89 o                         
   7   7   1        136.25        133.31         7.56 o                         
   8   7   1        113.50        118.42         6.82 o                         
   9   7   1         14.62          1.69         3.04 o                         
  10   7   1         43.91         48.58         3.37 o                         
  -9   8   1         31.57         45.52         4.32 o                         
  -8   8   1          1.38          1.67         2.90 o                         
  -7   8   1        319.70        381.11        11.33 o                         
  -6   8   1          0.18          1.30         3.39 o                         
  -5   8   1        222.10        195.42         7.84 o                         
  -4   8   1         33.20         21.44         4.01 o                         
  -3   8   1         82.31         82.15         5.72 o                         
  -2   8   1         66.85         82.16         4.40 o                         
  -1   8   1         64.71         63.59         3.48 o                         
   0   8   1         23.46         20.25         2.59 o                         
   1   8   1        452.32        487.79         9.21 o                         
   2   8   1         23.46         24.83         3.58 o                         
   3   8   1        219.95        213.62         8.21 o                         
   4   8   1         59.52         72.80         5.49 o                         
   5   8   1        141.49        146.20         7.93 o                         
   6   8   1          0.69          0.73         3.55 o                         
   7   8   1         66.52         69.92         5.47 o                         
   8   8   1         43.92         53.75         4.60 o                         
   9   8   1         14.59         20.36         2.60 o                         
  -7   9   1         12.94         21.94         3.77 o                         
  -6   9   1         40.80         40.83         4.13 o                         
  -5   9   1          2.64          1.54         3.05 o                         
  -4   9   1        146.24        154.16         6.50 o                         
  -3   9   1          8.77          6.21         2.84 o                         
  -2   9   1         85.67         91.52         5.32 o                         
  -1   9   1         10.96          8.99         2.74 o                         
   0   9   1         65.28         59.67         3.27 o                         
   1   9   1          2.06          0.70         2.84 o                         
   2   9   1         80.42         77.45         4.82 o                         
   3   9   1          7.16          4.73         4.00 o                         
   4   9   1        170.57        189.55         8.08 o                         
   5   9   1          0.04         -2.16         3.64 o                         
   6   9   1          1.48          2.20         3.87 o                         
   7   9   1        103.95        126.57         5.58 o                         
  -4  10   1          2.27         -3.98         3.98 o                         
  -3  10   1         21.71         21.34         3.01 o                         
  -2  10   1         10.36          9.41         4.47 o                         
  -1  10   1         87.02         85.83         8.15 o                         
   0  10   1          6.94         14.54         2.55 o                         
   1  10   1         22.35         24.57         2.96 o                         
   2  10   1          1.07         -2.39         2.39 o                         
   3  10   1         24.48         31.21         3.28 o                         
   4  10   1          8.39         11.94         2.43 o                         
 -15   0   2         44.54         43.23         4.55 o                         
 -14   0   2         58.32         60.14         6.57 o                         
 -13   0   2        311.67        354.84        20.59 o                         
 -12   0   2       1003.57       1135.34        25.37 o                         
 -11   0   2         75.91         68.02         8.00 o                         
 -10   0   2       1014.33        946.83        21.68 o                         
  -9   0   2        818.71        871.88        18.21 o                         
  -8   0   2        465.50        373.22        11.33 o                         
  -7   0   2        249.60        307.11        29.79 o                         
  -6   0   2          1.76          5.30         6.85 o                         
  -5   0   2        106.57         83.76        13.36 o                         
  -4   0   2       1226.24       1063.91        37.15 o                         
  -3   0   2       1039.94        935.81        30.90 o                         
  -2   0   2          7.92          5.74         4.60 o                         
  -1   0   2       6448.48       6675.87        56.29 o                         
   0   0   2       8016.14       8370.50        41.16 o                         
   1   0   2       2283.54       2275.57        36.04 o                         
   2   0   2       9065.74       9447.46        87.43 o                         
   3   0   2         32.88         68.90        10.24 o                         
   4   0   2        458.44        426.39        25.55 o                         
   5   0   2       1441.54       1644.60        55.32 o                         
   6   0   2       1491.34       1555.67        59.94 o                         
   7   0   2          0.20          3.16         3.20 o                         
   8   0   2        178.17        163.77         9.28 o                         
   9   0   2        212.14        210.44        10.08 o                         
  10   0   2        528.20        472.52        15.23 o                         
  11   0   2        162.04        150.38        10.00 o                         
  12   0   2        101.44         96.85         6.80 o                         
  13   0   2          5.90         10.22         3.25 o                         
  14   0   2         16.04          8.39         3.26 o                         
 -15   1   2        105.86        104.11         4.50 o                         
 -14   1   2         55.79         66.02         4.52 o                         
 -13   1   2        131.06        131.52         6.65 o                         
 -12   1   2          1.64         -0.63         3.90 o                         
 -11   1   2        186.40        174.03         7.71 o                         
 -10   1   2        104.62        109.30         5.59 o                         
  -9   1   2        896.60        800.17        15.58 o                         
  -8   1   2         72.96        102.25         4.55 o                         
  -7   1   2       2313.59       2210.94        43.19 o                         
  -6   1   2         82.25         45.37         9.41 o                         
  -5   1   2        170.30        238.27        14.95 o                         
  -4   1   2        493.96        559.12        19.45 o                         
  -3   1   2         12.36         10.98         3.97 o                         
  -2   1   2       3551.66       3646.90        38.07 o                         
  -1   1   2       8126.05       8279.37        48.77 o                         
   0   1   2       4433.05       4502.92        99.28 o                         
   1   1   2       1139.87       1047.84        37.98 o                         
   2   1   2       4611.09       4548.17        40.78 o                         
   3   1   2       4743.84       4889.57        58.62 o                         
   4   1   2        396.46        456.57        18.34 o                         
   5   1   2       6419.14       6758.56        78.29 o                         
   6   1   2        567.43        512.42        26.14 o                         
   7   1   2        399.33        276.01         6.80 o                         
   8   1   2        225.23        210.59         5.28 o                         
   9   1   2         69.79         47.64         4.27 o                         
  10   1   2          8.80         12.03         3.52 o                         
  11   1   2         98.08         94.62         5.96 o                         
  12   1   2         30.16         32.57         3.30 o                         
  13   1   2        182.35        164.91         6.56 o                         
  14   1   2         76.47         71.03         5.29 o                         
 -14   2   2         33.35         38.02         3.53 o                         
 -13   2   2         63.54         72.53         6.62 o                         
 -12   2   2          7.59          9.87         3.64 o                         
 -11   2   2        150.76        158.20         7.25 o                         
 -10   2   2        827.77        770.90        10.97 o                         
  -9   2   2        167.71        169.13         6.21 o                         
  -8   2   2        656.75        594.41         8.42 o                         
  -7   2   2        366.21        381.86        11.98 o                         
  -6   2   2        970.99        839.48        30.66 o                         
  -5   2   2        398.74        414.11        28.00 o                         
  -4   2   2        939.40        958.32        26.43 o                         
  -3   2   2         70.19         78.88         7.49 o                         
  -2   2   2         73.77         61.10         6.05 o                         
  -1   2   2       1249.26       1175.42        17.19 o                         
   0   2   2       1790.61       1826.20        42.23 o                         
   1   2   2        378.27        441.59        22.66 o                         
   2   2   2        784.41        395.84       154.45 o                         
   3   2   2         38.86         46.53         6.90 o                         
   4   2   2          2.24         17.37         4.67 o                         
   5   2   2        101.79         71.38         8.59 o                         
   6   2   2       2251.71       2193.22        34.82 o                         
   7   2   2         89.10         81.43         3.82 o                         
   8   2   2       2698.67       2548.95        21.37 o                         
   9   2   2          3.02          3.37         2.38 o                         
  10   2   2          4.92          3.91         2.63 o                         
  11   2   2        295.95        307.89         9.29 o                         
  12   2   2          0.29          1.33         2.22 o                         
  13   2   2        153.16        147.03         6.85 o                         
  14   2   2        235.46        216.60         8.31 o                         
 -14   3   2          8.86          5.66         1.86 o                         
 -13   3   2         35.80         34.14         5.14 o                         
 -12   3   2         30.03         27.48         3.83 o                         
 -11   3   2        232.52        253.65         6.74 o                         
 -10   3   2         40.10         43.33         3.41 o                         
  -9   3   2        241.59        223.48         5.53 o                         
  -8   3   2          1.76          1.26         1.75 o                         
  -7   3   2        529.60        496.16         7.31 o                         
  -6   3   2        232.15        244.20         8.50 o                         
  -5   3   2         19.98         43.09         8.30 o                         
  -4   3   2        142.58        176.05        13.22 o                         
  -3   3   2       1160.66       1240.37        29.79 o                         
  -2   3   2          0.63          2.56         3.33 o                         
  -1   3   2       2670.59       2701.94        29.80 o                         
   0   3   2          0.43          1.68         4.83 o                         
   1   3   2       1104.97       1024.79        44.67 o                         
   2   3   2         11.64         12.16         8.71 o                         
   3   3   2       1020.17       1322.43        52.14 o                         
   4   3   2        136.60        170.52        22.24 o                         
   5   3   2         96.78         60.34         6.74 o                         
   6   3   2        718.36        712.25         9.72 o                         
   7   3   2        828.20        798.87        12.12 o                         
   8   3   2         17.93         22.32         3.34 o                         
   9   3   2       1363.25       1410.41        20.63 o                         
  10   3   2        240.85        238.02         8.25 o                         
  11   3   2        253.85        237.64         7.07 o                         
  12   3   2        267.57        239.63         8.60 o                         
  13   3   2          0.93          2.94         3.05 o                         
 -13   4   2         17.15         17.13         3.57 o                         
 -12   4   2         28.83         40.99         7.54 o                         
 -11   4   2          7.86          7.47         3.88 o                         
 -10   4   2         36.03         46.28         4.47 o                         
  -9   4   2        154.96        155.51         6.75 o                         
  -8   4   2         64.39         63.75         3.65 o                         
  -7   4   2         60.50         67.54         3.49 o                         
  -6   4   2         84.92         76.53         3.50 o                         
  -5   4   2          4.39          6.44         2.13 o                         
  -4   4   2        372.43        368.37        19.18 o                         
  -3   4   2        276.75        314.37        16.88 o                         
  -2   4   2        836.84        859.32        25.51 o                         
  -1   4   2        468.82        588.29        32.75 o                         
   0   4   2         17.55         51.85         5.94 o                         
   1   4   2        588.99        665.25        35.40 o                         
   2   4   2          0.96          1.94         7.63 o                         
   3   4   2        760.84        767.67        43.56 o                         
   4   4   2        874.14        831.62        11.42 o                         
   5   4   2         41.94         45.92         3.13 o                         
   6   4   2        143.79        126.80         4.85 o                         
   7   4   2        173.73        163.20         6.38 o                         
   8   4   2         67.73         46.52         4.07 o                         
   9   4   2         27.32         24.35         4.49 o                         
  10   4   2        223.95        230.46         8.13 o                         
  11   4   2          3.88         12.06         4.79 o                         
  12   4   2        178.90        179.91         8.54 o                         
  13   4   2        188.91        166.10        10.56 o                         
 -12   5   2          5.53          9.34         3.34 o                         
 -11   5   2          8.85         12.93         3.30 o                         
 -10   5   2        781.41        814.70        25.05 o                         
  -9   5   2        230.35        247.50         8.21 o                         
  -8   5   2        243.83        251.15         7.80 o                         
  -7   5   2        203.61        189.21         7.03 o                         
  -6   5   2        197.35        179.51         6.04 o                         
  -5   5   2        329.17        305.47         7.52 o                         
  -4   5   2        154.83        179.21         4.50 o                         
  -3   5   2        106.36         75.97         2.93 o                         
  -2   5   2         74.77         91.93         3.06 o                         
  -1   5   2        409.80        524.75         8.17 o                         
   0   5   2         10.74         11.42         2.43 o                         
   1   5   2        432.51        390.33         6.42 o                         
   2   5   2         18.54         17.51         2.15 o                         
   3   5   2        123.59        102.76         3.87 o                         
   4   5   2         45.28         36.58         2.84 o                         
   5   5   2          4.58          6.80         2.42 o                         
   6   5   2        357.23        377.88         7.65 o                         
   7   5   2        963.79        975.38        13.44 o                         
   8   5   2        113.36         97.25         4.86 o                         
   9   5   2         28.30         23.57         3.53 o                         
  10   5   2         28.81         26.55         4.39 o                         
  11   5   2         18.52         11.05         4.76 o                         
  12   5   2         43.36         47.80         4.54 o                         
 -12   6   2          0.11         -4.48         4.48 o                         
 -11   6   2         44.33         44.87         6.34 o                         
 -10   6   2         50.24         61.61         6.51 o                         
  -9   6   2         93.19         81.98         5.42 o                         
  -8   6   2        574.63        634.75        11.43 o                         
  -7   6   2        234.66        251.93         8.69 o                         
  -6   6   2        454.28        447.00        11.10 o                         
  -5   6   2         14.20          9.84         3.27 o                         
  -4   6   2        929.02        979.41        11.99 o                         
  -3   6   2        295.58        288.70         6.63 o                         
  -2   6   2        409.28        382.38         6.87 o                         
  -1   6   2         12.61         13.21         1.84 o                         
   0   6   2        147.30        144.53         3.77 o                         
   1   6   2        186.33        179.81         4.79 o                         
   2   6   2         89.70         96.45         4.13 o                         
   3   6   2          8.93         15.12         2.47 o                         
   4   6   2         11.96          5.23         2.39 o                         
   5   6   2        122.50        107.41         5.24 o                         
   6   6   2        220.07        223.85         8.00 o                         
   7   6   2         62.09         48.99         5.59 o                         
   8   6   2          2.54         13.83         4.05 o                         
   9   6   2         30.64         22.76         3.82 o                         
  10   6   2          3.28          1.35         4.05 o                         
  11   6   2         16.80         17.70         5.68 o                         
 -11   7   2          0.87          0.49         2.38 o                         
 -10   7   2          0.01          0.08         2.70 o                         
  -9   7   2          0.65          4.60         3.40 o                         
  -8   7   2         10.10          3.28         3.37 o                         
  -7   7   2         33.24         29.58         4.32 o                         
  -6   7   2          3.01          5.14         3.67 o                         
  -5   7   2         42.48         36.95         4.60 o                         
  -4   7   2        571.69        579.78         9.89 o                         
  -3   7   2        520.69        543.23         9.62 o                         
  -2   7   2         31.00         23.26         3.03 o                         
  -1   7   2          3.27          0.33         1.97 o                         
   0   7   2        562.68        562.22         7.69 o                         
   1   7   2        103.81         93.94         4.14 o                         
   2   7   2         31.58         31.14         3.15 o                         
   3   7   2         76.59         61.69         3.95 o                         
   4   7   2          4.33          1.29         2.54 o                         
   5   7   2         16.05         10.69         4.15 o                         
   6   7   2          4.05          2.15         3.91 o                         
   7   7   2         14.71         11.79         3.88 o                         
   8   7   2         17.96         15.28         3.72 o                         
   9   7   2         32.04         22.68         3.55 o                         
  10   7   2         25.75         28.64         4.20 o                         
  -9   8   2          0.47         -1.73         2.61 o                         
  -8   8   2         18.72         18.83         4.44 o                         
  -7   8   2          1.61          2.33         3.45 o                         
  -6   8   2          9.78         -0.59         3.32 o                         
  -5   8   2        111.12         92.91         5.87 o                         
  -4   8   2        152.02        134.85         6.83 o                         
  -3   8   2        420.89        397.28         8.50 o                         
  -2   8   2          1.55          0.34         2.51 o                         
  -1   8   2         83.63         79.25         3.93 o                         
   0   8   2        209.35        215.13         7.02 o                         
   1   8   2        725.25        736.65        12.29 o                         
   2   8   2        291.01        262.41         7.59 o                         
   3   8   2          0.06          2.05         2.57 o                         
   4   8   2        100.10        100.10         7.17 o                         
   5   8   2          0.26          1.32         3.90 o                         
   6   8   2         10.20         11.49         3.81 o                         
   7   8   2          0.53         -1.00         3.25 o                         
   8   8   2          0.09         -2.38         2.38 o                         
   9   8   2          0.01         -0.81         2.52 o                         
  -8   9   2          0.72          0.84         2.71 o                         
  -7   9   2         16.20         20.64         3.20 o                         
  -6   9   2          2.07          5.73         3.37 o                         
  -5   9   2         50.72         44.37         4.03 o                         
  -4   9   2          0.47          0.24         2.87 o                         
  -3   9   2         63.33         63.57         4.56 o                         
  -2   9   2          3.32          6.11         2.25 o                         
  -1   9   2         44.04         36.72         3.03 o                         
   0   9   2         10.02         15.53         2.73 o                         
   1   9   2        132.33        135.15         6.07 o                         
   2   9   2          0.11         -4.29         4.29 o                         
   3   9   2        145.55        140.47         7.22 o                         
   4   9   2         58.92         73.71         5.37 o                         
   5   9   2          3.39          7.28         4.69 o                         
   6   9   2          3.27         -0.40         2.34 o                         
   7   9   2          0.11         -1.94         3.38 o                         
  -4  10   2        100.83        110.63         9.20 o                         
  -3  10   2         10.42          5.67         3.77 o                         
  -2  10   2         19.99         19.05         4.84 o                         
  -1  10   2          3.27         12.64         4.68 o                         
   0  10   2         11.19         10.56         2.52 o                         
   1  10   2         20.48         17.19         3.56 o                         
   2  10   2         72.59         72.24         4.35 o                         
   3  10   2          2.48          2.45         2.09 o                         
 -15   1   3         13.09         12.27         3.58 o                         
 -14   1   3         51.75         49.46         4.20 o                         
 -13   1   3         12.31          9.70         3.55 o                         
 -12   1   3        168.97        162.65         7.61 o                         
 -11   1   3         39.49         44.96         4.84 o                         
 -10   1   3        165.54        181.24         5.63 o                         
  -9   1   3         78.51         81.84         4.58 o                         
  -8   1   3          3.66         -0.68         2.22 o                         
  -7   1   3        562.52        689.36        40.95 o                         
  -6   1   3         18.11         16.59         7.96 o                         
  -5   1   3        475.32        463.45        21.23 o                         
  -4   1   3         25.67         21.74         5.96 o                         
  -3   1   3       1752.58       1631.98        30.66 o                         
  -2   1   3        550.93        474.39        14.94 o                         
  -1   1   3        281.13        313.64        10.68 o                         
   0   1   3          0.39          3.09         1.98 o                         
   1   1   3         64.91         67.56         6.27 o                         
   2   1   3        625.49        538.88        21.05 o                         
   3   1   3       1348.02       1316.64        28.31 o                         
   4   1   3       3740.24       3951.42        55.25 o                         
   5   1   3        214.49        210.44        15.56 o                         
   6   1   3         58.52         36.12         5.28 o                         
   7   1   3          1.19          4.38         1.76 o                         
   8   1   3         23.02         15.45         2.57 o                         
   9   1   3         61.45         71.00         4.28 o                         
  10   1   3        127.58        109.84         5.47 o                         
  11   1   3        150.20        130.03         5.36 o                         
  12   1   3          0.37          3.16         2.66 o                         
  13   1   3         22.57         19.44         3.06 o                         
 -15   2   3        172.46        153.41        10.02 o                         
 -14   2   3         33.46         33.46         3.51 o                         
 -13   2   3        101.74        105.13         5.84 o                         
 -12   2   3        194.08        180.08         7.59 o                         
 -11   2   3        284.41        274.36         7.09 o                         
 -10   2   3        517.83        571.04         9.37 o                         
  -9   2   3         33.09         29.07         2.77 o                         
  -8   2   3          0.95         -2.08         2.08 o                         
  -7   2   3        386.68        440.18        10.77 o                         
  -6   2   3        353.72        441.81        58.08 o                         
  -5   2   3        603.67        631.52        31.82 o                         
  -4   2   3         73.09        126.99        14.99 o                         
  -3   2   3        905.19        976.29        25.00 o                         
  -2   2   3        109.85         75.06         6.81 o                         
  -1   2   3        472.27        464.29        16.70 o                         
   0   2   3        195.94        150.34         4.87 o                         
   1   2   3       1852.94       1846.07        49.96 o                         
   2   2   3        350.20        197.42       105.66 o                         
   3   2   3         73.54         93.39         7.72 o                         
   4   2   3        454.48        519.06        19.20 o                         
   5   2   3       2001.56       2278.88        77.39 o                         
   6   2   3        718.15        723.22        12.41 o                         
   7   2   3        113.79        114.40         5.11 o                         
   8   2   3       1313.77       1303.93        14.72 o                         
   9   2   3          0.91          2.74         2.61 o                         
  10   2   3        193.83        197.35         6.18 o                         
  11   2   3          4.98          4.06         4.15 o                         
  12   2   3          8.62         11.52         3.18 o                         
  13   2   3          3.71          6.02         2.03 o                         
 -14   3   3          0.58          4.34         2.24 o                         
 -13   3   3          4.89          0.49         2.77 o                         
 -12   3   3        341.08        324.64         9.26 o                         
 -11   3   3         20.81         26.40         3.08 o                         
 -10   3   3          2.35         -2.62         2.62 o                         
  -9   3   3         59.55         71.65         3.61 o                         
  -8   3   3         74.97         90.74         3.43 o                         
  -7   3   3         22.14         24.05         2.53 o                         
  -6   3   3       1070.46       1228.24        15.65 o                         
  -5   3   3         17.39          4.24         5.69 o                         
  -4   3   3        333.60        313.35        17.46 o                         
  -3   3   3        513.13        667.03        32.20 o                         
  -2   3   3        464.37        471.42        17.29 o                         
  -1   3   3        484.02        479.56        12.86 o                         
   0   3   3        305.97        328.57        21.75 o                         
   1   3   3        899.60        958.13        40.56 o                         
   2   3   3       4650.62       5307.18       100.60 o                         
   3   3   3        149.27        102.22        18.17 o                         
   4   3   3         15.46         27.72        13.17 o                         
   5   3   3        776.06        705.00        20.98 o                         
   6   3   3         62.41         81.33         6.03 o                         
   7   3   3          0.51         -2.10         3.08 o                         
   8   3   3       1598.15       1587.62        21.31 o                         
   9   3   3          0.42         -1.91         2.53 o                         
  10   3   3         71.55         54.02         4.19 o                         
  11   3   3        240.64        205.44         6.56 o                         
  12   3   3          6.89          2.04         2.56 o                         
  13   3   3         12.49          5.25         3.16 o                         
 -13   4   3         15.27         16.16         5.27 o                         
 -12   4   3        186.49        200.09         8.03 o                         
 -11   4   3          0.41          0.36         3.84 o                         
 -10   4   3         18.75         17.28         3.58 o                         
  -9   4   3        749.79        813.66        12.76 o                         
  -8   4   3         27.44         34.61         3.94 o                         
  -7   4   3         64.71         60.31         3.36 o                         
  -6   4   3         48.09         32.38         2.18 o                         
  -5   4   3        537.05        574.04         8.71 o                         
  -4   4   3          2.42         -5.34         5.34 o                         
  -3   4   3        952.75       1010.53        30.17 o                         
  -2   4   3        114.51        107.24         9.50 o                         
  -1   4   3       2430.85       2787.80        74.16 o                         
   0   4   3        112.74        130.90        12.99 o                         
   1   4   3          2.67         15.42        10.55 o                         
   2   4   3       2765.29       3196.98        86.35 o                         
   3   4   3        432.97        386.90        13.66 o                         
   4   4   3          5.78          7.04         1.89 o                         
   5   4   3        968.92        883.96        10.45 o                         
   6   4   3        193.74        174.45         5.73 o                         
   7   4   3          6.63          5.54         2.58 o                         
   8   4   3         20.74         15.33         3.25 o                         
   9   4   3        216.62        229.38         8.49 o                         
  10   4   3          5.81          4.84         2.46 o                         
  11   4   3        308.46        295.60        12.80 o                         
  12   4   3        214.20        179.36         8.26 o                         
 -13   5   3         12.39         16.78         4.01 o                         
 -12   5   3        208.38        220.70         8.36 o                         
 -11   5   3          0.06          4.83         3.01 o                         
 -10   5   3         28.49         29.50         4.69 o                         
  -9   5   3         20.84         18.46         3.58 o                         
  -8   5   3        451.11        483.39        10.11 o                         
  -7   5   3        314.60        308.08         7.93 o                         
  -6   5   3        423.73        426.82         8.92 o                         
  -5   5   3        142.81        142.62         4.44 o                         
  -4   5   3        460.42        421.49         6.27 o                         
  -3   5   3         13.05         18.36         2.00 o                         
  -2   5   3       1930.65       1915.50        17.86 o                         
  -1   5   3          0.03          1.44         2.07 o                         
   0   5   3        123.43        101.66         3.62 o                         
   1   5   3         78.35         76.90         3.32 o                         
   2   5   3        686.76        638.77         9.99 o                         
   3   5   3        100.83        114.14         4.21 o                         
   4   5   3        386.82        385.50         7.36 o                         
   5   5   3        156.54        149.62         5.85 o                         
   6   5   3        597.23        630.47        11.00 o                         
   7   5   3         80.72         74.46         4.40 o                         
   8   5   3          6.95          4.90         3.43 o                         
   9   5   3         88.66         84.57         6.09 o                         
  10   5   3         30.90         35.64         4.49 o                         
  11   5   3          7.99         17.00         5.92 o                         
 -12   6   3          9.18         16.10         3.19 o                         
 -11   6   3         87.46        116.61         5.96 o                         
 -10   6   3         30.25         26.05         4.16 o                         
  -9   6   3        292.39        322.59         9.38 o                         
  -8   6   3          4.34          3.66         2.85 o                         
  -7   6   3          5.99          3.51         3.44 o                         
  -6   6   3        155.72        171.00         7.39 o                         
  -5   6   3         55.24         51.50         3.62 o                         
  -4   6   3         25.12         18.85         2.88 o                         
  -3   6   3       1791.28       1725.52        14.71 o                         
  -2   6   3        106.32        108.49         4.01 o                         
  -1   6   3        624.47        574.44         7.17 o                         
   0   6   3        275.00        284.36         5.47 o                         
   1   6   3       1188.47       1134.31        10.59 o                         
   2   6   3         33.99         33.85         2.90 o                         
   3   6   3        233.40        240.47         6.52 o                         
   4   6   3          0.80         -0.78         2.60 o                         
   5   6   3         75.31         75.43         4.54 o                         
   6   6   3        356.10        336.83         9.64 o                         
   7   6   3        257.92        231.77         8.01 o                         
   8   6   3         49.97         68.04         5.58 o                         
   9   6   3        130.70        150.56         9.33 o                         
  10   6   3          5.07          7.34         4.42 o                         
  11   6   3        102.06        136.13         9.75 o                         
 -11   7   3          0.05          0.26         2.69 o                         
 -10   7   3        179.79        210.85         9.83 o                         
  -9   7   3        104.78         96.65         5.47 o                         
  -8   7   3        103.72        120.60         5.45 o                         
  -7   7   3         72.97         65.53         5.29 o                         
  -6   7   3        168.45        169.22         7.56 o                         
  -5   7   3         45.70         57.69         5.15 o                         
  -4   7   3         45.04         43.77         3.59 o                         
  -3   7   3        577.26        612.58        10.23 o                         
  -2   7   3          9.60          8.82         2.43 o                         
  -1   7   3          1.04          1.77         2.23 o                         
   0   7   3       2653.03       2709.49        20.61 o                         
   1   7   3         69.95         73.25         4.09 o                         
   2   7   3        329.54        316.84         8.33 o                         
   3   7   3        276.26        267.23         6.98 o                         
   4   7   3        148.69        157.65         6.25 o                         
   5   7   3         74.96         69.17         5.00 o                         
   6   7   3        226.68        242.08         9.09 o                         
   7   7   3         14.06         10.75         3.79 o                         
   8   7   3         59.03         66.05         6.30 o                         
   9   7   3         30.35         39.35         5.23 o                         
  10   7   3         26.76         35.88         5.81 o                         
  -9   8   3         13.08         13.93         4.29 o                         
  -8   8   3          6.68          4.71         2.62 o                         
  -7   8   3        175.14        186.99         7.16 o                         
  -6   8   3         26.60         30.57         4.13 o                         
  -5   8   3        253.77        252.53         8.75 o                         
  -4   8   3          3.21          1.85         2.64 o                         
  -3   8   3        172.99        151.09         5.53 o                         
  -2   8   3         12.87          9.88         2.66 o                         
  -1   8   3          1.32         -0.40         2.42 o                         
   0   8   3         36.25         30.60         3.27 o                         
   1   8   3        255.02        273.45         7.78 o                         
   2   8   3          1.05          6.55         2.78 o                         
   3   8   3        812.84        856.58        13.11 o                         
   4   8   3        164.89        208.93         7.65 o                         
   5   8   3        245.69        278.72        10.03 o                         
   6   8   3         16.13         17.84         5.79 o                         
   7   8   3         30.45         42.83         3.78 o                         
   8   8   3          0.11         -1.79         2.19 o                         
  -7   9   3          1.23         -2.54         4.20 o                         
  -6   9   3        101.54        105.79         5.19 o                         
  -5   9   3         88.60         83.89         4.89 o                         
  -4   9   3        277.85        279.93        10.14 o                         
  -3   9   3          2.53          5.28         2.59 o                         
  -2   9   3        124.63        125.54         4.69 o                         
  -1   9   3         89.85         73.24         4.73 o                         
   0   9   3         36.86         41.15         3.47 o                         
   1   9   3          1.64          1.16         2.61 o                         
   2   9   3         11.33         11.31         2.79 o                         
   3   9   3        121.57        118.76         6.68 o                         
   4   9   3        121.12        136.40         6.74 o                         
   5   9   3          0.42         -1.12         2.62 o                         
   6   9   3        223.99        271.24         7.86 o                         
  -4  10   3          0.46          2.50         3.49 o                         
  -3  10   3         10.14          9.83         4.61 o                         
  -2  10   3          0.10         11.13         4.36 o                         
  -1  10   3        137.59        131.85         7.01 o                         
   0  10   3          3.92          4.37         5.76 o                         
   1  10   3         61.25         61.60         4.09 o                         
   2  10   3          6.18          6.68         3.88 o                         
   3  10   3         44.63         44.77         4.64 o                         
 -15   0   4          1.93         -1.72         4.73 o                         
 -14   0   4          5.91          3.60         4.46 o                         
 -13   0   4         51.09         57.89         9.92 o                         
 -12   0   4        230.86        242.60        12.63 o                         
 -11   0   4        522.30        587.66        18.23 o                         
 -10   0   4        492.03        513.76        15.42 o                         
  -9   0   4        116.15        140.29         7.96 o                         
  -8   0   4       1790.45       1861.46        24.43 o                         
  -7   0   4       1152.51       1027.10        53.42 o                         
  -6   0   4          8.31          5.01        10.74 o                         
  -5   0   4        188.72        181.36        20.09 o                         
  -4   0   4          8.21         44.07        10.75 o                         
  -3   0   4      31555.56      32793.43       201.08 o                         
  -2   0   4      49858.30      48953.33       218.39 o                         
  -1   0   4      21017.83      21586.73       132.11 o                         
   0   0   4        163.46        227.83        10.19 o                         
   1   0   4        335.35        327.53        12.39 o                         
   2   0   4        430.22        417.57        23.25 o                         
   3   0   4       3725.82       3587.35        71.77 o                         
   4   0   4       1415.23       1469.55        51.30 o                         
   5   0   4        418.73        564.66        35.47 o                         
   6   0   4        485.94        440.24        15.67 o                         
   7   0   4        211.01        171.08         6.61 o                         
   8   0   4       1247.18       1304.63        18.25 o                         
   9   0   4         78.37         87.35         6.40 o                         
  10   0   4        289.61        262.58        10.25 o                         
  11   0   4        126.01        138.38         7.57 o                         
  12   0   4          9.00          1.24         4.04 o                         
  13   0   4         25.85         23.66         4.30 o                         
 -15   1   4          2.90          3.54         2.05 o                         
 -14   1   4         31.17         36.66         3.93 o                         
 -13   1   4         71.97         68.62         5.30 o                         
 -12   1   4          0.12         -1.56         3.78 o                         
 -11   1   4         71.26         63.82         4.12 o                         
 -10   1   4        123.74        125.46         5.91 o                         
  -9   1   4        524.90        570.88        11.80 o                         
  -8   1   4        780.15        785.21        12.68 o                         
  -7   1   4       1716.76       1745.71        20.79 o                         
  -6   1   4         63.39         96.30        12.99 o                         
  -5   1   4       1235.22       1235.22        34.86 o                         
  -4   1   4        134.45        143.33        11.69 o                         
  -3   1   4       2169.78       2165.94        37.60 o                         
  -2   1   4          8.67         15.80         4.33 o                         
  -1   1   4       1968.11       1941.33        29.01 o                         
   0   1   4        595.57        540.37        18.96 o                         
   1   1   4        636.59        545.69        10.76 o                         
   2   1   4        195.55        156.98         8.92 o                         
   3   1   4       1001.59        876.53        36.07 o                         
   4   1   4        170.15        173.97        13.25 o                         
   5   1   4       1081.42       1208.39        39.63 o                         
   6   1   4         33.16         20.62         2.52 o                         
   7   1   4        661.51        634.41         8.95 o                         
   8   1   4         38.49         36.34         3.02 o                         
   9   1   4         92.22         82.30         3.96 o                         
  10   1   4         50.10         59.36         4.10 o                         
  11   1   4          8.76          9.65         2.85 o                         
  12   1   4         36.42         37.67         3.95 o                         
  13   1   4        310.56        293.49        16.17 o                         
 -15   2   4         57.34         55.84         6.45 o                         
 -14   2   4          7.33          6.18         2.57 o                         
 -13   2   4          3.83         -4.01         4.01 o                         
 -12   2   4         42.10         39.37         3.52 o                         
 -11   2   4         26.29         28.94         3.40 o                         
 -10   2   4        128.05        130.83         5.76 o                         
  -9   2   4         27.32         28.70         2.59 o                         
  -8   2   4        370.99        348.77         7.86 o                         
  -7   2   4        650.42        704.02        13.30 o                         
  -6   2   4       1696.13       1890.72        47.95 o                         
  -5   2   4        264.97        209.05        16.11 o                         
  -4   2   4       5340.81       5817.67        99.10 o                         
  -3   2   4         25.52         36.22         9.50 o                         
  -2   2   4         48.45         56.10        10.64 o                         
  -1   2   4       2032.81       2160.93        39.00 o                         
   0   2   4        748.68        719.07        23.26 o                         
   1   2   4        788.79        782.20        35.87 o                         
   2   2   4        958.60        808.37        39.08 o                         
   3   2   4        343.39        417.28        31.24 o                         
   4   2   4       1144.39       1192.73        54.82 o                         
   5   2   4         57.02         45.46         5.31 o                         
   6   2   4         68.66         49.80         3.60 o                         
   7   2   4          1.01          8.17         2.52 o                         
   8   2   4         12.11          8.81         2.72 o                         
   9   2   4         40.25         24.53         3.56 o                         
  10   2   4        145.85        144.65         6.77 o                         
  11   2   4         70.66         65.96         6.02 o                         
  12   2   4        298.29        290.91         8.57 o                         
  13   2   4         44.75         44.64         4.81 o                         
 -14   3   4         66.68         64.92         4.30 o                         
 -13   3   4         60.01         49.47         4.00 o                         
 -12   3   4         16.39         14.72         3.49 o                         
 -11   3   4        522.16        554.30         9.90 o                         
 -10   3   4        313.88        331.62         7.12 o                         
  -9   3   4        499.01        532.40         8.24 o                         
  -8   3   4        252.55        261.05         6.04 o                         
  -7   3   4         34.67         32.69         3.80 o                         
  -6   3   4         97.83        131.69         6.76 o                         
  -5   3   4        530.15        496.82        24.24 o                         
  -4   3   4        333.72        361.19        19.00 o                         
  -3   3   4       3876.73       4142.23       120.77 o                         
  -2   3   4        164.31        204.36        11.87 o                         
  -1   3   4       3919.45       4040.29        73.36 o                         
   0   3   4        602.35        602.26        24.28 o                         
   1   3   4        683.87        673.64        37.12 o                         
   2   3   4          0.55          2.21         9.90 o                         
   3   3   4        325.15        399.21        33.11 o                         
   4   3   4        899.99        867.96        16.63 o                         
   5   3   4         18.56          8.06         2.58 o                         
   6   3   4        141.75        137.33         6.46 o                         
   7   3   4        426.64        416.71         9.71 o                         
   8   3   4        482.45        490.62         9.00 o                         
   9   3   4          2.33          5.04         2.69 o                         
  10   3   4         15.48         16.64         3.20 o                         
  11   3   4        329.18        316.73         7.93 o                         
  12   3   4         14.96          8.45         4.32 o                         
  13   3   4         78.32         66.52         6.96 o                         
 -14   4   4          0.90         -3.51         3.51 o                         
 -13   4   4         87.13         86.61         9.31 o                         
 -12   4   4          5.68          9.75         3.36 o                         
 -11   4   4         21.04         12.18         3.41 o                         
 -10   4   4        487.25        523.42        10.73 o                         
  -9   4   4        426.18        433.55         9.54 o                         
  -8   4   4         79.09         95.93         4.77 o                         
  -7   4   4         71.25         89.33         4.29 o                         
  -6   4   4          0.38          2.06         1.79 o                         
  -5   4   4        822.15        826.84         8.32 o                         
  -4   4   4        557.68        614.55         8.80 o                         
  -3   4   4        320.75        364.17        18.64 o                         
  -2   4   4        359.77        329.77        27.96 o                         
  -1   4   4         18.33         39.15        13.39 o                         
   0   4   4       3582.35       3786.91       170.52 o                         
   1   4   4        115.23        118.19        16.00 o                         
   2   4   4         27.83         51.90        14.97 o                         
   3   4   4        691.69        642.21         9.37 o                         
   4   4   4         29.13         46.32         2.89 o                         
   5   4   4        518.00        501.89         8.24 o                         
   6   4   4        486.22        502.85         8.59 o                         
   7   4   4        183.01        162.60         6.90 o                         
   8   4   4          1.30          0.54         2.88 o                         
   9   4   4         19.93         25.73         4.25 o                         
  10   4   4          9.94         15.32         3.32 o                         
  11   4   4         14.83          3.66         2.76 o                         
  12   4   4         52.98         56.80         7.33 o                         
 -13   5   4          8.72         16.37         4.09 o                         
 -12   5   4         18.77         26.16         3.67 o                         
 -11   5   4         22.76         22.64         3.95 o                         
 -10   5   4          7.62          3.43         3.81 o                         
  -9   5   4         53.98         66.40         5.41 o                         
  -8   5   4          1.23          0.00         3.50 o                         
  -7   5   4         27.12         34.19         3.66 o                         
  -6   5   4        117.09        115.30         4.31 o                         
  -5   5   4        378.34        380.04         6.34 o                         
  -4   5   4          7.36          5.96         1.60 o                         
  -3   5   4         43.14         51.69         2.43 o                         
  -2   5   4         29.47         36.37         2.15 o                         
  -1   5   4         20.30         31.79         2.47 o                         
   0   5   4          6.16          4.04         1.67 o                         
   1   5   4        208.34        150.95         4.50 o                         
   2   5   4         46.86         45.01         3.14 o                         
   3   5   4        170.07        168.52         5.49 o                         
   4   5   4         72.09         73.27         4.09 o                         
   5   5   4        177.24        189.01         5.61 o                         
   6   5   4          6.07          3.88         2.27 o                         
   7   5   4          4.08          1.30         2.96 o                         
   8   5   4         11.47          9.42         3.45 o                         
   9   5   4          0.78          1.82         3.14 o                         
  10   5   4          0.74         -1.18         1.83 o                         
  11   5   4          5.62          4.87        15.85 o                         
 -12   6   4         13.37          6.08         2.65 o                         
 -11   6   4          9.52          6.28         3.10 o                         
 -10   6   4         11.61          9.92         3.56 o                         
  -9   6   4        179.10        177.10         8.68 o                         
  -8   6   4         98.03         97.65         5.89 o                         
  -7   6   4          0.48         -0.01         3.28 o                         
  -6   6   4         26.70         31.89         3.21 o                         
  -5   6   4         22.20         21.16         2.73 o                         
  -4   6   4         55.82         53.02         3.10 o                         
  -3   6   4          0.77          3.42         1.88 o                         
  -2   6   4        210.81        215.45         5.00 o                         
  -1   6   4         29.19         24.24         2.23 o                         
   0   6   4         34.29         47.49         3.71 o                         
   1   6   4          8.80          3.22         1.90 o                         
   2   6   4          4.88          1.06         2.50 o                         
   3   6   4          0.11          0.43         2.59 o                         
   4   6   4         26.75         23.04         3.19 o                         
   5   6   4         59.33         52.81         4.19 o                         
   6   6   4         14.74         15.21         3.56 o                         
   7   6   4         19.70         11.22         2.97 o                         
   8   6   4         11.35         11.74         5.28 o                         
   9   6   4          5.80         12.26         4.97 o                         
  10   6   4          0.16         -5.28         5.28 o                         
 -11   7   4          4.22          2.47         2.79 o                         
 -10   7   4          2.71         -2.07         3.87 o                         
  -9   7   4         11.89         10.15         2.45 o                         
  -8   7   4         28.61         28.06         3.41 o                         
  -7   7   4         10.27         14.45         3.77 o                         
  -6   7   4        563.96        565.02        12.72 o                         
  -5   7   4        230.44        233.05         6.82 o                         
  -4   7   4       1474.87       1571.22        16.33 o                         
  -3   7   4        279.74        274.46         7.27 o                         
  -2   7   4         63.83         62.14         3.69 o                         
  -1   7   4        180.01        182.83         6.64 o                         
   0   7   4       1256.48       1331.26        13.54 o                         
   1   7   4        677.46        689.10         9.80 o                         
   2   7   4        375.44        315.13         7.60 o                         
   3   7   4          8.80          4.57         2.57 o                         
   4   7   4          9.47          7.74         2.64 o                         
   5   7   4          0.71          5.99         2.68 o                         
   6   7   4         24.70         17.75         3.36 o                         
   7   7   4         21.79         25.62         3.05 o                         
   8   7   4          5.38          4.63         3.13 o                         
   9   7   4         16.90         15.41         3.98 o                         
  -9   8   4         46.52         46.05         4.04 o                         
  -8   8   4          0.86          3.06         2.57 o                         
  -7   8   4         27.67         21.00         3.53 o                         
  -6   8   4         63.94         56.73         4.67 o                         
  -5   8   4         13.05          9.50         2.70 o                         
  -4   8   4         42.35         37.63         3.46 o                         
  -3   8   4         17.65         18.60         2.89 o                         
  -2   8   4        145.80        124.18         5.01 o                         
  -1   8   4        457.93        426.47         9.73 o                         
   0   8   4        168.20        161.60         5.62 o                         
   1   8   4         29.94         25.38         3.34 o                         
   2   8   4        550.46        483.53        10.50 o                         
   3   8   4         60.23         63.36         4.23 o                         
   4   8   4          7.19          6.08         2.82 o                         
   5   8   4         38.63         40.74         4.68 o                         
   6   8   4          0.15         -1.58         2.82 o                         
   7   8   4          2.28          1.16         2.32 o                         
   8   8   4          0.19          0.63         2.81 o                         
  -7   9   4          1.59          2.19         2.14 o                         
  -6   9   4         10.97         10.79         2.48 o                         
  -5   9   4         32.12         38.15         3.72 o                         
  -4   9   4          2.31          4.59         2.73 o                         
  -3   9   4        106.09         98.35         5.92 o                         
  -2   9   4          2.16          4.82         3.61 o                         
  -1   9   4         97.33         81.92         5.06 o                         
   0   9   4          8.63          6.63         2.63 o                         
   1   9   4          1.26          4.98         2.62 o                         
   2   9   4         83.00         70.16         4.55 o                         
   3   9   4         96.71         89.15         4.05 o                         
   4   9   4          0.72         -3.47         3.47 o                         
   5   9   4        129.57        128.44         7.59 o                         
   6   9   4         41.09         45.82         4.64 o                         
  -4  10   4         64.04         54.84         6.40 o                         
  -3  10   4          2.05          4.25         4.53 o                         
  -2  10   4         18.41          9.13         4.17 o                         
  -1  10   4         39.32         35.39         3.50 o                         
   0  10   4         12.97         11.74         2.96 o                         
   1  10   4         30.89         26.95         3.99 o                         
   2  10   4          3.61          5.06         3.08 o                         
 -15   1   5         22.69         29.90         4.37 o                         
 -14   1   5         25.43         17.91         3.65 o                         
 -13   1   5          0.85          0.45         3.33 o                         
 -12   1   5          3.50          1.21         2.68 o                         
 -11   1   5          2.69          0.44         2.59 o                         
 -10   1   5         17.61          6.24         3.02 o                         
  -9   1   5        128.60        150.93         5.74 o                         
  -8   1   5        843.39        851.87        11.93 o                         
  -7   1   5        118.92         97.78         4.92 o                         
  -6   1   5         54.78         71.12        11.70 o                         
  -5   1   5          5.86          1.05         7.40 o                         
  -4   1   5          2.20          1.67         5.88 o                         
  -3   1   5         29.22         31.65         6.75 o                         
  -2   1   5          0.24          7.39         3.81 o                         
  -1   1   5        738.71        813.11        20.72 o                         
   0   1   5         86.55         89.23         8.01 o                         
   1   1   5         57.82         63.98         4.28 o                         
   2   1   5        717.33        749.86        37.35 o                         
   3   1   5        446.58        429.85        19.07 o                         
   4   1   5         26.01         10.63         6.11 o                         
   5   1   5         25.13         19.09         2.41 o                         
   6   1   5          0.10          2.06         1.91 o                         
   7   1   5          7.30          8.86         2.35 o                         
   8   1   5        241.74        236.63         6.35 o                         
   9   1   5          0.71          2.54         2.69 o                         
  10   1   5         19.00         16.59         4.06 o                         
  11   1   5        163.78        133.63         6.31 o                         
  12   1   5         15.57         20.07         3.97 o                         
  13   1   5         34.34         33.41         2.85 o                         
 -15   2   5          2.56         -2.51         3.28 o                         
 -14   2   5         49.47         42.09         3.62 o                         
 -13   2   5        193.41        190.52         7.31 o                         
 -12   2   5         71.49         68.26         4.19 o                         
 -11   2   5         41.31         34.46         3.48 o                         
 -10   2   5          1.86          3.07         2.36 o                         
  -9   2   5         28.42         11.88         6.26 o                         
  -8   2   5         13.96         10.11         2.72 o                         
  -7   2   5         19.14         19.76         3.60 o                         
  -6   2   5          3.60         -4.87         7.29 o                         
  -5   2   5        894.17       1043.82        48.30 o                         
  -4   2   5        108.20        108.75        17.80 o                         
  -3   2   5        165.48        190.17        18.12 o                         
  -2   2   5         31.72         18.26         4.96 o                         
  -1   2   5        131.70        139.11        16.93 o                         
   0   2   5         24.01          7.13         5.40 o                         
   1   2   5       1567.94       1569.30        43.51 o                         
   2   2   5         43.86         60.33        14.58 o                         
   3   2   5         33.01         19.95        13.48 o                         
   4   2   5          0.24        -11.08        11.08 o                         
   5   2   5         15.21         17.93         2.50 o                         
   6   2   5        266.20        266.11         7.84 o                         
   7   2   5       1505.75       1462.01        15.76 o                         
   8   2   5         91.48         73.97         5.10 o                         
   9   2   5         99.93         93.72         5.80 o                         
  10   2   5        227.83        197.77         7.65 o                         
  11   2   5        122.32        102.34         5.62 o                         
  12   2   5         13.70         14.48         2.75 o                         
 -14   3   5         23.91         21.02         2.89 o                         
 -13   3   5         28.42         28.24         3.03 o                         
 -12   3   5        432.10        456.92         8.70 o                         
 -11   3   5          0.08         -1.91         2.47 o                         
 -10   3   5          4.88          5.54         2.61 o                         
  -9   3   5        242.39        243.11         5.83 o                         
  -8   3   5         74.38        105.86         4.34 o                         
  -7   3   5         85.18         78.77         4.23 o                         
  -6   3   5        869.07        844.40        11.25 o                         
  -5   3   5          0.00          8.14         6.31 o                         
  -4   3   5       1166.08       1310.72        36.52 o                         
  -3   3   5         26.96          7.81         5.17 o                         
  -2   3   5       1669.68       1766.89        34.96 o                         
  -1   3   5        316.07        370.50        29.65 o                         
   0   3   5        218.22        301.64        19.43 o                         
   1   3   5         86.71         67.25        11.39 o                         
   2   3   5        190.23        195.34        23.82 o                         
   3   3   5        207.81        255.67        21.15 o                         
   4   3   5        505.69        514.31         9.50 o                         
   5   3   5         80.12         68.65         4.31 o                         
   6   3   5         70.17         60.76         3.99 o                         
   7   3   5         84.83         79.96         4.20 o                         
   8   3   5        430.68        416.08         8.67 o                         
   9   3   5          5.48          4.17         2.86 o                         
  10   3   5         25.90         22.99         3.28 o                         
  11   3   5         59.17         51.56         3.53 o                         
  12   3   5         34.39         20.12         2.92 o                         
 -14   4   5         16.04         16.63         4.38 o                         
 -13   4   5         16.52         15.29         2.99 o                         
 -12   4   5         67.38         65.81         5.38 o                         
 -11   4   5         12.75         11.31         4.25 o                         
 -10   4   5          0.07         -0.83         2.44 o                         
  -9   4   5        747.31        747.64        14.07 o                         
  -8   4   5          6.88         14.76         3.30 o                         
  -7   4   5       1068.96       1077.94        15.05 o                         
  -6   4   5        443.30        452.06         7.06 o                         
  -5   4   5         54.90         78.09         2.76 o                         
  -4   4   5        256.29        282.28         4.72 o                         
  -3   4   5        206.37        225.34         6.22 o                         
  -2   4   5         35.39         29.61        12.84 o                         
  -1   4   5       1321.27       1421.86        60.36 o                         
   0   4   5         19.88         31.62        10.01 o                         
   1   4   5       1336.28       1302.62        15.69 o                         
   2   4   5        375.99        361.54         7.01 o                         
   3   4   5         27.87         17.91         2.23 o                         
   4   4   5         15.59         13.06         2.30 o                         
   5   4   5        608.23        631.42        10.50 o                         
   6   4   5        123.58        128.78         5.42 o                         
   7   4   5         16.76         14.41         2.94 o                         
   8   4   5        209.82        228.92         7.44 o                         
   9   4   5        103.85         89.59         5.06 o                         
  10   4   5          1.51         -3.42         3.42 o                         
  11   4   5        202.50        189.07         8.88 o                         
  12   4   5          7.43          7.00         4.24 o                         
 -13   5   5        161.07        162.02         8.70 o                         
 -12   5   5         10.77         10.49         3.15 o                         
 -11   5   5         26.44         25.19         4.48 o                         
 -10   5   5        529.64        580.58        14.83 o                         
  -9   5   5         13.53         13.56         4.04 o                         
  -8   5   5        395.80        402.75        10.99 o                         
  -7   5   5          1.24          0.01         2.86 o                         
  -6   5   5        382.14        374.49         7.31 o                         
  -5   5   5          0.29          1.03         1.87 o                         
  -4   5   5         23.77         24.82         2.13 o                         
  -3   5   5         41.41         43.22         2.38 o                         
  -2   5   5        644.98        574.52         6.97 o                         
  -1   5   5        127.60        143.89         4.19 o                         
   0   5   5        228.34        184.27         4.62 o                         
   1   5   5         11.09         12.97         2.21 o                         
   2   5   5        715.93        784.92        11.06 o                         
   3   5   5        461.80        474.56         8.94 o                         
   4   5   5        801.62        799.21        10.65 o                         
   5   5   5          0.34          2.79         2.37 o                         
   6   5   5         14.23         21.07         2.88 o                         
   7   5   5         12.06         15.40         4.24 o                         
   8   5   5        320.22        343.54         9.99 o                         
   9   5   5         37.55         38.26         3.96 o                         
  10   5   5        199.69        197.31         9.06 o                         
  11   5   5          1.57          0.88         2.82 o                         
 -12   6   5          3.53          7.01         2.43 o                         
 -11   6   5        280.79        328.45         9.82 o                         
 -10   6   5         96.73         97.43         9.24 o                         
  -9   6   5         56.82         69.90         5.12 o                         
  -8   6   5          8.86          4.38         3.34 o                         
  -7   6   5         43.80         33.47         3.99 o                         
  -6   6   5        112.86        116.27         5.33 o                         
  -5   6   5        775.51        798.97        10.83 o                         
  -4   6   5         42.67         38.49         2.65 o                         
  -3   6   5        191.03        170.28         4.46 o                         
  -2   6   5         84.68         76.14         3.17 o                         
  -1   6   5        585.14        576.24         9.44 o                         
   0   6   5         91.66         90.36         3.91 o                         
   1   6   5          8.11          3.68         2.10 o                         
   2   6   5         33.16         30.64         2.99 o                         
   3   6   5        241.09        250.15         7.19 o                         
   4   6   5         10.82         13.09         3.18 o                         
   5   6   5       1151.75       1149.48        15.49 o                         
   6   6   5         99.10         97.54         5.03 o                         
   7   6   5        153.13        156.36         5.99 o                         
   8   6   5        146.86        168.03         8.07 o                         
   9   6   5         11.11         17.95         3.30 o                         
  10   6   5         21.14         30.72         6.20 o                         
 -11   7   5          2.34          9.55        12.04 o                         
 -10   7   5        261.34        320.13         9.44 o                         
  -9   7   5          0.07         -1.79         4.00 o                         
  -8   7   5        146.86        155.95         6.80 o                         
  -7   7   5         10.28          6.00         3.34 o                         
  -6   7   5         37.36         36.87         3.56 o                         
  -5   7   5        239.26        250.73         7.09 o                         
  -4   7   5        599.61        636.70         9.73 o                         
  -3   7   5         67.03         66.87         3.49 o                         
  -2   7   5         44.70         42.42         2.96 o                         
  -1   7   5          7.36          7.27         2.57 o                         
   0   7   5        361.57        371.96         7.40 o                         
   1   7   5         83.59         78.94         4.00 o                         
   2   7   5        731.92        662.96        10.86 o                         
   3   7   5          4.23          5.52         2.58 o                         
   4   7   5        149.64        161.03         5.68 o                         
   5   7   5        137.35        115.80         4.46 o                         
   6   7   5        267.90        288.15         7.68 o                         
   7   7   5          7.37         13.11         2.53 o                         
   8   7   5         50.88         56.87         5.97 o                         
   9   7   5         55.45         80.36         7.98 o                         
  -9   8   5        166.27        218.64         7.49 o                         
  -8   8   5          0.86          1.59         2.09 o                         
  -7   8   5        269.17        300.77         8.65 o                         
  -6   8   5          2.03         -1.07         2.89 o                         
  -5   8   5         28.60         30.87         3.21 o                         
  -4   8   5         36.32         31.56         3.29 o                         
  -3   8   5          8.34          5.44         2.54 o                         
  -2   8   5         20.13         20.34         3.88 o                         
  -1   8   5        286.35        280.77         8.12 o                         
   0   8   5          6.27          5.54         2.85 o                         
   1   8   5        109.23         97.08         5.24 o                         
   2   8   5          1.49          1.76         3.51 o                         
   3   8   5        167.52        172.71         5.57 o                         
   4   8   5          0.12         -1.97         1.97 o                         
   5   8   5         76.80         67.32         4.21 o                         
   6   8   5          1.20          2.48         2.31 o                         
   7   8   5        100.87        126.24         4.89 o                         
  -7   9   5          4.71          1.52         3.64 o                         
  -6   9   5         72.89         82.77         4.45 o                         
  -5   9   5         11.75         11.74         3.52 o                         
  -4   9   5        194.38        191.70         5.30 o                         
  -3   9   5          5.91          1.40         2.86 o                         
  -2   9   5        137.83        122.93         5.87 o                         
  -1   9   5         23.45         17.02         3.75 o                         
   0   9   5         86.81         86.52         6.04 o                         
   1   9   5        114.25        102.91         6.28 o                         
   2   9   5          0.61         -2.74         2.74 o                         
   3   9   5         44.27         43.65         3.74 o                         
   4   9   5         21.86          9.64         5.09 o                         
   5   9   5          3.44          1.48         3.93 o                         
  -3  10   5        133.85        150.50         9.87 o                         
  -2  10   5          0.38         -2.87         4.07 o                         
  -1  10   5          2.22          3.19         2.47 o                         
   0  10   5          1.03         -1.31         3.04 o                         
   1  10   5         21.95         20.76         3.65 o                         
 -15   0   6          0.05         -3.54         3.60 o                         
 -14   0   6        222.91        247.44        10.75 o                         
 -13   0   6          3.72          3.20         5.07 o                         
 -12   0   6         15.42         12.98         5.36 o                         
 -11   0   6          1.64          3.94         4.71 o                         
 -10   0   6        680.21        718.35        18.27 o                         
  -9   0   6        164.87        174.93         8.91 o                         
  -8   0   6         85.47         68.35         5.90 o                         
  -7   0   6         70.63         77.56         4.35 o                         
  -6   0   6        283.66        252.23        27.30 o                         
  -5   0   6         17.93         47.33        14.08 o                         
  -4   0   6       1316.42       1180.59        47.77 o                         
  -3   0   6         66.65         95.07        14.08 o                         
  -2   0   6        767.54        566.60        28.20 o                         
  -1   0   6       1071.15       1237.46        39.45 o                         
   0   0   6       3129.92       2932.21        57.98 o                         
   1   0   6         30.88         53.56         7.12 o                         
   2   0   6       1001.50       1104.69        28.57 o                         
   3   0   6        962.50       1107.60        30.15 o                         
   4   0   6       1482.92       1516.94        32.37 o                         
   5   0   6          1.62          5.20         2.68 o                         
   6   0   6        345.18        287.10         8.79 o                         
   7   0   6        459.76        406.94        14.19 o                         
   8   0   6        347.42        345.38        17.46 o                         
   9   0   6         55.06         44.96         7.19 o                         
  10   0   6        309.32        308.42        25.11 o                         
  11   0   6         40.00         32.91         6.27 o                         
  12   0   6         65.82         57.94         7.08 o                         
 -15   1   6         29.26         28.03         2.74 o                         
 -14   1   6          7.55          7.24         2.58 o                         
 -13   1   6        184.12        197.47         7.49 o                         
 -12   1   6          0.52          3.06         2.54 o                         
 -11   1   6        165.19        158.90         7.27 o                         
 -10   1   6         29.30         31.88         4.51 o                         
  -9   1   6        445.52        461.50         9.88 o                         
  -8   1   6        177.87        194.21         6.05 o                         
  -7   1   6        140.53        124.16         5.34 o                         
  -6   1   6          5.48         10.87         7.36 o                         
  -5   1   6        180.30        278.09        18.93 o                         
  -4   1   6        135.50        227.40        16.21 o                         
  -3   1   6       8122.70       8501.50        83.77 o                         
  -2   1   6       3859.56       4290.35        69.85 o                         
  -1   1   6       1333.05       1297.97        39.03 o                         
   0   1   6        285.67        254.31        10.60 o                         
   1   1   6        477.46        454.44        13.52 o                         
   2   1   6        341.07        400.46        15.38 o                         
   3   1   6       2886.21       3023.86        63.28 o                         
   4   1   6         25.08         19.58         2.35 o                         
   5   1   6        669.03        599.07        10.21 o                         
   6   1   6         95.42         95.85         5.15 o                         
   7   1   6        203.42        176.54         6.12 o                         
   8   1   6         66.27         67.61         4.49 o                         
   9   1   6        197.29        197.28         7.92 o                         
  10   1   6        203.72        194.15        10.44 o                         
  11   1   6         42.12         38.15         4.88 o                         
  12   1   6         31.86         32.46         3.29 o                         
 -15   2   6         53.10         53.27         6.45 o                         
 -14   2   6          6.24          2.24         2.44 o                         
 -13   2   6        112.12        111.85         4.61 o                         
 -12   2   6        545.39        587.56        10.74 o                         
 -11   2   6          1.64          3.17         2.83 o                         
 -10   2   6        237.66        227.24         6.09 o                         
  -9   2   6          0.07          5.15         2.61 o                         
  -8   2   6         55.11         63.24         4.35 o                         
  -7   2   6        106.80        102.67         5.00 o                         
  -6   2   6        430.13        396.97        10.72 o                         
  -5   2   6        859.55        946.33        49.14 o                         
  -4   2   6       2445.38       2565.18        86.95 o                         
  -3   2   6          8.49         11.69         6.27 o                         
  -2   2   6        523.61        493.74        20.08 o                         
  -1   2   6         19.13         26.87         5.29 o                         
   0   2   6       1449.94       1352.13        37.23 o                         
   1   2   6         16.70         16.74         7.49 o                         
   2   2   6        573.57        498.68        24.84 o                         
   3   2   6        283.95        280.96        29.00 o                         
   4   2   6        749.77        739.30         9.95 o                         
   5   2   6        158.90        151.42         5.17 o                         
   6   2   6       1568.54       1601.31        17.27 o                         
   7   2   6         49.00         46.05         4.40 o                         
   8   2   6          9.66          7.54         3.71 o                         
   9   2   6        213.10        201.32         7.80 o                         
  10   2   6          0.82          0.74         3.24 o                         
  11   2   6        206.87        219.65         7.31 o                         
  12   2   6        151.74        152.41         6.48 o                         
 -14   3   6          8.07         10.64         3.38 o                         
 -13   3   6         69.50         79.10         4.01 o                         
 -12   3   6          0.08          2.98         2.50 o                         
 -11   3   6          0.43         -0.16         2.33 o                         
 -10   3   6         25.17         21.93         2.89 o                         
  -9   3   6         96.85         89.21         3.92 o                         
  -8   3   6        518.41        515.75        12.50 o                         
  -7   3   6        177.87        183.79         6.60 o                         
  -6   3   6        130.84        159.18         4.33 o                         
  -5   3   6        750.82        702.16         9.38 o                         
  -4   3   6          2.15          5.78        12.53 o                         
  -3   3   6        215.77        126.73        11.85 o                         
  -2   3   6         92.31         98.08        17.98 o                         
  -1   3   6       1161.97       1160.44        52.51 o                         
   0   3   6        686.15        784.81        31.84 o                         
   1   3   6        172.70        127.95        14.46 o                         
   2   3   6        389.13        453.20        15.07 o                         
   3   3   6       1173.72       1128.21        12.09 o                         
   4   3   6         75.05         66.88         3.83 o                         
   5   3   6        293.05        272.56         7.11 o                         
   6   3   6        149.98        133.20         5.01 o                         
   7   3   6        187.14        188.82         6.01 o                         
   8   3   6         70.39         68.36         4.65 o                         
   9   3   6         38.05         37.38         3.78 o                         
  10   3   6         18.70         15.50         2.87 o                         
  11   3   6         15.98         19.94         5.46 o                         
  12   3   6          9.01         11.09         4.51 o                         
 -14   4   6          0.10          7.48         3.42 o                         
 -13   4   6          1.24          0.64         3.59 o                         
 -12   4   6         16.94         25.82         4.24 o                         
 -11   4   6        165.24        174.36         6.36 o                         
 -10   4   6         61.23         83.96         5.14 o                         
  -9   4   6         48.74         42.21         4.58 o                         
  -8   4   6         94.05         88.81         5.37 o                         
  -7   4   6         44.04         36.76         3.99 o                         
  -6   4   6         27.77         20.26         2.09 o                         
  -5   4   6         67.81         75.04         2.87 o                         
  -4   4   6        116.92        103.44         3.18 o                         
  -3   4   6         47.69         39.55         2.34 o                         
  -2   4   6        363.79        294.05         5.98 o                         
  -1   4   6        435.09        506.93         7.15 o                         
   0   4   6        344.53        284.47         5.44 o                         
   1   4   6         91.79        115.92         3.68 o                         
   2   4   6        579.18        542.45         7.00 o                         
   3   4   6         44.40         47.83         2.96 o                         
   4   4   6        358.11        327.88         7.28 o                         
   5   4   6        280.23        300.20         7.78 o                         
   6   4   6         93.46         74.15         4.69 o                         
   7   4   6         16.04         17.30         3.11 o                         
   8   4   6         52.39         45.62         3.65 o                         
   9   4   6         18.96         15.16         5.16 o                         
  10   4   6         36.29         46.68         4.54 o                         
  11   4   6         53.64         60.22         5.12 o                         
 -13   5   6         23.46         13.40         4.02 o                         
 -12   5   6        131.69        136.68         6.66 o                         
 -11   5   6        407.61        495.36        13.05 o                         
 -10   5   6        165.85        190.50         7.93 o                         
  -9   5   6          3.33         -0.44         3.68 o                         
  -8   5   6          9.62         14.75         3.96 o                         
  -7   5   6         12.67         13.22         3.24 o                         
  -6   5   6          0.04          1.96         2.34 o                         
  -5   5   6        208.32        200.24         5.07 o                         
  -4   5   6        151.48        184.91         4.48 o                         
  -3   5   6          0.16          2.17         1.63 o                         
  -2   5   6         75.34         77.03         3.46 o                         
  -1   5   6         88.87         67.38         3.56 o                         
   0   5   6         66.44         64.62         3.18 o                         
   1   5   6         44.44         19.90         2.54 o                         
   2   5   6        105.56        101.25         4.17 o                         
   3   5   6          1.27         -2.21         2.24 o                         
   4   5   6         59.61         62.46         3.70 o                         
   5   5   6       1477.72       1549.07        14.23 o                         
   6   5   6         75.02         70.94         4.72 o                         
   7   5   6         19.58         16.55         3.20 o                         
   8   5   6        228.76        241.28         8.32 o                         
   9   5   6         64.81         57.70         8.34 o                         
  10   5   6        101.45         95.38         5.22 o                         
 -12   6   6          1.79         -2.86         2.86 o                         
 -11   6   6         63.89         67.13         5.78 o                         
 -10   6   6         40.42         44.94         5.16 o                         
  -9   6   6         62.45         55.70         5.12 o                         
  -8   6   6          0.55         -1.48         2.84 o                         
  -7   6   6          7.18          4.10         3.21 o                         
  -6   6   6         46.47         51.02         3.81 o                         
  -5   6   6         40.49         36.10         3.04 o                         
  -4   6   6          1.43          3.13         2.08 o                         
  -3   6   6        146.36        150.20         4.30 o                         
  -2   6   6        138.48        125.41         4.62 o                         
  -1   6   6        143.09        130.31         5.09 o                         
   0   6   6         64.99         81.67         3.87 o                         
   1   6   6          1.83          2.21         2.19 o                         
   2   6   6          1.67          1.72         2.46 o                         
   3   6   6          8.14         12.82         3.10 o                         
   4   6   6        507.42        469.71         9.25 o                         
   5   6   6         13.42         11.63         2.76 o                         
   6   6   6          1.26          7.16         2.79 o                         
   7   6   6         33.82         26.56         4.61 o                         
   8   6   6          0.05         -2.21         3.13 o                         
   9   6   6         31.59         25.94         4.54 o                         
  10   6   6         13.63         12.98         4.55 o                         
 -11   7   6          4.15          4.39         4.72 o                         
 -10   7   6          2.18         -2.07         2.75 o                         
  -9   7   6          3.69          3.65         2.76 o                         
  -8   7   6          0.09         -3.92         4.83 o                         
  -7   7   6        334.71        330.76         9.77 o                         
  -6   7   6         11.24          9.31         2.80 o                         
  -5   7   6          1.30          0.69         2.90 o                         
  -4   7   6          0.01          2.93         2.37 o                         
  -3   7   6         25.92         28.15         2.76 o                         
  -2   7   6        107.05        107.68         4.96 o                         
  -1   7   6          7.26          6.59         2.67 o                         
   0   7   6        236.83        233.39         6.85 o                         
   1   7   6         29.84         23.47         2.97 o                         
   2   7   6        111.51         94.83         4.73 o                         
   3   7   6          9.59          6.84         2.53 o                         
   4   7   6         78.05         55.83         3.51 o                         
   5   7   6         54.77         46.35         3.19 o                         
   6   7   6         15.28         11.97         2.41 o                         
   7   7   6         47.61         43.10         3.75 o                         
   8   7   6          1.78         -0.99         2.78 o                         
  -9   8   6         17.89         11.97         2.74 o                         
  -8   8   6          2.91          6.07         2.92 o                         
  -7   8   6        239.24        226.93         9.26 o                         
  -6   8   6        165.56        166.89         6.80 o                         
  -5   8   6         71.23         65.84         3.95 o                         
  -4   8   6          1.26         -2.38         2.38 o                         
  -3   8   6         78.00         66.30         5.27 o                         
  -2   8   6        147.88        142.48         6.76 o                         
  -1   8   6        132.65        123.44         5.01 o                         
   0   8   6         94.36        104.05         4.70 o                         
   1   8   6        223.49        193.07         5.92 o                         
   2   8   6          3.68          3.53         2.57 o                         
   3   8   6          6.83         11.06         2.41 o                         
   4   8   6         36.64         29.11         2.47 o                         
   5   8   6          7.97          6.67         2.00 o                         
   6   8   6          3.88          3.19         1.76 o                         
   7   8   6          5.08         14.14         4.76 o                         
  -7   9   6        138.29        158.70        10.65 o                         
  -6   9   6         40.89         42.15         3.15 o                         
  -5   9   6         12.37         15.49         3.96 o                         
  -4   9   6         30.55         26.51         4.62 o                         
  -3   9   6          3.80          5.24         2.85 o                         
  -2   9   6          0.03          0.13         2.64 o                         
  -1   9   6         61.55         54.24         4.08 o                         
   0   9   6          3.13          0.74         2.87 o                         
   1   9   6         10.56         11.22         2.68 o                         
   2   9   6          1.14          0.79         2.07 o                         
   3   9   6          2.19          5.60         4.49 o                         
   4   9   6          6.92          9.39         2.65 o                         
 -15   1   7          1.28         -2.07         2.07 o                         
 -14   1   7         51.60         53.24         4.01 o                         
 -13   1   7         18.62         16.94         3.29 o                         
 -12   1   7         12.50          9.43         2.76 o                         
 -11   1   7          4.48          2.64         3.23 o                         
 -10   1   7         11.95         10.87         3.31 o                         
  -9   1   7          0.30          1.27         2.33 o                         
  -8   1   7        449.94        457.74         7.59 o                         
  -7   1   7         85.41         60.20         3.16 o                         
  -6   1   7        582.36        537.74         7.80 o                         
  -5   1   7        373.63        440.65        24.13 o                         
  -4   1   7        277.81        334.30        19.68 o                         
  -3   1   7        241.99        278.64        16.88 o                         
  -2   1   7        443.05        540.39        21.41 o                         
  -1   1   7       1000.58       1090.78        28.35 o                         
   0   1   7         53.91         40.37         5.52 o                         
   1   1   7         93.36        107.09        11.72 o                         
   2   1   7       2232.52       2433.27        52.37 o                         
   3   1   7         63.98         57.29         3.52 o                         
   4   1   7         56.34         44.12         3.09 o                         
   5   1   7         44.97         45.09         3.41 o                         
   6   1   7         17.68         13.72         3.06 o                         
   7   1   7          9.76          6.18         3.02 o                         
   8   1   7         52.63         40.56         4.71 o                         
   9   1   7         60.50         51.61         4.92 o                         
  10   1   7         91.67         79.76         5.13 o                         
  11   1   7          2.88         -2.59         2.59 o                         
  12   1   7         32.32         22.01         5.60 o                         
 -14   2   7         58.09         45.15         3.50 o                         
 -13   2   7        304.53        307.44         8.75 o                         
 -12   2   7        154.27        168.80         5.73 o                         
 -11   2   7          9.69          7.19         2.59 o                         
 -10   2   7          0.52          5.71        11.77 o                         
  -9   2   7        258.04        269.00         7.61 o                         
  -8   2   7        228.22        268.15         8.22 o                         
  -7   2   7         75.26         69.65         3.87 o                         
  -6   2   7          0.13          3.21         1.86 o                         
  -5   2   7         75.71         99.93         5.02 o                         
  -4   2   7         20.20         34.11         9.31 o                         
  -3   2   7        157.69        152.21        13.49 o                         
  -2   2   7         16.37         21.39         5.79 o                         
  -1   2   7       1153.75       1221.84        51.91 o                         
   0   2   7          0.11         -1.76         6.70 o                         
   1   2   7        218.92        218.82        17.45 o                         
   2   2   7        132.89        143.64         8.06 o                         
   3   2   7          1.86          4.09         1.87 o                         
   4   2   7          3.47          3.65         2.20 o                         
   5   2   7         46.32         33.83         3.31 o                         
   6   2   7         94.38         90.12         5.44 o                         
   7   2   7        502.90        501.34        11.21 o                         
   8   2   7          2.34         -0.01         3.54 o                         
   9   2   7          0.11          2.91         3.25 o                         
  10   2   7          0.72          4.98         3.17 o                         
  11   2   7          2.54          2.51         3.69 o                         
  12   2   7         47.51         39.27         6.02 o                         
 -14   3   7         40.95         36.36         4.46 o                         
 -13   3   7        174.43        194.77         6.67 o                         
 -12   3   7        132.53        135.76         5.64 o                         
 -11   3   7          2.29          2.26         2.75 o                         
 -10   3   7         74.01         80.36         4.46 o                         
  -9   3   7         80.10         90.11         4.74 o                         
  -8   3   7         33.77         34.27         5.03 o                         
  -7   3   7         80.41         54.39         4.28 o                         
  -6   3   7         21.45          9.83         2.05 o                         
  -5   3   7          1.88          3.25         1.48 o                         
  -4   3   7        676.09        711.25         9.53 o                         
  -3   3   7          0.96          0.89         2.74 o                         
  -2   3   7       1166.23       1193.53        19.79 o                         
  -1   3   7        493.99        516.66        18.75 o                         
   0   3   7        625.88        675.38        22.68 o                         
   1   3   7        223.93        247.22         7.26 o                         
   2   3   7         49.75         56.33         3.74 o                         
   3   3   7         63.50         73.19         4.26 o                         
   4   3   7        181.63        154.93         5.69 o                         
   5   3   7        447.85        449.71         9.10 o                         
   6   3   7        429.10        425.34         8.48 o                         
   7   3   7         37.53         42.68         4.01 o                         
   8   3   7         27.94         25.87         3.59 o                         
   9   3   7         32.24         22.87         3.88 o                         
  10   3   7         47.22         37.24         5.49 o                         
  11   3   7          5.09          5.52         7.32 o                         
 -13   4   7         22.13         23.76         3.39 o                         
 -12   4   7         70.65         72.55         5.74 o                         
 -11   4   7        103.50        124.52         5.54 o                         
 -10   4   7        148.31        144.91         6.25 o                         
  -9   4   7        109.94        109.22         6.35 o                         
  -8   4   7          6.50          2.35         4.39 o                         
  -7   4   7        207.33        191.03         6.40 o                         
  -6   4   7          7.91          5.22         2.10 o                         
  -5   4   7        833.20        841.63         8.76 o                         
  -4   4   7          4.26          3.60         1.54 o                         
  -3   4   7        673.04        625.96         7.20 o                         
  -2   4   7        158.93        202.84         4.52 o                         
  -1   4   7          1.19          3.57         1.56 o                         
   0   4   7        460.23        479.04         6.63 o                         
   1   4   7       1534.65       1576.67        17.19 o                         
   2   4   7        275.16        280.00         5.07 o                         
   3   4   7        662.85        642.45         8.59 o                         
   4   4   7         21.06         21.21         3.10 o                         
   5   4   7          0.62         -3.58         3.58 o                         
   6   4   7        125.08        125.65         6.03 o                         
   7   4   7         74.75         70.35         4.80 o                         
   8   4   7         10.27          8.62         4.25 o                         
   9   4   7          2.96          3.13         3.00 o                         
  10   4   7          1.18         -5.25         6.01 o                         
  11   4   7        126.37        121.71         8.81 o                         
 -13   5   7         23.14         28.97         3.18 o                         
 -12   5   7          0.49         -0.84         4.33 o                         
 -11   5   7         46.27         45.74         5.17 o                         
 -10   5   7        188.08        226.14         8.50 o                         
  -9   5   7        102.80         87.97         6.10 o                         
  -8   5   7        183.44        199.69         8.43 o                         
  -7   5   7         93.49         87.74         6.04 o                         
  -6   5   7        205.96        168.60         5.45 o                         
  -5   5   7         15.66         15.95         2.03 o                         
  -4   5   7        863.16        849.79         9.31 o                         
  -3   5   7         22.73         26.18         2.31 o                         
  -2   5   7        409.80        402.58         7.24 o                         
  -1   5   7        316.25        320.92         7.10 o                         
   0   5   7        172.57        162.17         4.81 o                         
   1   5   7         21.75         21.28         2.12 o                         
   2   5   7        296.00        308.89         6.05 o                         
   3   5   7        109.83        105.53         3.86 o                         
   4   5   7        735.50        760.81        10.18 o                         
   5   5   7          1.40          2.06         3.18 o                         
   6   5   7          8.65          9.08         3.13 o                         
   7   5   7         10.84         11.51         2.88 o                         
   8   5   7         95.67         98.78         6.33 o                         
   9   5   7         39.68         41.57         4.24 o                         
  10   5   7        244.01        257.19        17.04 o                         
 -12   6   7         16.31         12.70         2.63 o                         
 -11   6   7         77.46         83.91         5.45 o                         
 -10   6   7        100.76        105.91         6.67 o                         
  -9   6   7         25.69         25.38         4.04 o                         
  -8   6   7        153.85        160.82         7.69 o                         
  -7   6   7        264.36        263.81         8.18 o                         
  -6   6   7         36.00         34.06         3.47 o                         
  -5   6   7       1136.05       1157.22        12.48 o                         
  -4   6   7         48.22         50.21         3.08 o                         
  -3   6   7         79.83         69.13         3.79 o                         
  -2   6   7        155.42        154.11         5.18 o                         
  -1   6   7        538.14        556.80         9.79 o                         
   0   6   7         20.89         23.95         3.42 o                         
   1   6   7        131.15        120.09         4.63 o                         
   2   6   7          1.77         -0.28         2.40 o                         
   3   6   7          1.50          3.56         2.50 o                         
   4   6   7         10.61         13.02         3.31 o                         
   5   6   7        451.32        431.86         8.70 o                         
   6   6   7         10.59         17.57         3.61 o                         
   7   6   7        512.24        575.50        15.67 o                         
   8   6   7        148.43        157.72         8.58 o                         
   9   6   7         76.59         97.45         7.84 o                         
 -11   7   7        253.06        282.55         9.37 o                         
 -10   7   7        109.08        120.35         5.94 o                         
  -9   7   7          0.02          3.61         2.59 o                         
  -8   7   7        403.81        435.86        12.32 o                         
  -7   7   7         77.17         67.82         5.10 o                         
  -6   7   7        236.91        265.34         7.07 o                         
  -5   7   7         42.50         49.21         3.96 o                         
  -4   7   7          0.72         -0.02         2.52 o                         
  -3   7   7        175.42        170.91         6.07 o                         
  -2   7   7        885.59        982.63        13.34 o                         
  -1   7   7         67.72         81.86         4.69 o                         
   0   7   7         26.58         18.17         3.12 o                         
   1   7   7         19.33         20.20         2.89 o                         
   2   7   7        165.95        156.03         5.74 o                         
   3   7   7         21.74         24.39         2.81 o                         
   4   7   7        246.52        251.22         6.16 o                         
   5   7   7          6.36          8.70         2.13 o                         
   6   7   7         84.06         93.17         4.27 o                         
   7   7   7         17.78         23.21         3.02 o                         
   8   7   7         61.14         72.30         7.20 o                         
  -9   8   7         82.74         90.65         5.80 o                         
  -8   8   7          1.00         11.09         2.33 o                         
  -7   8   7         60.28         69.60         4.37 o                         
  -6   8   7          6.03          2.58         2.55 o                         
  -5   8   7        126.85        131.78         4.81 o                         
  -4   8   7         40.87         42.58         5.07 o                         
  -3   8   7         65.88         65.60         4.39 o                         
  -2   8   7          5.62          6.15         2.44 o                         
  -1   8   7        151.57        157.76         5.53 o                         
   0   8   7         52.23         45.09         4.09 o                         
   1   8   7        170.69        168.00         6.15 o                         
   2   8   7         26.38         30.79         2.92 o                         
   3   8   7        219.82        240.35         6.96 o                         
   4   8   7          7.85         12.31         2.51 o                         
   5   8   7         40.37         45.58         2.98 o                         
   6   8   7          0.55         11.12         4.81 o                         
  -6   9   7         68.72         65.98         5.21 o                         
  -5   9   7         32.42         32.30         4.65 o                         
  -4   9   7        130.71        145.34         5.55 o                         
  -3   9   7         17.74         19.24         3.10 o                         
  -2   9   7         96.69         95.40         5.00 o                         
  -1   9   7          0.09         -2.61         2.61 o                         
   0   9   7        139.86        131.03         8.00 o                         
   1   9   7          0.97          1.70         2.47 o                         
   2   9   7         36.51         38.74         3.23 o                         
   3   9   7         41.18         41.60         3.62 o                         
 -15   0   8          6.89         -2.81         4.78 o                         
 -14   0   8         58.84         55.07         5.65 o                         
 -13   0   8        307.44        329.26        10.35 o                         
 -12   0   8        106.22        100.80         8.19 o                         
 -11   0   8          9.39         11.88         4.94 o                         
 -10   0   8       1791.48       1807.90        29.15 o                         
  -9   0   8        163.15        143.33         8.23 o                         
  -8   0   8         85.69         75.77         4.91 o                         
  -7   0   8         31.55         36.85         3.10 o                         
  -6   0   8         67.51         86.07         4.70 o                         
  -5   0   8       6458.49       6614.91       225.55 o                         
  -4   0   8      14404.52      15289.27       188.96 o                         
  -3   0   8        347.46        392.30        29.36 o                         
  -2   0   8       2479.99       3013.94        74.58 o                         
  -1   0   8        250.88        266.17        21.65 o                         
   0   0   8        713.63        842.91        37.24 o                         
   1   0   8         95.85        157.98        16.78 o                         
   2   0   8       4730.33       5152.78        98.59 o                         
   3   0   8          4.18         37.37         8.47 o                         
   4   0   8        515.65        582.54        14.37 o                         
   5   0   8        628.95        554.91        16.01 o                         
   6   0   8        483.36        516.23        22.70 o                         
   7   0   8         24.44         29.90         6.23 o                         
   8   0   8        138.56        153.99         9.88 o                         
   9   0   8          2.06          1.54         5.07 o                         
  10   0   8         92.03         97.02        16.91 o                         
  11   0   8         37.55         41.93        14.09 o                         
 -14   1   8         74.34         80.21         5.82 o                         
 -13   1   8        269.89        280.28         6.68 o                         
 -12   1   8         10.26         13.30         2.81 o                         
 -11   1   8        489.15        509.29        11.49 o                         
 -10   1   8         48.12         38.25         4.10 o                         
  -9   1   8        248.47        219.65         7.02 o                         
  -8   1   8          0.21          7.83         2.42 o                         
  -7   1   8        903.66        861.81        10.71 o                         
  -6   1   8        402.00        407.40         7.10 o                         
  -5   1   8        367.04        333.83         6.91 o                         
  -4   1   8         11.91         11.52         7.16 o                         
  -3   1   8        134.37        111.59        12.19 o                         
  -2   1   8         48.04         51.87        12.74 o                         
  -1   1   8        884.50        869.15        27.32 o                         
   0   1   8        291.95        238.26        22.68 o                         
   1   1   8        222.13        183.28         9.15 o                         
   2   1   8         73.75         40.14         4.08 o                         
   3   1   8        428.72        470.31         8.82 o                         
   4   1   8         17.97         29.82         3.02 o                         
   5   1   8        626.84        685.06        10.91 o                         
   6   1   8          1.93          0.83         3.26 o                         
   7   1   8        213.43        236.45         8.30 o                         
   8   1   8         49.63         50.91         4.96 o                         
   9   1   8        121.34        131.69         6.22 o                         
  10   1   8        223.03        236.78        10.87 o                         
  11   1   8        155.91        136.46         7.51 o                         
 -14   2   8         74.75         72.62         3.97 o                         
 -13   2   8          0.04          1.08         2.21 o                         
 -12   2   8         45.41         51.60         3.62 o                         
 -11   2   8         31.90         32.29         3.05 o                         
 -10   2   8        485.05        512.98        13.13 o                         
  -9   2   8          0.04          1.99         3.31 o                         
  -8   2   8        365.13        323.39         9.29 o                         
  -7   2   8         88.25        115.37         4.82 o                         
  -6   2   8        222.53        209.92         5.08 o                         
  -5   2   8        385.03        356.24         7.35 o                         
  -4   2   8        141.37        122.91         4.19 o                         
  -3   2   8          0.52          2.88         4.28 o                         
  -2   2   8        758.21        859.01        46.52 o                         
  -1   2   8        115.27        116.24        18.97 o                         
   0   2   8        524.82        459.14        15.21 o                         
   1   2   8        493.53        465.02         9.58 o                         
   2   2   8        418.46        434.15         8.66 o                         
   3   2   8          0.49         10.73         2.54 o                         
   4   2   8         90.75        117.27         5.35 o                         
   5   2   8         68.22         70.17         4.35 o                         
   6   2   8        217.25        240.52         7.38 o                         
   7   2   8         14.29         17.62         3.45 o                         
   8   2   8        119.47        125.25         6.63 o                         
   9   2   8        166.49        165.66        10.39 o                         
  10   2   8        174.92        183.63         9.79 o                         
  11   2   8         37.97         45.80         4.74 o                         
 -14   3   8        123.31        146.28        10.17 o                         
 -13   3   8        220.52        252.08         7.37 o                         
 -12   3   8         36.06         37.15         3.21 o                         
 -11   3   8         62.46         73.33         4.27 o                         
 -10   3   8        193.37        193.99         6.45 o                         
  -9   3   8         12.59         14.87         3.45 o                         
  -8   3   8          3.92          2.76         4.55 o                         
  -7   3   8        550.98        548.79        10.06 o                         
  -6   3   8          7.91         12.68         2.33 o                         
  -5   3   8        435.04        440.43         6.77 o                         
  -4   3   8         93.04        102.00         3.45 o                         
  -3   3   8        395.11        342.85         5.89 o                         
  -2   3   8          3.97          4.34         1.61 o                         
  -1   3   8        449.46        406.17         6.39 o                         
   0   3   8        199.66        236.40         4.60 o                         
   1   3   8          0.91          0.61         1.55 o                         
   2   3   8        317.04        281.40         7.35 o                         
   3   3   8        266.56        270.60         7.66 o                         
   4   3   8        299.92        273.88         9.03 o                         
   5   3   8        494.46        540.41        11.41 o                         
   6   3   8        121.63        116.94         7.63 o                         
   7   3   8          2.26         -1.17         4.28 o                         
   8   3   8         33.00         43.31         5.58 o                         
   9   3   8        158.54        193.23         8.04 o                         
  10   3   8          1.32         -3.24         3.24 o                         
  11   3   8         66.21         61.78         4.80 o                         
 -13   4   8         24.77         22.24         3.32 o                         
 -12   4   8        379.68        409.69         9.76 o                         
 -11   4   8         59.51         62.23         4.35 o                         
 -10   4   8          0.47          5.34         3.07 o                         
  -9   4   8         37.15         38.84         4.79 o                         
  -8   4   8         28.69         19.87         3.38 o                         
  -7   4   8        101.18        122.35         5.38 o                         
  -6   4   8        447.62        471.08         7.49 o                         
  -5   4   8         68.43         64.37         2.75 o                         
  -4   4   8        205.91        189.61         4.44 o                         
  -3   4   8         54.78         60.06         2.82 o                         
  -2   4   8       1150.68       1100.14        10.38 o                         
  -1   4   8         14.35         21.80         2.24 o                         
   0   4   8         89.48        116.37         3.73 o                         
   1   4   8        169.32        160.52         4.23 o                         
   2   4   8         71.89         77.70         3.32 o                         
   3   4   8         62.96         69.27         4.22 o                         
   4   4   8        632.18        650.23        11.14 o                         
   5   4   8        181.55        186.55         7.78 o                         
   6   4   8         13.13         15.74         3.64 o                         
   7   4   8         13.81         11.16         3.31 o                         
   8   4   8         83.61         87.01         5.36 o                         
   9   4   8          1.09         -0.14         3.40 o                         
  10   4   8         89.86        107.48         6.47 o                         
 -13   5   8          6.17         14.17         4.26 o                         
 -12   5   8         10.35         11.69         3.26 o                         
 -11   5   8        105.29        124.43         6.04 o                         
 -10   5   8          1.23         -0.76         3.37 o                         
  -9   5   8         19.11         25.06         4.15 o                         
  -8   5   8          0.17          1.56         3.49 o                         
  -7   5   8         31.44         42.60         5.12 o                         
  -6   5   8        163.81        143.75         4.83 o                         
  -5   5   8        363.68        390.74         6.37 o                         
  -4   5   8         56.91         66.25         2.98 o                         
  -3   5   8         14.69         13.98         2.54 o                         
  -2   5   8        414.48        391.24         7.40 o                         
  -1   5   8        170.44        195.37         6.02 o                         
   0   5   8          0.39          2.53         2.45 o                         
   1   5   8          5.64          7.66         1.79 o                         
   2   5   8         24.20         17.73         2.12 o                         
   3   5   8        109.17        103.43         4.42 o                         
   4   5   8        146.30        147.92         6.32 o                         
   5   5   8          2.74          5.70         3.24 o                         
   6   5   8         21.64         21.02         3.61 o                         
   7   5   8        108.99        104.56         5.56 o                         
   8   5   8         13.36         12.69         3.21 o                         
   9   5   8         16.54         15.08         3.25 o                         
 -12   6   8         11.05         12.81         3.32 o                         
 -11   6   8         87.13         85.58         5.32 o                         
 -10   6   8          2.24          2.02         3.34 o                         
  -9   6   8        126.25        127.51         6.51 o                         
  -8   6   8        231.61        243.26         8.91 o                         
  -7   6   8         49.46         39.68         4.10 o                         
  -6   6   8         65.83         79.96         4.39 o                         
  -5   6   8        487.22        541.61         9.62 o                         
  -4   6   8         81.75         78.62         3.65 o                         
  -3   6   8        108.35        100.33         4.63 o                         
  -2   6   8        132.44        146.05         5.70 o                         
  -1   6   8         18.87         20.82         3.26 o                         
   0   6   8         11.93          9.23         2.86 o                         
   1   6   8          1.06         -0.60         2.48 o                         
   2   6   8          0.35         -0.78         2.43 o                         
   3   6   8          1.10          0.98         2.30 o                         
   4   6   8         49.64         39.94         3.28 o                         
   5   6   8         28.65         27.15         3.53 o                         
   6   6   8          1.58          1.35         2.77 o                         
   7   6   8          0.27         -2.27         2.27 o                         
   8   6   8         11.68         15.32         5.36 o                         
 -10   7   8         22.77         25.10         3.30 o                         
  -9   7   8        198.33        225.03         6.95 o                         
  -8   7   8          1.57         -2.25         3.34 o                         
  -7   7   8        724.74        713.02        14.57 o                         
  -6   7   8        586.46        603.31        10.07 o                         
  -5   7   8         11.04         15.14         3.29 o                         
  -4   7   8          9.57          6.93         3.20 o                         
  -3   7   8        279.30        274.29         7.39 o                         
  -2   7   8        767.95        808.21        12.21 o                         
  -1   7   8        569.35        555.96        10.27 o                         
   0   7   8         80.26         76.83         4.48 o                         
   1   7   8          1.94          1.44         2.29 o                         
   2   7   8          6.82          8.94         2.72 o                         
   3   7   8          2.13          1.34         2.47 o                         
   4   7   8         21.10         16.27         2.36 o                         
   5   7   8         11.84          8.40         3.02 o                         
   6   7   8          8.89          4.49         1.83 o                         
   7   7   8          7.07          8.66         3.40 o                         
  -8   8   8        162.73        142.47         5.02 o                         
  -7   8   8          3.99         -3.46         3.48 o                         
  -6   8   8          2.21         -1.88         2.05 o                         
  -5   8   8          7.50          7.83         3.09 o                         
  -4   8   8          8.09          7.90         3.23 o                         
  -3   8   8          0.43          0.07         2.50 o                         
  -2   8   8         15.14         14.44         2.64 o                         
  -1   8   8          2.67          1.00         2.46 o                         
   0   8   8         68.16         61.22         3.66 o                         
   1   8   8          0.13          2.79         2.42 o                         
   2   8   8          4.42          1.47         2.69 o                         
   3   8   8         14.60         14.92         2.17 o                         
   4   8   8          0.15          0.84         3.20 o                         
   5   8   8          0.66          1.02         6.98 o                         
  -5   9   8         46.74         35.47         4.32 o                         
  -4   9   8          8.67          9.56         2.96 o                         
  -3   9   8         74.62         70.14         4.21 o                         
  -2   9   8          4.42          5.57         3.45 o                         
  -1   9   8         23.26         15.34         3.13 o                         
   0   9   8          1.43         -0.78         3.58 o                         
   1   9   8          4.24          3.59         2.58 o                         
   2   9   8          6.36         -0.90         3.01 o                         
 -14   1   9        127.60        136.59         4.61 o                         
 -13   1   9         67.86         67.54         3.85 o                         
 -12   1   9         22.64         25.83         3.66 o                         
 -11   1   9         12.49          8.95         3.15 o                         
 -10   1   9        849.84        869.20        25.00 o                         
  -9   1   9         67.26         66.46         4.71 o                         
  -8   1   9         65.88         57.31         3.60 o                         
  -7   1   9         59.15         59.49         3.22 o                         
  -6   1   9          0.35          0.52         1.95 o                         
  -5   1   9          0.00          1.62         1.89 o                         
  -4   1   9          0.55          1.63         1.98 o                         
  -3   1   9        132.72        180.94         7.35 o                         
  -2   1   9          2.54          2.39         2.82 o                         
  -1   1   9        253.71        272.20         8.83 o                         
   0   1   9          0.74          3.56         2.88 o                         
   1   1   9        493.42        547.47        10.73 o                         
   2   1   9          7.31         10.98         3.03 o                         
   3   1   9        146.05        131.01         7.43 o                         
   4   1   9        300.05        299.24        11.27 o                         
   5   1   9        152.82        153.75         8.98 o                         
   6   1   9         41.09         27.09         5.60 o                         
   7   1   9          8.75          9.08         4.67 o                         
   8   1   9         20.97         14.89         4.06 o                         
   9   1   9          1.74         -7.17         7.17 o                         
  10   1   9          5.32          4.66         3.33 o                         
  11   1   9         19.68         16.86         5.66 o                         
 -14   2   9        119.30        121.67         4.19 o                         
 -13   2   9         31.23         31.83         3.14 o                         
 -12   2   9          6.56          2.93         2.61 o                         
 -11   2   9         16.80          9.94         2.96 o                         
 -10   2   9          1.90          3.34         3.91 o                         
  -9   2   9         82.14         82.76         5.55 o                         
  -8   2   9         20.94         26.40         4.43 o                         
  -7   2   9        183.63        192.93         5.82 o                         
  -6   2   9          9.30         11.63         3.07 o                         
  -5   2   9        183.86        169.72         5.47 o                         
  -4   2   9          5.44          5.01         1.71 o                         
  -3   2   9         18.86         19.94         2.13 o                         
  -2   2   9         69.44         92.33         3.58 o                         
  -1   2   9        294.40        293.73         5.83 o                         
   0   2   9          2.52         -1.46         5.06 o                         
   1   2   9          4.95          5.94         3.41 o                         
   2   2   9         16.41         13.41         3.08 o                         
   3   2   9         70.37         73.36         6.20 o                         
   4   2   9         37.00         37.75         4.70 o                         
   5   2   9        959.23        975.51        17.89 o                         
   6   2   9        380.00        382.77        15.46 o                         
   7   2   9         25.54         20.94         6.99 o                         
   8   2   9        544.11        564.05        17.81 o                         
   9   2   9         43.31         25.45         5.31 o                         
  10   2   9         35.27         31.18         4.66 o                         
 -14   3   9         91.48         97.39         8.10 o                         
 -13   3   9         17.10         26.14         3.13 o                         
 -12   3   9         59.52         60.43         3.69 o                         
 -11   3   9         56.06         64.90         4.07 o                         
 -10   3   9         23.26         24.35         3.35 o                         
  -9   3   9         49.62         54.46         4.70 o                         
  -8   3   9        205.41        235.40         8.24 o                         
  -7   3   9          0.13          2.83         2.47 o                         
  -6   3   9        493.13        469.93         8.85 o                         
  -5   3   9         41.56         54.01         2.97 o                         
  -4   3   9        214.90        219.75         5.44 o                         
  -3   3   9         15.69          8.25         1.95 o                         
  -2   3   9          2.34          1.08         1.62 o                         
  -1   3   9         20.04         17.57         2.15 o                         
   0   3   9        132.92        139.53         4.12 o                         
   1   3   9         96.19         96.89         4.05 o                         
   2   3   9        387.89        401.64         8.35 o                         
   3   3   9          6.63         14.47         3.58 o                         
   4   3   9        368.41        391.33        11.55 o                         
   5   3   9        486.56        532.88        16.33 o                         
   6   3   9        105.57        106.81         6.18 o                         
   7   3   9          5.90         -2.33        10.59 o                         
   8   3   9          1.44         -2.73         4.90 o                         
   9   3   9          9.67          5.91         2.68 o                         
  10   3   9         64.76         63.53         5.17 o                         
 -13   4   9          5.03          7.30         2.57 o                         
 -12   4   9        174.34        178.10         6.57 o                         
 -11   4   9         41.87         34.88         3.63 o                         
 -10   4   9          0.00          2.93         2.94 o                         
  -9   4   9        407.75        430.55        11.17 o                         
  -8   4   9        323.79        344.15         8.93 o                         
  -7   4   9          1.79          3.09         2.63 o                         
  -6   4   9        102.96        126.86         4.43 o                         
  -5   4   9        183.95        189.80         4.11 o                         
  -4   4   9         65.54         70.75         2.86 o                         
  -3   4   9         50.05         55.04         2.94 o                         
  -2   4   9        109.37        107.09         3.83 o                         
  -1   4   9        520.99        520.19         8.05 o                         
   0   4   9        149.11        144.09         4.57 o                         
   1   4   9       1224.04       1289.74        11.07 o                         
   2   4   9        506.46        541.09         7.81 o                         
   3   4   9        459.70        509.00         9.20 o                         
   4   4   9         26.81         29.89         3.46 o                         
   5   4   9         33.27         39.41         3.84 o                         
   6   4   9         91.08         98.49         6.07 o                         
   7   4   9        102.38         98.52         5.72 o                         
   8   4   9         27.76         29.95         3.96 o                         
   9   4   9         26.92         29.48         6.05 o                         
 -12   5   9        335.94        385.50         9.73 o                         
 -11   5   9          4.87          0.52         2.86 o                         
 -10   5   9        135.69        147.94         6.88 o                         
  -9   5   9         59.72         50.52         4.79 o                         
  -8   5   9          5.94          4.67         3.89 o                         
  -7   5   9         13.39         11.17         3.94 o                         
  -6   5   9         20.36         13.75         2.67 o                         
  -5   5   9         96.99         87.85         3.47 o                         
  -4   5   9        537.34        532.13         8.24 o                         
  -3   5   9        407.68        433.34         8.09 o                         
  -2   5   9       1200.93       1186.82        14.05 o                         
  -1   5   9        308.60        343.59         7.87 o                         
   0   5   9        300.44        326.74         6.55 o                         
   1   5   9        528.07        544.25         7.26 o                         
   2   5   9        165.36        174.81         4.50 o                         
   3   5   9        102.12         97.17         3.77 o                         
   4   5   9         27.56         20.54         3.04 o                         
   5   5   9         68.12         77.45         5.36 o                         
   6   5   9        183.34        197.52         7.37 o                         
   7   5   9         47.65         53.25         4.14 o                         
   8   5   9        132.19        152.55         8.07 o                         
 -11   6   9         21.80         27.13         3.31 o                         
 -10   6   9          3.23         -0.87         2.86 o                         
  -9   6   9          1.98          3.10         3.18 o                         
  -8   6   9         73.53         67.87         5.28 o                         
  -7   6   9        139.92        132.71         6.81 o                         
  -6   6   9        234.88        246.69         6.48 o                         
  -5   6   9        323.30        337.84        10.01 o                         
  -4   6   9         13.69         19.00         3.07 o                         
  -3   6   9        889.53        929.55        16.07 o                         
  -2   6   9          4.75          3.06         2.87 o                         
  -1   6   9         13.30         14.58         2.96 o                         
   0   6   9         12.33         14.07         3.06 o                         
   1   6   9         63.86         58.93         3.77 o                         
   2   6   9         51.27         41.41         3.20 o                         
   3   6   9        365.97        376.42         7.46 o                         
   4   6   9          1.64         -2.28         3.32 o                         
   5   6   9        117.36        125.99         6.07 o                         
   6   6   9         24.26         35.01         3.49 o                         
   7   6   9         81.65         99.69         6.16 o                         
 -10   7   9         12.42         14.28         3.41 o                         
  -9   7   9        176.44        177.05         5.93 o                         
  -8   7   9        118.92        122.82         8.67 o                         
  -7   7   9         62.57         55.14         5.33 o                         
  -6   7   9        746.23        738.91        13.88 o                         
  -5   7   9          0.35         -0.38         3.26 o                         
  -4   7   9         12.70         10.23         3.13 o                         
  -3   7   9         74.93         72.97         4.40 o                         
  -2   7   9        125.55        122.25         5.32 o                         
  -1   7   9         34.10         36.94         3.69 o                         
   0   7   9        312.20        310.14         7.66 o                         
   1   7   9         13.60         13.03         3.14 o                         
   2   7   9         97.87        111.98         4.69 o                         
   3   7   9        111.39        109.41         4.51 o                         
   4   7   9        161.52        167.75         6.17 o                         
   5   7   9          3.06          6.48         3.43 o                         
   6   7   9         25.26         34.59         9.66 o                         
  -8   8   9         11.48         11.60         4.12 o                         
  -7   8   9         47.79         40.16         7.28 o                         
  -6   8   9         14.89         10.91         3.43 o                         
  -5   8   9          2.37          1.74         7.53 o                         
  -4   8   9         31.35         22.89         3.57 o                         
  -3   8   9        135.67        127.37         5.24 o                         
  -2   8   9          0.07          1.21         2.67 o                         
  -1   8   9        100.04        100.16         4.35 o                         
   0   8   9          2.04         -1.96         1.96 o                         
   1   8   9         84.04         78.32         4.16 o                         
   2   8   9          2.02          0.62         1.90 o                         
   3   8   9         94.37         99.86         4.02 o                         
   4   8   9          2.47          0.02         2.15 o                         
  -4   9   9         36.18         24.44         5.66 o                         
  -3   9   9          0.01          1.05         2.16 o                         
  -2   9   9         18.29         15.80         4.50 o                         
  -1   9   9          2.20          6.53         2.62 o                         
   0   9   9         89.69         98.06         5.00 o                         
 -14   0  10         32.63         27.55         3.20 o                         
 -13   0  10         43.03         37.33         3.51 o                         
 -12   0  10         80.19         74.17        12.42 o                         
 -11   0  10       1345.59       1407.62        76.33 o                         
 -10   0  10        162.27        177.63        26.46 o                         
  -9   0  10        203.13        182.24        10.17 o                         
  -8   0  10       1737.36       1713.47        26.31 o                         
  -7   0  10        424.44        481.68        11.37 o                         
  -6   0  10        789.27        773.63        16.62 o                         
  -5   0  10         25.75         25.08         6.65 o                         
  -4   0  10        389.96        309.13        13.37 o                         
  -3   0  10          2.08          6.99         4.76 o                         
  -2   0  10        642.55        525.29        17.01 o                         
  -1   0  10         28.42         28.85        16.60 o                         
   0   0  10        169.44        143.72        11.00 o                         
   1   0  10        317.89        298.25        15.59 o                         
   2   0  10        704.51        663.20        23.70 o                         
   3   0  10          1.78          3.45         5.44 o                         
   4   0  10        167.18        163.56        13.34 o                         
   5   0  10        117.42        100.84        11.23 o                         
   6   0  10        320.14        345.37        18.87 o                         
   7   0  10         81.73         78.77        10.63 o                         
   8   0  10        135.90        142.28        12.04 o                         
   9   0  10          2.38         -0.85         3.18 o                         
  10   0  10         80.15         77.37         8.21 o                         
 -14   1  10         39.91         39.92         2.72 o                         
 -13   1  10         65.53         68.90         3.98 o                         
 -12   1  10          0.05          2.44         3.42 o                         
 -11   1  10        228.91        231.63         9.11 o                         
 -10   1  10         54.12         40.96         5.05 o                         
  -9   1  10          3.10          4.89         3.08 o                         
  -8   1  10        370.99        323.53         7.51 o                         
  -7   1  10        232.24        185.40         5.58 o                         
  -6   1  10        319.46        414.25         8.73 o                         
  -5   1  10       3697.49       3676.76        24.23 o                         
  -4   1  10        229.60        255.94         6.56 o                         
  -3   1  10        111.39         78.42         5.12 o                         
  -2   1  10         96.37         57.97         3.97 o                         
  -1   1  10        398.78        364.63         8.93 o                         
   0   1  10        694.59        711.42        12.37 o                         
   1   1  10        773.67        805.12        14.23 o                         
   2   1  10         42.38         34.36         4.15 o                         
   3   1  10         89.90         65.36         5.30 o                         
   4   1  10          0.76          0.47         3.11 o                         
   5   1  10        160.09        144.99         7.73 o                         
   6   1  10          5.68          5.03         3.78 o                         
   7   1  10        236.30        214.91         8.90 o                         
   8   1  10        115.78        131.86         8.74 o                         
   9   1  10        134.26        140.96         8.69 o                         
  10   1  10        115.92        111.38         5.21 o                         
 -14   2  10        254.78        304.52        13.19 o                         
 -13   2  10         16.71         20.79         2.75 o                         
 -12   2  10        208.55        241.51         6.32 o                         
 -11   2  10          6.09          4.47         2.79 o                         
 -10   2  10          9.08          9.80         3.86 o                         
  -9   2  10         43.80         46.32         4.36 o                         
  -8   2  10         30.44         35.20         4.64 o                         
  -7   2  10        145.67        129.22         5.16 o                         
  -6   2  10        274.96        246.78         7.11 o                         
  -5   2  10        390.86        367.63         8.19 o                         
  -4   2  10       1168.14       1055.23        13.65 o                         
  -3   2  10        154.32        142.12         5.21 o                         
  -2   2  10        774.67        746.44         9.48 o                         
  -1   2  10        109.71         87.42         3.60 o                         
   0   2  10        105.29        100.10         4.59 o                         
   1   2  10         25.01         20.11         2.88 o                         
   2   2  10        459.57        474.06        21.09 o                         
   3   2  10        170.28        177.20        13.15 o                         
   4   2  10       1030.61       1074.44        22.77 o                         
   5   2  10          4.07         10.65         5.45 o                         
   6   2  10          6.37          8.72         5.12 o                         
   7   2  10        192.17        224.59        28.31 o                         
   8   2  10          8.84          4.75         4.71 o                         
   9   2  10         98.25        116.38         7.52 o                         
  10   2  10        104.54         99.72         5.97 o                         
 -13   3  10         11.56         20.80         3.86 o                         
 -12   3  10          2.40         -0.13         2.52 o                         
 -11   3  10         73.48         77.37         4.19 o                         
 -10   3  10         48.06         46.39         3.76 o                         
  -9   3  10          3.68          4.25         3.23 o                         
  -8   3  10         31.12         31.35         3.79 o                         
  -7   3  10        257.53        276.43         8.08 o                         
  -6   3  10         16.98         25.91         3.10 o                         
  -5   3  10        100.44         84.37         4.18 o                         
  -4   3  10          0.00          4.26         2.20 o                         
  -3   3  10        456.54        420.36         7.12 o                         
  -2   3  10        291.13        291.57         6.04 o                         
  -1   3  10         72.98         65.43         3.29 o                         
   0   3  10         29.25         34.14         2.87 o                         
   1   3  10       1280.29       1283.27        16.82 o                         
   2   3  10         85.33         87.40         5.13 o                         
   3   3  10        585.06        621.85        13.63 o                         
   4   3  10        584.16        623.65        15.21 o                         
   5   3  10          4.02          3.66         3.91 o                         
   6   3  10        146.87        174.88         8.41 o                         
   7   3  10         33.55         31.08         5.93 o                         
   8   3  10         10.84          4.85         3.21 o                         
   9   3  10          9.87          9.91         2.73 o                         
 -13   4  10         41.16         39.07         3.43 o                         
 -12   4  10         21.74         26.57         3.21 o                         
 -11   4  10          0.58         -0.79         2.54 o                         
 -10   4  10          0.66         -0.28         2.76 o                         
  -9   4  10          0.43          0.56         3.69 o                         
  -8   4  10         19.59         22.69         3.57 o                         
  -7   4  10          1.73         -1.07         2.35 o                         
  -6   4  10         66.15         63.78         3.44 o                         
  -5   4  10          8.68          8.60         1.86 o                         
  -4   4  10        114.53        119.60         4.06 o                         
  -3   4  10        392.05        410.71         6.92 o                         
  -2   4  10        439.12        428.50         7.61 o                         
  -1   4  10          9.09         14.73         2.45 o                         
   0   4  10        715.64        668.46         9.49 o                         
   1   4  10        603.22        628.27         9.28 o                         
   2   4  10         33.77         35.26         3.38 o                         
   3   4  10        208.52        222.38         6.72 o                         
   4   4  10          6.20          8.32         3.11 o                         
   5   4  10         14.58         14.53         3.31 o                         
   6   4  10         29.56         23.66         4.30 o                         
   7   4  10          1.23         13.55        10.10 o                         
   8   4  10         49.66         52.12         3.96 o                         
   9   4  10         25.12         28.69         3.51 o                         
 -12   5  10        169.56        174.29         6.41 o                         
 -11   5  10         26.34         23.29         3.16 o                         
 -10   5  10         58.57         65.29         4.85 o                         
  -9   5  10         40.71         29.62         4.13 o                         
  -8   5  10         36.49         31.90         4.46 o                         
  -7   5  10         41.07         37.50         4.54 o                         
  -6   5  10        148.52        156.24         5.75 o                         
  -5   5  10          0.11          0.23         1.84 o                         
  -4   5  10         35.11         33.26         2.97 o                         
  -3   5  10        579.85        605.36         8.96 o                         
  -2   5  10         42.26         33.72         3.60 o                         
  -1   5  10         66.13         58.10         3.65 o                         
   0   5  10         69.01         74.89         3.76 o                         
   1   5  10         77.12         92.86         4.05 o                         
   2   5  10        132.24        142.63         4.37 o                         
   3   5  10        273.05        271.45         7.16 o                         
   4   5  10        195.21        208.99         6.31 o                         
   5   5  10          0.73         -0.91         3.93 o                         
   6   5  10          4.23          4.13         2.65 o                         
   7   5  10          0.32         -0.49         3.97 o                         
   8   5  10         48.10         53.84         6.16 o                         
 -11   6  10         19.93         16.44         2.62 o                         
 -10   6  10         53.02         47.17         4.23 o                         
  -9   6  10        167.97        149.43         7.10 o                         
  -8   6  10          3.55          2.45         3.05 o                         
  -7   6  10         52.67         53.05         4.76 o                         
  -6   6  10        492.95        444.90         9.55 o                         
  -5   6  10         72.87         57.29         4.08 o                         
  -4   6  10         64.61         63.19         3.92 o                         
  -3   6  10          0.82          2.52         2.77 o                         
  -2   6  10        178.94        162.35         6.03 o                         
  -1   6  10          0.16         -0.79         2.77 o                         
   0   6  10          1.81          0.04         2.66 o                         
   1   6  10         14.74         13.12         2.95 o                         
   2   6  10        200.64        209.39         6.95 o                         
   3   6  10         36.66         28.85         4.45 o                         
   4   6  10          0.78          4.45         3.15 o                         
   5   6  10         22.22         23.48         3.67 o                         
   6   6  10         14.51         15.76         2.86 o                         
   7   6  10          1.31         -0.94         5.33 o                         
  -9   7  10         13.57         16.65         2.96 o                         
  -8   7  10         12.07         13.53         2.78 o                         
  -7   7  10          0.10         12.51         2.85 o                         
  -6   7  10          6.18          7.79         3.75 o                         
  -5   7  10         64.68         61.50         4.78 o                         
  -4   7  10         48.91         46.47         4.06 o                         
  -3   7  10         11.31         12.91         2.75 o                         
  -2   7  10          3.30          1.97         2.57 o                         
  -1   7  10         58.01         51.08         3.97 o                         
   0   7  10          8.40          7.31         2.60 o                         
   1   7  10          0.90          3.19         2.59 o                         
   2   7  10          1.91          0.67         2.33 o                         
   3   7  10          0.25          4.27         2.48 o                         
   4   7  10         13.92         17.94         2.90 o                         
   5   7  10          5.91         11.43         2.34 o                         
  -7   8  10         27.92         10.33         4.71 o                         
  -6   8  10          1.84         -4.96         4.96 o                         
  -5   8  10          2.03          3.18         2.93 o                         
  -4   8  10          6.37          1.84         2.51 o                         
  -3   8  10        183.24        175.94         5.59 o                         
  -2   8  10         80.80         80.31         4.22 o                         
  -1   8  10         46.87         47.75         3.54 o                         
   0   8  10          7.86          8.73         2.25 o                         
   1   8  10          4.80          8.47         2.16 o                         
   2   8  10          9.11          5.03         2.45 o                         
   3   8  10          3.52          6.45         3.78 o                         
 -14   1  11          0.20          5.30         4.26 o                         
 -13   1  11         49.32         44.96         3.09 o                         
 -12   1  11        167.82        188.77         7.31 o                         
 -11   1  11          5.04          7.66         3.73 o                         
 -10   1  11          3.99          1.84         3.49 o                         
  -9   1  11        435.67        453.75         9.37 o                         
  -8   1  11        381.44        370.82         7.66 o                         
  -7   1  11          9.60         14.08         2.52 o                         
  -6   1  11        218.05        215.62         8.37 o                         
  -5   1  11        410.91        404.19         8.63 o                         
  -4   1  11          2.04         -0.98         2.46 o                         
  -3   1  11          1.06         -0.71         2.49 o                         
  -2   1  11        144.17        122.80         5.12 o                         
  -1   1  11         45.56         57.21         5.34 o                         
   0   1  11        326.01        347.87        12.23 o                         
   1   1  11         12.65         18.72         4.45 o                         
   2   1  11         16.00         10.30         3.57 o                         
   3   1  11          6.97          7.86         3.53 o                         
   4   1  11          0.31         -3.25         3.99 o                         
   5   1  11          9.10          6.49         3.59 o                         
   6   1  11        111.30        104.53         6.57 o                         
   7   1  11          5.23          6.10         3.21 o                         
   8   1  11         61.99         51.07         4.66 o                         
   9   1  11          9.43         15.31         2.82 o                         
 -13   2  11          5.29          3.53         2.33 o                         
 -12   2  11          9.74          9.35         2.41 o                         
 -11   2  11          5.79          1.39         2.70 o                         
 -10   2  11         42.56         38.14         4.77 o                         
  -9   2  11          1.07         -1.45         3.05 o                         
  -8   2  11        143.46        150.01         6.58 o                         
  -7   2  11          9.57         15.18         2.98 o                         
  -6   2  11        118.77        119.14         4.91 o                         
  -5   2  11        742.56        757.70        12.40 o                         
  -4   2  11        204.37        183.84         6.24 o                         
  -3   2  11        403.12        421.60         9.20 o                         
  -2   2  11        239.56        253.37         6.54 o                         
  -1   2  11          1.07          1.78         2.46 o                         
   0   2  11          3.29          3.39         3.15 o                         
   1   2  11          0.37         -1.10         3.65 o                         
   2   2  11         55.75         51.09         5.10 o                         
   3   2  11         28.90         27.72         4.48 o                         
   4   2  11          5.25         10.04         4.95 o                         
   5   2  11         85.60         86.31         8.17 o                         
   6   2  11        277.64        330.50        23.73 o                         
   7   2  11        224.73        231.56         8.77 o                         
   8   2  11         19.98         18.30         4.60 o                         
   9   2  11         42.03         36.54         4.20 o                         
 -13   3  11          5.43          8.04         2.14 o                         
 -12   3  11         10.13          6.99         2.36 o                         
 -11   3  11          3.50          3.85         2.80 o                         
 -10   3  11        213.94        207.95         7.77 o                         
  -9   3  11          0.57         -2.02         2.86 o                         
  -8   3  11         33.05         37.03         3.87 o                         
  -7   3  11        102.67         87.28         5.96 o                         
  -6   3  11         25.81         35.24         3.52 o                         
  -5   3  11          5.64         14.30         2.84 o                         
  -4   3  11        116.45        135.67         6.04 o                         
  -3   3  11          1.77          9.62         2.57 o                         
  -2   3  11       1186.21       1245.67        12.43 o                         
  -1   3  11         13.51          9.70         2.22 o                         
   0   3  11         58.13         57.56         4.00 o                         
   1   3  11        153.76        165.72         6.78 o                         
   2   3  11         43.44         42.54         4.37 o                         
   3   3  11         12.33         13.77         3.61 o                         
   4   3  11        876.92        936.73        19.74 o                         
   5   3  11          1.59          2.10         2.92 o                         
   6   3  11         99.26        105.46         5.51 o                         
   7   3  11        170.10        164.17         6.91 o                         
   8   3  11          1.88          1.88         2.08 o                         
 -12   4  11         36.66         42.07         3.44 o                         
 -11   4  11         86.17         82.57         4.88 o                         
 -10   4  11          0.01         -2.66         2.66 o                         
  -9   4  11        179.55        170.70         7.31 o                         
  -8   4  11         69.56         69.33         5.88 o                         
  -7   4  11        102.94        103.13         4.55 o                         
  -6   4  11         19.85         19.07         2.59 o                         
  -5   4  11        165.58        170.03         5.54 o                         
  -4   4  11         32.79         36.28         2.81 o                         
  -3   4  11         56.88         42.03         2.96 o                         
  -2   4  11        102.50        121.28         4.31 o                         
  -1   4  11        146.03        184.62         5.40 o                         
   0   4  11         57.36         60.63         3.70 o                         
   1   4  11       1111.13       1169.28        15.82 o                         
   2   4  11         10.51         10.87         2.92 o                         
   3   4  11        143.56        140.05         6.08 o                         
   4   4  11        331.30        356.20         8.87 o                         
   5   4  11         25.76         26.34         3.21 o                         
   6   4  11         24.96         26.17         3.39 o                         
   7   4  11          6.65          8.36         2.24 o                         
   8   4  11         22.21         19.90         3.66 o                         
 -11   5  11          0.06          5.01         2.32 o                         
 -10   5  11         81.41         84.95         4.93 o                         
  -9   5  11          0.03          4.39         2.85 o                         
  -8   5  11         36.96         36.14         4.19 o                         
  -7   5  11         40.52         34.44         4.17 o                         
  -6   5  11        214.75        206.48         6.87 o                         
  -5   5  11          0.64          2.72         3.13 o                         
  -4   5  11          0.71          2.85         2.17 o                         
  -3   5  11          3.24          6.81         2.17 o                         
  -2   5  11        179.15        189.08         5.64 o                         
  -1   5  11          1.57          1.08         2.38 o                         
   0   5  11        346.00        377.53         7.58 o                         
   1   5  11        102.26         99.09         4.07 o                         
   2   5  11        416.96        445.25         8.91 o                         
   3   5  11          5.55          7.51         2.69 o                         
   4   5  11         17.50         16.74         3.30 o                         
   5   5  11         73.34         77.96         4.77 o                         
   6   5  11         34.78         36.78         3.28 o                         
   7   5  11         58.62         63.82         3.89 o                         
 -10   6  11         13.64         11.04         2.49 o                         
  -9   6  11         47.23         53.99         4.73 o                         
  -8   6  11         49.77         33.74         3.59 o                         
  -7   6  11        260.24        238.35        11.01 o                         
  -6   6  11          0.14          1.11        10.67 o                         
  -5   6  11         37.99         35.09         4.01 o                         
  -4   6  11         44.25         41.18         3.27 o                         
  -3   6  11        281.41        312.06         7.72 o                         
  -2   6  11         11.60          9.34         2.78 o                         
  -1   6  11         94.50         95.85         4.72 o                         
   0   6  11          2.03         -0.44         2.63 o                         
   1   6  11         35.65         39.95         3.47 o                         
   2   6  11         91.37        102.95         6.62 o                         
   3   6  11        143.75        148.73         7.36 o                         
   4   6  11         46.67         55.15         6.03 o                         
   5   6  11        111.22        123.70         5.89 o                         
   6   6  11         17.17         17.86         4.03 o                         
  -8   7  11        135.12        147.33        10.49 o                         
  -7   7  11         89.22         79.10         9.06 o                         
  -6   7  11         20.63         15.30         6.24 o                         
  -5   7  11        156.60        124.15        12.60 o                         
  -4   7  11        553.49        572.99        10.20 o                         
  -3   7  11          4.80          9.87         2.45 o                         
  -2   7  11          3.14          7.23         2.52 o                         
  -1   7  11         29.89         34.82         3.18 o                         
   0   7  11         45.10         49.03         3.33 o                         
   1   7  11         16.50         20.04         2.84 o                         
   2   7  11        111.02        113.58         5.95 o                         
   3   7  11          7.88         10.20         2.46 o                         
   4   7  11         20.43         25.60         3.17 o                         
  -6   8  11         13.72          1.55         3.92 o                         
  -5   8  11         24.71         19.63         5.62 o                         
  -4   8  11          0.02         -4.08         5.04 o                         
  -3   8  11        146.12        139.75        14.09 o                         
  -2   8  11         65.89         64.60         3.51 o                         
  -1   8  11         99.24        103.99         3.69 o                         
   0   8  11        124.96        138.14         4.43 o                         
   1   8  11          1.18          5.32         2.06 o                         
 -13   0  12        217.14        209.84         7.30 o                         
 -12   0  12         80.12         95.97        10.45 o                         
 -11   0  12        108.25         92.40        10.80 o                         
 -10   0  12         20.91         19.52         8.14 o                         
  -9   0  12        279.29        278.60        12.19 o                         
  -8   0  12         34.83         23.20         5.38 o                         
  -7   0  12       1441.44       1533.15        21.87 o                         
  -6   0  12       3821.50       3946.29        59.00 o                         
  -5   0  12       1101.15       1118.57        66.58 o                         
  -4   0  12         13.24         -2.39         5.21 o                         
  -3   0  12          0.31          3.92         3.43 o                         
  -2   0  12         28.67         23.98         6.65 o                         
  -1   0  12        333.93        376.51        18.26 o                         
   0   0  12        950.98        967.10        29.32 o                         
   1   0  12         15.18         15.32         6.99 o                         
   2   0  12        156.77        190.05        14.14 o                         
   3   0  12        213.30        226.93        15.47 o                         
   4   0  12        254.35        271.85        11.71 o                         
   5   0  12         33.04         36.75         5.29 o                         
   6   0  12         94.10         98.88         7.38 o                         
   7   0  12          0.23          0.60         3.11 o                         
   8   0  12         20.11         20.57         3.49 o                         
 -13   1  12        139.68        146.00         5.33 o                         
 -12   1  12         21.40         21.54         4.07 o                         
 -11   1  12        117.62        131.19         8.70 o                         
 -10   1  12        121.48        132.31         9.10 o                         
  -9   1  12          0.48          0.49         3.00 o                         
  -8   1  12          0.01         -0.07         2.75 o                         
  -7   1  12        134.49        128.56         5.07 o                         
  -6   1  12        304.62        288.66         8.41 o                         
  -5   1  12        498.87        510.95        14.89 o                         
  -4   1  12          0.34          1.30         2.77 o                         
  -3   1  12        446.17        436.70        11.31 o                         
  -2   1  12        138.14        121.39         6.34 o                         
  -1   1  12        189.24        192.90         9.62 o                         
   0   1  12         64.47         51.60         5.95 o                         
   1   1  12        256.54        292.70        12.24 o                         
   2   1  12          0.34          4.70         4.13 o                         
   3   1  12        249.22        280.65         9.76 o                         
   4   1  12          3.49          4.65         3.44 o                         
   5   1  12         83.46         85.96         5.89 o                         
   6   1  12         10.95         13.15         3.42 o                         
   7   1  12         71.93         62.67         4.71 o                         
   8   1  12         62.44         60.51         5.12 o                         
 -13   2  12          1.48          0.57         2.34 o                         
 -12   2  12         66.68         67.53         3.40 o                         
 -11   2  12          8.70          5.94         2.54 o                         
 -10   2  12        166.30        172.22         7.56 o                         
  -9   2  12         20.11         29.74         3.74 o                         
  -8   2  12        367.07        393.15         8.73 o                         
  -7   2  12         20.79         24.62         3.52 o                         
  -6   2  12         15.29         21.47         3.17 o                         
  -5   2  12          1.84          2.57         2.79 o                         
  -4   2  12         14.62         17.65         3.11 o                         
  -3   2  12         89.25         83.82         4.80 o                         
  -2   2  12        317.77        320.36         7.53 o                         
  -1   2  12         31.69         36.95         4.60 o                         
   0   2  12        719.13        786.48        13.39 o                         
   1   2  12          9.64          6.84         2.68 o                         
   2   2  12        128.30        152.35         7.60 o                         
   3   2  12         11.28         13.14         5.80 o                         
   4   2  12         88.34         84.51         9.48 o                         
   5   2  12          1.00          0.50         8.09 o                         
   6   2  12        249.86        284.60         9.55 o                         
   7   2  12        268.22        287.13        13.03 o                         
   8   2  12        134.85        156.01         7.25 o                         
 -12   3  12         76.82         81.87         4.40 o                         
 -11   3  12          0.17         -2.06         3.00 o                         
 -10   3  12          8.66          7.47         2.65 o                         
  -9   3  12        305.26        306.51         9.06 o                         
  -8   3  12         30.11         33.03         3.71 o                         
  -7   3  12        213.57        237.66         6.62 o                         
  -6   3  12        290.37        291.37         7.20 o                         
  -5   3  12          0.51          0.02         2.48 o                         
  -4   3  12          0.15          0.19         3.34 o                         
  -3   3  12          1.82          4.09         2.91 o                         
  -2   3  12        645.02        644.86        12.35 o                         
  -1   3  12          4.89          5.99         2.75 o                         
   0   3  12          6.90          4.42         2.58 o                         
   1   3  12        502.03        548.58        10.88 o                         
   2   3  12         52.33         57.08         4.73 o                         
   3   3  12        944.22       1054.57        22.84 o                         
   4   3  12          2.04          4.19         2.98 o                         
   5   3  12         20.80         17.88         3.11 o                         
   6   3  12        254.00        286.50         8.65 o                         
   7   3  12         31.05         48.06         4.14 o                         
   8   3  12         28.91         32.29         5.23 o                         
 -12   4  12         56.02         65.70         5.04 o                         
 -11   4  12          0.37         -1.59         2.70 o                         
 -10   4  12          1.83         -2.78         3.55 o                         
  -9   4  12        218.56        199.44         6.39 o                         
  -8   4  12         22.49         27.39         3.51 o                         
  -7   4  12         78.56         71.72         3.96 o                         
  -6   4  12         29.55         29.01         2.89 o                         
  -5   4  12         10.23          9.19         2.65 o                         
  -4   4  12        404.54        392.49        10.04 o                         
  -3   4  12         16.82         22.34         2.75 o                         
  -2   4  12        126.99        142.70         4.64 o                         
  -1   4  12          4.08          5.34         2.19 o                         
   0   4  12          4.01          6.17         2.78 o                         
   1   4  12          1.62          3.67         2.49 o                         
   2   4  12        807.94        869.41        12.34 o                         
   3   4  12         48.47         50.85         4.17 o                         
   4   4  12         88.73        105.39         5.00 o                         
   5   4  12        124.71        136.18         5.15 o                         
   6   4  12         25.35         26.33         2.95 o                         
   7   4  12         29.36         39.27         3.43 o                         
 -11   5  12          0.49          2.32         2.00 o                         
 -10   5  12          0.69          2.95         2.80 o                         
  -9   5  12         29.07         33.22         3.03 o                         
  -8   5  12          2.84          3.66         2.75 o                         
  -7   5  12          5.06          5.23         2.79 o                         
  -6   5  12         11.76         10.41         4.92 o                         
  -5   5  12          7.39          2.97         3.28 o                         
  -4   5  12         21.79         21.48         2.60 o                         
  -3   5  12         30.66         27.92         2.48 o                         
  -2   5  12         11.73         13.54         2.37 o                         
  -1   5  12         83.79         85.04         4.03 o                         
   0   5  12         16.94         12.50         2.41 o                         
   1   5  12         39.32         32.83         3.50 o                         
   2   5  12         52.15         42.25         5.09 o                         
   3   5  12          0.39         -2.65         2.65 o                         
   4   5  12          5.51          4.72         2.90 o                         
   5   5  12         39.77         41.47         3.34 o                         
   6   5  12          3.45          1.95         1.87 o                         
  -9   6  12          1.04          2.83         1.79 o                         
  -8   6  12          3.27          3.25         2.66 o                         
  -7   6  12          2.15          1.00         4.20 o                         
  -6   6  12         40.20         27.30         5.25 o                         
  -5   6  12         36.89         36.04         4.72 o                         
  -4   6  12         14.45         11.15         3.42 o                         
  -3   6  12          0.11          2.46         2.38 o                         
  -2   6  12          5.16          6.23         2.38 o                         
  -1   6  12          6.32          6.77         2.37 o                         
   0   6  12         22.08         20.94         2.75 o                         
   1   6  12          9.19         14.27         2.89 o                         
   2   6  12         20.95         21.22         3.64 o                         
   3   6  12          4.16          2.09         2.49 o                         
   4   6  12         15.71         18.16         2.85 o                         
   5   6  12          0.03          1.96         2.86 o                         
  -7   7  12         29.09         37.86         6.07 o                         
  -6   7  12          1.55         -4.13         4.59 o                         
  -5   7  12         93.35         81.28         9.29 o                         
  -4   7  12        537.09        465.92        25.19 o                         
  -3   7  12        169.48        160.95         6.94 o                         
  -2   7  12         51.02         45.98         3.07 o                         
  -1   7  12          5.29          2.15         1.82 o                         
   0   7  12         10.54         16.36         2.35 o                         
   1   7  12          0.85          4.12         3.16 o                         
   2   7  12          8.48          6.74         3.15 o                         
   3   7  12         36.54         46.06         6.01 o                         
 -13   1  13         66.79         60.34         3.98 o                         
 -12   1  13         79.13         70.93         5.14 o                         
 -11   1  13         23.24         22.59         5.05 o                         
 -10   1  13          6.57          1.04         4.75 o                         
  -9   1  13          6.34          7.05         3.85 o                         
  -8   1  13          0.03          0.94         2.94 o                         
  -7   1  13         10.77         12.12         2.77 o                         
  -6   1  13          0.54         -1.10         2.69 o                         
  -5   1  13          3.68          8.01         2.95 o                         
  -4   1  13         17.91         16.32         3.66 o                         
  -3   1  13          0.71          3.41         3.53 o                         
  -2   1  13        284.07        309.58        10.13 o                         
  -1   1  13          0.00          2.57         3.59 o                         
   0   1  13         47.87         43.61         6.91 o                         
   1   1  13         81.77         72.37         7.04 o                         
   2   1  13          4.08          0.59         4.06 o                         
   3   1  13         14.44          8.54         4.40 o                         
   4   1  13          1.56          4.96         3.02 o                         
   5   1  13          0.03         -1.65         2.77 o                         
   6   1  13          9.45          6.24         3.31 o                         
   7   1  13          3.10          1.83         2.26 o                         
 -12   2  13          3.04          3.66         2.12 o                         
 -11   2  13         10.06          7.45         2.55 o                         
 -10   2  13         28.34         24.95         3.65 o                         
  -9   2  13          9.59          9.89         3.71 o                         
  -8   2  13         10.23         11.06         4.06 o                         
  -7   2  13          7.60          4.37         2.98 o                         
  -6   2  13        210.49        192.75         6.31 o                         
  -5   2  13         72.70         65.32         4.57 o                         
  -4   2  13         11.09          9.98         3.12 o                         
  -3   2  13        747.85        795.95        15.31 o                         
  -2   2  13         89.10         87.67         5.25 o                         
  -1   2  13         20.95         28.70         3.24 o                         
   0   2  13         52.94         65.70         4.59 o                         
   1   2  13         30.22         28.16         4.38 o                         
   2   2  13        187.42        220.39        11.89 o                         
   3   2  13        303.70        311.56        14.84 o                         
   4   2  13         71.37         61.53         5.41 o                         
   5   2  13        106.93        103.40         7.13 o                         
   6   2  13         44.50         38.86         4.32 o                         
   7   2  13         36.32         30.42         3.19 o                         
 -12   3  13          3.16         -3.08         3.08 o                         
 -11   3  13         53.50         48.60         3.23 o                         
 -10   3  13          7.22          9.53         3.20 o                         
  -9   3  13          3.99          0.75         2.70 o                         
  -8   3  13        162.73        154.87         5.34 o                         
  -7   3  13          0.02         -2.30         2.47 o                         
  -6   3  13        246.35        226.73         9.73 o                         
  -5   3  13         25.35         17.90         3.51 o                         
  -4   3  13         20.30         16.06         3.93 o                         
  -3   3  13          5.95          9.78         3.63 o                         
  -2   3  13        140.84        153.34         6.76 o                         
  -1   3  13         26.44         29.49         3.86 o                         
   0   3  13        372.58        406.54        13.56 o                         
   1   3  13        161.35        170.25         7.73 o                         
   2   3  13         11.45          8.83         2.76 o                         
   3   3  13        151.07        179.12         6.23 o                         
   4   3  13         58.21         53.94         3.78 o                         
   5   3  13         18.33         15.13         2.89 o                         
   6   3  13          8.13          3.25         1.95 o                         
   7   3  13         11.26         14.36         4.51 o                         
 -11   4  13        197.52        190.69         5.74 o                         
 -10   4  13        126.42        108.64         4.30 o                         
  -9   4  13          9.10         10.23         2.52 o                         
  -8   4  13         53.84         43.96         3.55 o                         
  -7   4  13        111.97        100.89         4.34 o                         
  -6   4  13         13.59         13.40         2.77 o                         
  -5   4  13        117.57        127.77         5.44 o                         
  -4   4  13         63.03         57.56         4.57 o                         
  -3   4  13         70.94         69.46         4.30 o                         
  -2   4  13          7.15          4.97         2.57 o                         
  -1   4  13          0.49          3.80         2.40 o                         
   0   4  13         10.85         10.49         3.14 o                         
   1   4  13        423.85        463.22         9.93 o                         
   2   4  13         25.16         27.64         2.89 o                         
   3   4  13         99.11         86.35         4.49 o                         
   4   4  13        218.74        231.80         7.18 o                         
   5   4  13         39.67         36.99         2.93 o                         
   6   4  13         31.81         38.58         3.24 o                         
 -10   5  13         70.89         66.79         5.11 o                         
  -9   5  13          1.62         -1.07         2.00 o                         
  -8   5  13         24.15         14.14         2.79 o                         
  -7   5  13         10.83          8.00         4.48 o                         
  -6   5  13        210.92        207.08         8.37 o                         
  -5   5  13          2.44         -0.59         3.51 o                         
  -4   5  13         83.65         82.99         5.82 o                         
  -3   5  13         32.66         29.22         2.65 o                         
  -2   5  13         91.98         90.28         4.55 o                         
  -1   5  13        130.49        129.15         5.21 o                         
   0   5  13        134.00        134.82         5.98 o                         
   1   5  13         39.87         28.48         2.96 o                         
   2   5  13          0.33          2.31         2.47 o                         
   3   5  13          0.43          1.39         2.41 o                         
   4   5  13        261.78        282.67         6.90 o                         
   5   5  13         43.28         48.58         4.87 o                         
  -8   6  13          6.52         11.55         3.50 o                         
  -7   6  13         44.31         45.45         5.23 o                         
  -6   6  13         21.08          4.83         9.96 o                         
  -5   6  13        215.34        224.92        15.04 o                         
  -4   6  13         31.42         24.62         3.58 o                         
  -3   6  13         45.60         46.96         3.83 o                         
  -2   6  13          8.00          9.31         2.62 o                         
  -1   6  13         70.71         69.93         4.41 o                         
   0   6  13         84.80         85.37         4.57 o                         
   1   6  13        154.68        152.65         6.56 o                         
   2   6  13          9.37         12.39         2.66 o                         
   3   6  13         23.99         25.68         2.93 o                         
  -6   7  13          7.71         17.21         5.38 o                         
  -5   7  13         21.23         22.48         5.75 o                         
  -4   7  13        166.19        156.86        11.07 o                         
  -3   7  13          1.02          3.56         2.10 o                         
  -2   7  13        127.73        120.85         5.84 o                         
  -1   7  13          0.03          4.52         1.68 o                         
   0   7  13         28.04         28.15         2.86 o                         
   1   7  13         49.37         41.97         5.66 o                         
 -12   0  14          4.43          5.71         4.93 o                         
 -11   0  14          6.68         -0.19         5.56 o                         
 -10   0  14         52.68         62.87         9.26 o                         
  -9   0  14          1.62          4.48         3.85 o                         
  -8   0  14        438.72        461.68        15.19 o                         
  -7   0  14          0.08          4.88         3.81 o                         
  -6   0  14        135.84        164.85         9.57 o                         
  -5   0  14         10.67         13.69         4.72 o                         
  -4   0  14         86.78        102.48        11.51 o                         
  -3   0  14         13.58         12.96         4.32 o                         
  -2   0  14        149.11        152.63         9.38 o                         
  -1   0  14         52.81         66.96         7.02 o                         
   0   0  14        818.06        850.81        27.88 o                         
   1   0  14         90.55         88.12        10.36 o                         
   2   0  14         63.64         64.95         9.54 o                         
   3   0  14        287.49        306.59        16.36 o                         
   4   0  14          0.55         -2.23         4.79 o                         
   5   0  14          5.43          5.87         4.66 o                         
   6   0  14         48.58         47.93         5.95 o                         
 -12   1  14         59.67         60.70         5.24 o                         
 -11   1  14         79.53         88.86         5.40 o                         
 -10   1  14          3.55         -1.48         4.48 o                         
  -9   1  14          8.51         10.47         3.05 o                         
  -8   1  14        204.85        193.51         7.04 o                         
  -7   1  14        646.58        678.84         9.60 o                         
  -6   1  14        196.41        180.53         6.29 o                         
  -5   1  14         42.12         49.42         4.40 o                         
  -4   1  14          8.83          9.23         3.40 o                         
  -3   1  14        146.42        140.64         7.29 o                         
  -2   1  14        220.52        217.41         7.67 o                         
  -1   1  14        435.31        494.37        12.77 o                         
   0   1  14         33.74         22.86         4.30 o                         
   1   1  14         52.13         62.86         5.59 o                         
   2   1  14          7.66          3.42         4.05 o                         
   3   1  14         62.06         79.10         6.72 o                         
   4   1  14         19.76         19.29         4.29 o                         
   5   1  14         48.50         54.59         5.59 o                         
   6   1  14         55.74         61.79         5.01 o                         
 -12   2  14         13.29         15.81         2.69 o                         
 -11   2  14          2.19          1.17         3.06 o                         
 -10   2  14         91.31         93.16         4.83 o                         
  -9   2  14          5.48          4.64         2.53 o                         
  -8   2  14        194.44        199.58         9.48 o                         
  -7   2  14          1.98          4.07         3.08 o                         
  -6   2  14        149.59        133.62         4.59 o                         
  -5   2  14         39.64         41.44         5.63 o                         
  -4   2  14        204.53        191.11         6.29 o                         
  -3   2  14         51.47         38.05         3.96 o                         
  -2   2  14         34.17         33.55         3.71 o                         
  -1   2  14         42.84         34.88         3.90 o                         
   0   2  14         34.07         37.64         4.85 o                         
   1   2  14         30.30         32.32         6.25 o                         
   2   2  14        350.21        395.80        14.61 o                         
   3   2  14         49.75         43.34         6.09 o                         
   4   2  14          0.38         -3.85         3.85 o                         
   5   2  14         20.34         23.78         2.71 o                         
   6   2  14         18.52         15.62         6.49 o                         
 -11   3  14         12.75         17.60         2.58 o                         
 -10   3  14          2.98         -2.79         2.79 o                         
  -9   3  14        227.03        216.02         8.05 o                         
  -8   3  14          5.68          2.23         2.20 o                         
  -7   3  14        153.36        138.99         6.89 o                         
  -6   3  14         33.42         29.29         3.87 o                         
  -5   3  14        269.10        264.63         9.71 o                         
  -4   3  14          3.19          6.66         3.05 o                         
  -3   3  14          8.55          1.57         2.95 o                         
  -2   3  14        137.26        136.88         8.29 o                         
  -1   3  14         38.30         44.44         4.16 o                         
   0   3  14          1.68          0.18         2.99 o                         
   1   3  14         47.75         44.41         4.18 o                         
   2   3  14          2.47          0.94         2.51 o                         
   3   3  14         51.91         46.88         3.97 o                         
   4   3  14          5.49          4.74         2.43 o                         
   5   3  14         50.44         52.83         3.61 o                         
 -10   4  14         47.04         39.68         5.00 o                         
  -9   4  14          4.59          8.03         1.90 o                         
  -8   4  14        108.69        112.56         4.02 o                         
  -7   4  14          2.68          3.04         2.69 o                         
  -6   4  14        116.22        121.68         5.02 o                         
  -5   4  14          2.91          3.81         2.53 o                         
  -4   4  14         54.75         54.77         3.89 o                         
  -3   4  14         17.07         11.63         4.04 o                         
  -2   4  14         26.95         23.57         2.92 o                         
  -1   4  14        106.78        103.55         4.48 o                         
   0   4  14          0.16          2.87         2.38 o                         
   1   4  14          4.20          2.48         1.98 o                         
   2   4  14          0.14          1.81         1.74 o                         
   3   4  14         38.69         34.18         2.76 o                         
   4   4  14         36.77         31.59         2.66 o                         
   5   4  14          0.04         -0.34         3.28 o                         
  -9   5  14         29.81         21.53         5.53 o                         
  -8   5  14         69.27         64.49         4.36 o                         
  -7   5  14         12.87          5.84         3.87 o                         
  -6   5  14          5.07         -0.60         2.47 o                         
  -5   5  14         47.78         52.39         6.30 o                         
  -4   5  14          0.03          0.16         2.60 o                         
  -3   5  14         16.99         17.30         2.74 o                         
  -2   5  14          1.67         -1.38         2.44 o                         
  -1   5  14          1.88          4.00         2.73 o                         
   0   5  14        134.08        134.97         6.23 o                         
   1   5  14        172.10        172.07         5.09 o                         
   2   5  14          6.44          4.04         1.97 o                         
   3   5  14         59.03         52.93         4.15 o                         
  -7   6  14          9.95          2.78         3.98 o                         
  -6   6  14         37.80         39.99         6.90 o                         
  -5   6  14         45.93         37.02         6.97 o                         
  -4   6  14          5.58         -0.83         5.22 o                         
  -3   6  14         12.80         11.11         3.72 o                         
  -2   6  14          0.04         -2.23         2.23 o                         
  -1   6  14         27.51         24.53         3.92 o                         
   0   6  14         74.66         57.69         8.28 o                         
   1   6  14         28.78         18.25         3.13 o                         
 -11   1  15          0.66         -3.43         3.43 o                         
 -10   1  15          7.24         -0.10         3.64 o                         
  -9   1  15          0.12          3.24         3.00 o                         
  -8   1  15          3.12          4.59         2.72 o                         
  -7   1  15          0.59          0.44         2.26 o                         
  -6   1  15         14.67         11.63         2.58 o                         
  -5   1  15          2.69          1.24         2.79 o                         
  -4   1  15         25.73         16.10         4.44 o                         
  -3   1  15         34.29         44.12         4.82 o                         
  -2   1  15         55.92         63.25         4.61 o                         
  -1   1  15         54.72         50.03         4.32 o                         
   0   1  15         82.68         74.27         4.79 o                         
   1   1  15          3.21          6.41         3.53 o                         
   2   1  15         60.41         63.28         5.03 o                         
   3   1  15          8.16          6.57         2.89 o                         
   4   1  15         54.70         53.09         5.26 o                         
   5   1  15         69.25         67.12         4.99 o                         
 -11   2  15         20.13          9.91         8.29 o                         
 -10   2  15          4.38          6.11         2.18 o                         
  -9   2  15          8.99          1.82         3.65 o                         
  -8   2  15         16.01          8.41         2.44 o                         
  -7   2  15          6.02          9.50         2.65 o                         
  -6   2  15          8.59          7.34         2.86 o                         
  -5   2  15         12.17         14.27         2.64 o                         
  -4   2  15         14.01         13.74         3.67 o                         
  -3   2  15         55.61         54.07         4.93 o                         
  -2   2  15          0.52          6.51         3.24 o                         
  -1   2  15         13.96         16.48         5.11 o                         
   0   2  15          4.90          6.34         3.49 o                         
   1   2  15         12.04          7.71         3.52 o                         
   2   2  15         33.92         33.25         4.09 o                         
   3   2  15        144.23        155.32         7.13 o                         
   4   2  15          2.05         -3.19         3.19 o                         
   5   2  15          4.95         -1.34         4.52 o                         
 -10   3  15          7.39         13.17         3.39 o                         
  -9   3  15         37.61         36.79         3.26 o                         
  -8   3  15         12.98         12.04         4.34 o                         
  -7   3  15          0.08         -1.35         2.47 o                         
  -6   3  15         48.79         51.44         4.07 o                         
  -5   3  15         32.16         40.42         4.00 o                         
  -4   3  15        132.86        139.64         7.23 o                         
  -3   3  15         37.73         37.95         3.90 o                         
  -2   3  15          3.89         -2.23         2.65 o                         
  -1   3  15          3.84         -0.39         2.51 o                         
   0   3  15         32.72         32.27         4.21 o                         
   1   3  15         91.80        104.42         9.99 o                         
   2   3  15        166.78        171.01         6.93 o                         
   3   3  15          3.20          1.95         3.00 o                         
   4   3  15         10.20         14.06         2.49 o                         
  -9   4  15        124.71        127.82        10.25 o                         
  -8   4  15         24.24         24.22         3.93 o                         
  -7   4  15        115.73        103.95         4.81 o                         
  -6   4  15          2.40         -0.70         2.35 o                         
  -5   4  15          9.62          2.74         2.22 o                         
  -4   4  15         50.63         50.50         3.87 o                         
  -3   4  15        117.14        129.92         5.48 o                         
  -2   4  15         53.19         51.99         4.32 o                         
  -1   4  15        106.82        102.54         4.30 o                         
   0   4  15         18.23         13.97         2.10 o                         
   1   4  15          0.20         -3.91         4.47 o                         
   2   4  15          1.02         -3.14         3.14 o                         
   3   4  15         87.93         82.75         9.94 o                         
  -7   5  15          7.18          3.13         3.90 o                         
  -6   5  15         63.67         60.36         7.84 o                         
  -5   5  15         39.67         34.79         4.22 o                         
  -4   5  15         29.71         28.70         4.10 o                         
  -3   5  15          6.95          8.89         3.23 o                         
  -2   5  15         37.76         32.25         2.79 o                         
  -1   5  15         19.33         12.14         3.69 o                         
   0   5  15        178.92        166.76         5.88 o                         
   1   5  15          0.88          2.17         4.96 o                         
  -4   6  15          8.33         13.37         4.74 o                         
  -3   6  15        102.34        112.97         9.04 o                         
 -10   0  16         72.45         46.53         6.39 o                         
  -9   0  16        478.18        403.09        16.56 o                         
  -8   0  16       1125.57       1031.50        19.28 o                         
  -7   0  16        388.79        334.57        11.83 o                         
  -6   0  16          3.93         -1.24         3.08 o                         
  -5   0  16          7.20          7.05         3.76 o                         
  -4   0  16         16.96         14.33         4.34 o                         
  -3   0  16        111.74        104.09         7.16 o                         
  -2   0  16        362.69        384.31        12.94 o                         
  -1   0  16         12.89          9.46         4.16 o                         
   0   0  16         66.22         67.54         6.31 o                         
   1   0  16         22.91         26.01         4.48 o                         
   2   0  16        288.34        289.12        18.73 o                         
   3   0  16         87.96         82.50         5.61 o                         
   4   0  16         84.36         88.54         7.88 o                         
 -10   1  16          4.37         -3.51        10.50 o                         
  -9   1  16        108.23         94.35         5.50 o                         
  -8   1  16         17.37          7.45         3.07 o                         
  -7   1  16         42.88         44.19         3.00 o                         
  -6   1  16          0.01         -1.43         2.02 o                         
  -5   1  16         58.70         66.01         3.99 o                         
  -4   1  16          3.08          3.30         2.71 o                         
  -3   1  16        109.94        114.83         6.22 o                         
  -2   1  16          2.40          3.28         3.11 o                         
  -1   1  16        226.28        227.26         9.01 o                         
   0   1  16         10.92          7.50         2.46 o                         
   1   1  16        131.30        133.40         6.23 o                         
   2   1  16          7.29          6.26         2.51 o                         
   3   1  16         59.02         67.60         3.77 o                         
   4   1  16         26.40         21.80         5.04 o                         
 -10   2  16         43.35         37.77         5.05 o                         
  -9   2  16         15.78         32.98         5.94 o                         
  -8   2  16         10.53          5.89         3.38 o                         
  -7   2  16          3.10          2.56         2.15 o                         
  -6   2  16         53.28         49.19         3.51 o                         
  -5   2  16          0.14          2.87         1.84 o                         
  -4   2  16         81.26         76.93         3.92 o                         
  -3   2  16         34.79         37.67         3.95 o                         
  -2   2  16        242.05        256.98        10.98 o                         
  -1   2  16          0.40          1.61         3.97 o                         
   0   2  16        103.61        118.06         7.58 o                         
   1   2  16          2.00          7.61         2.46 o                         
   2   2  16         29.55         39.89         3.84 o                         
   3   2  16         17.94         20.26         2.81 o                         
  -9   3  16         15.64         13.18         4.81 o                         
  -8   3  16          1.77         -0.72         3.21 o                         
  -7   3  16         64.46         60.18         5.28 o                         
  -6   3  16          6.28          4.03         2.48 o                         
  -5   3  16        118.30        115.33         5.10 o                         
  -4   3  16         27.69         26.98         4.68 o                         
  -3   3  16          6.61          5.32         2.75 o                         
  -2   3  16         43.23         43.83         4.23 o                         
  -1   3  16         66.62         70.05         4.27 o                         
   0   3  16         52.53         49.75         5.94 o                         
   1   3  16        179.05        200.03         8.13 o                         
   2   3  16         17.70         23.05         3.89 o                         
  -7   4  16          1.78         -3.72         3.72 o                         
  -6   4  16        142.17        117.77         6.77 o                         
  -5   4  16         57.43         47.17         4.07 o                         
  -4   4  16          2.03          3.44         1.88 o                         
  -3   4  16          0.03         -2.08         2.08 o                         
  -2   4  16         10.11          4.18         2.91 o                         
  -1   4  16         35.27         28.95         2.96 o                         
   0   4  16        251.29        255.85         8.77 o                         
   1   4  16          4.97          3.47         3.20 o                         
  -5   5  16          0.09         -1.39         4.47 o                         
  -4   5  16         18.02         18.82         5.04 o                         
  -3   5  16        104.38        105.31         8.99 o                         
  -2   5  16          3.84          5.87         4.06 o                         
  -9   1  17         11.17          8.12         4.54 o                         
  -8   1  17          0.13         -1.59         3.13 o                         
  -7   1  17          3.07          1.55         2.04 o                         
  -6   1  17         21.24         21.16         2.21 o                         
  -5   1  17         17.09         12.73         2.41 o                         
  -4   1  17         22.22         22.61         2.51 o                         
  -3   1  17          0.71         -1.37         2.18 o                         
  -2   1  17          0.30         -1.15         2.49 o                         
  -1   1  17          0.11          0.97         2.46 o                         
   0   1  17          2.69          1.34         2.24 o                         
   1   1  17          0.06          2.47         2.13 o                         
   2   1  17          9.48          1.67         3.19 o                         
  -8   2  17          0.54          7.19         2.74 o                         
  -7   2  17         10.59          7.33         3.43 o                         
  -6   2  17         28.05         24.22         3.66 o                         
  -5   2  17         22.70         23.46         2.47 o                         
  -4   2  17          3.05         -0.79         2.26 o                         
  -3   2  17          2.19          0.70         1.94 o                         
  -2   2  17          0.31          2.44         2.90 o                         
  -1   2  17          0.21         -1.74         2.37 o                         
   0   2  17         83.02         83.32         5.67 o                         
   1   2  17        164.97        158.01         7.10 o                         
  -7   3  17          6.13          3.95         3.08 o                         
  -6   3  17          5.29         10.67         2.05 o                         
  -5   3  17          3.28          0.71         1.99 o                         
  -4   3  17         63.48         69.73         3.75 o                         
  -3   3  17          7.91          6.71         2.38 o                         
  -2   3  17         24.14         27.54         3.09 o                         
  -1   3  17         15.85         13.20         3.20 o                         
   0   3  17          2.54          7.69         3.36 o                         
  -4   4  17          7.78          6.61         4.74 o                         
  -3   4  17         23.36         21.38         4.65 o                         
  -6   0  18         78.43         87.21         7.59 o                         
  -5   0  18          2.99          9.87         2.84 o                         
  -4   0  18         37.46         42.12         3.42 o                         
  -3   0  18         75.93         62.68         4.85 o                         
  -2   0  18         70.32         66.23         4.74 o                         
  -1   0  18          0.05         -3.67         3.67 o                         
  -6   1  18          4.17          0.03         6.10 o                         
  -5   1  18          8.87          8.10         2.23 o                         
  -4   1  18         56.89         41.36         2.69 o                         
  -3   1  18         94.36         85.44         3.75 o                         
  -2   1  18          2.68         -3.05         3.18 o                         
  -1   1  18         36.74         38.46         5.45 o                         
  -5   2  18          0.50         -2.25         2.25 o                         
  -4   2  18          9.20          9.68         1.98 o                         
  -3   2  18          0.48         -1.39         1.75 o                         
                                                                                
